# Supplementary material for: SOX17-positive rete testis epithelium is required for Sertoli valve formation and normal spermiogenesis in the male mouse
Source: Nat Commun. 2022 Dec 21;13:7860. doi: 10.1038/s41467-022-35465-1 (PMC9772346; doi:10.1038/s41467-022-35465-1)
Supplement: Supplementary file 3 — Supplementary Data 1 [file 41467_2022_35465_MOESM3_ESM.csv]

gene	p_val	avg_log2FC	pct.1	pct.2	p_val_adj	cluster
Col1a1	0	5.102684713	1	0.393	0	0_Interstitium
Col3a1	0	5.095995976	1	0.357	0	0_Interstitium
Col1a2	0	4.807048857	1	0.333	0	0_Interstitium
Col6a2	0	3.684158736	0.994	0.217	0	0_Interstitium
Col6a1	0	3.546455249	0.997	0.265	0	0_Interstitium
Col6a3	0	3.248587467	0.972	0.155	0	0_Interstitium
Sfrp1	0	3.147472784	0.965	0.122	0	0_Interstitium
Col5a2	0	3.14671899	0.966	0.094	0	0_Interstitium
Eln	0	3.130105398	0.992	0.255	0	0_Interstitium
Sparc	0	3.043981873	1	0.689	0	0_Interstitium
Serpinf1	0	2.833409631	0.932	0.16	0	0_Interstitium
Dcn	0	2.77292063	0.992	0.222	0	0_Interstitium
Col14a1	0	2.61863947	0.857	0.034	0	0_Interstitium
Bgn	0	2.605600984	0.989	0.238	0	0_Interstitium
Lum	0	2.578209995	0.818	0.018	0	0_Interstitium
Ogn	0	2.549964777	0.949	0.154	0	0_Interstitium
Itih5	0	2.540992824	0.932	0.178	0	0_Interstitium
Mfap2	0	2.536405895	0.959	0.179	0	0_Interstitium
Serpinh1	0	2.445835546	0.997	0.304	0	0_Interstitium
Angptl7	0	2.440627357	0.433	0.028	0	0_Interstitium
Mfap4	0	2.419535228	0.984	0.23	0	0_Interstitium
Igfbp4	0	2.364157975	0.938	0.205	0	0_Interstitium
Fbln5	0	2.363035636	0.887	0.167	0	0_Interstitium
Adamts2	0	2.349655545	0.931	0.159	0	0_Interstitium
Pdgfrl	0	2.333736223	0.865	0.039	0	0_Interstitium
Cfh	0	2.330512516	0.745	0.038	0	0_Interstitium
Tagln	0	2.283545393	0.854	0.196	0	0_Interstitium
Mmp2	0	2.259295935	0.862	0.09	0	0_Interstitium
Gas1	0	2.248398122	0.859	0.144	0	0_Interstitium
Ifitm2	0	2.245580579	0.984	0.29	0	0_Interstitium
Serping1	0	2.244115058	0.942	0.191	0	0_Interstitium
Fstl1	0	2.217296502	0.97	0.231	0	0_Interstitium
Loxl1	0	2.205363076	0.937	0.161	0	0_Interstitium
Palld	0	2.18844648	0.827	0.129	0	0_Interstitium
Col5a1	0	2.178565713	0.91	0.147	0	0_Interstitium
Lbh	0	2.163987975	0.877	0.151	0	0_Interstitium
S100a6	0	2.158017282	0.793	0.146	0	0_Interstitium
Pcolce	0	2.130907339	0.896	0.146	0	0_Interstitium
Rcn3	0	2.121057649	0.943	0.208	0	0_Interstitium
Col9a2	0	2.118163417	0.659	0.021	0	0_Interstitium
Postn	0	2.088130373	0.682	0.023	0	0_Interstitium
Mdk	0	2.077419086	0.977	0.32	0	0_Interstitium
Itm2a	0	2.067387917	0.834	0.133	0	0_Interstitium
Gas6	0	2.054192382	0.954	0.357	0	0_Interstitium
Col16a1	0	2.046099474	0.812	0.078	0	0_Interstitium
Pdlim3	0	1.983657893	0.911	0.183	0	0_Interstitium
Rarres2	0	1.977808161	0.904	0.203	0	0_Interstitium
Gsn	0	1.957148584	0.899	0.205	0	0_Interstitium
Mgp	0	1.955271639	0.96	0.439	0	0_Interstitium
Smoc2	0	1.924887535	0.821	0.139	0	0_Interstitium
Fam180a	0	1.911803655	0.704	0.009	0	0_Interstitium
Lox	0	1.90190356	0.789	0.065	0	0_Interstitium
Igfbp6	0	1.89117572	0.948	0.242	0	0_Interstitium
Lsp1	0	1.875864638	0.749	0.1	0	0_Interstitium
Col6a5	0	1.854642918	0.331	0.01	0	0_Interstitium
Gpx3	0	1.841938198	0.729	0.027	0	0_Interstitium
Fmod	0	1.82607301	0.727	0.03	0	0_Interstitium
Prnp	0	1.811258248	0.801	0.123	0	0_Interstitium
Gpc3	0	1.806295217	0.801	0.128	0	0_Interstitium
Fbn1	0	1.792163947	0.842	0.174	0	0_Interstitium
Meg3	0	1.783566164	0.81	0.158	0	0_Interstitium
Igfbp3	0	1.768599835	0.53	0.046	0	0_Interstitium
Ltbp2	0	1.763896983	0.741	0.063	0	0_Interstitium
Mmp23	0	1.759780929	0.758	0.041	0	0_Interstitium
Igf1	0	1.759761691	0.908	0.211	0	0_Interstitium
Lbp	0	1.723359087	0.719	0.106	0	0_Interstitium
Col11a1	0	1.714466899	0.656	0.036	0	0_Interstitium
Pmp22	0	1.700623123	0.908	0.211	0	0_Interstitium
Sptbn1	0	1.699189093	0.973	0.555	0	0_Interstitium
Cald1	0	1.695726309	0.932	0.228	0	0_Interstitium
Itgbl1	0	1.695658655	0.725	0.073	0	0_Interstitium
Prss23	0	1.665048934	0.625	0.027	0	0_Interstitium
Gng11	0	1.655238094	0.815	0.125	0	0_Interstitium
Svil	0	1.655172003	0.848	0.2	0	0_Interstitium
Rps4x	0	1.649872134	0.993	0.635	0	0_Interstitium
Htra3	0	1.630867382	0.821	0.163	0	0_Interstitium
Htra1	0	1.629879964	0.787	0.155	0	0_Interstitium
Mfap5	0	1.628236152	0.432	0.03	0	0_Interstitium
Aebp1	0	1.626591511	0.816	0.175	0	0_Interstitium
Nrep	0	1.625445037	0.869	0.189	0	0_Interstitium
Igfbp5	0	1.61889888	0.401	0.04	0	0_Interstitium
Fhl2	0	1.610940964	0.9	0.206	0	0_Interstitium
Pam	0	1.607850387	0.85	0.248	0	0_Interstitium
Ltbp1	0	1.599611114	0.748	0.111	0	0_Interstitium
Pik3r1	0	1.591225435	0.716	0.111	0	0_Interstitium
Angptl2	0	1.57682823	0.705	0.042	0	0_Interstitium
Col12a1	0	1.567184325	0.629	0.015	0	0_Interstitium
Tmem176b	0	1.550707117	0.866	0.191	0	0_Interstitium
Gucy1a1	0	1.542413331	0.705	0.132	0	0_Interstitium
Vegfd	0	1.537219788	0.506	0.036	0	0_Interstitium
Jun	0	1.536155472	0.825	0.375	0	0_Interstitium
Nfix	0	1.535532847	0.945	0.459	0	0_Interstitium
Ccn1	0	1.51365913	0.597	0.148	0	0_Interstitium
Pmepa1	0	1.507131577	0.786	0.212	0	0_Interstitium
Cpz	0	1.505481831	0.652	0.029	0	0_Interstitium
Nav1	0	1.495972407	0.672	0.121	0	0_Interstitium
Col4a4	0	1.49458293	0.966	0.27	0	0_Interstitium
Fos	0	1.487711823	0.846	0.446	0	0_Interstitium
Fosb	0	1.482390321	0.649	0.209	0	0_Interstitium
Col4a5	0	1.481929895	0.84	0.19	0	0_Interstitium
Lgals1	0	1.480108097	0.914	0.49	0	0_Interstitium
Plpp3	0	1.474984593	0.888	0.272	0	0_Interstitium
Cdh11	0	1.470437232	0.726	0.106	0	0_Interstitium
Nid1	0	1.466169137	0.877	0.248	0	0_Interstitium
Adam23	0	1.438407105	0.6	0.038	0	0_Interstitium
Sparcl1	0	1.435648749	0.827	0.164	0	0_Interstitium
Crispld2	0	1.433098229	0.715	0.134	0	0_Interstitium
Ahnak	0	1.43187218	0.814	0.184	0	0_Interstitium
Fibin	0	1.424081241	0.624	0.042	0	0_Interstitium
Ppic	0	1.413483837	0.883	0.205	0	0_Interstitium
Hspa1a	0	1.408462561	0.499	0.138	0	0_Interstitium
Tent5a	0	1.406183792	0.524	0.066	0	0_Interstitium
Ramp1	0	1.390972581	0.643	0.059	0	0_Interstitium
Creb3l1	0	1.383684345	0.686	0.094	0	0_Interstitium
Egr1	0	1.381705729	0.852	0.461	0	0_Interstitium
Ptgis	0	1.36962838	0.831	0.158	0	0_Interstitium
Ltbp4	0	1.369306589	0.905	0.208	0	0_Interstitium
Pbx1	0	1.359976928	0.815	0.226	0	0_Interstitium
Tcf21	0	1.357088298	0.838	0.194	0	0_Interstitium
Cilp	0	1.355634788	0.453	0.011	0	0_Interstitium
Copz2	0	1.349620175	0.78	0.173	0	0_Interstitium
Myh10	0	1.345993237	0.725	0.202	0	0_Interstitium
Ifitm3	0	1.343299542	0.926	0.233	0	0_Interstitium
Emilin1	0	1.340232188	0.754	0.129	0	0_Interstitium
Csrp1	0	1.339619505	0.856	0.209	0	0_Interstitium
Ckap4	0	1.336817952	0.794	0.238	0	0_Interstitium
Abi3bp	0	1.33575765	0.733	0.137	0	0_Interstitium
Pdlim2	0	1.33444729	0.703	0.11	0	0_Interstitium
Rrbp1	0	1.331623038	0.969	0.645	0	0_Interstitium
Dusp1	0	1.331129895	0.533	0.139	0	0_Interstitium
Ncam1	0	1.327917652	0.64	0.074	0	0_Interstitium
Col15a1	0	1.325482101	0.629	0.145	0	0_Interstitium
Itga1	0	1.325342781	0.713	0.13	0	0_Interstitium
Aspn	0	1.32271285	0.419	0.03	0	0_Interstitium
Il11ra1	0	1.318734297	0.769	0.205	0	0_Interstitium
Thbs2	0	1.316767761	0.563	0.048	0	0_Interstitium
Fkbp7	0	1.297849639	0.748	0.133	0	0_Interstitium
Timp2	0	1.292109104	0.956	0.502	0	0_Interstitium
Zfp36	0	1.289540881	0.725	0.302	0	0_Interstitium
Cdc42ep3	0	1.288683563	0.712	0.16	0	0_Interstitium
Socs3	0	1.286009318	0.73	0.247	0	0_Interstitium
Phldb2	0	1.281310275	0.655	0.099	0	0_Interstitium
Hspa1b	0	1.275448046	0.451	0.112	0	0_Interstitium
Nbl1	0	1.269127993	0.655	0.1	0	0_Interstitium
Selenom	0	1.268398093	0.851	0.306	0	0_Interstitium
Ckb	0	1.268151018	0.795	0.182	0	0_Interstitium
Svep1	0	1.257450664	0.568	0.019	0	0_Interstitium
C1qtnf7	0	1.250065342	0.666	0.083	0	0_Interstitium
Anxa5	0	1.248251209	0.905	0.317	0	0_Interstitium
Thbd	0	1.248070187	0.551	0.077	0	0_Interstitium
Tmem176a	0	1.246542795	0.731	0.127	0	0_Interstitium
C1qtnf3	0	1.243762379	0.534	0.07	0	0_Interstitium
Mxra8	0	1.241625315	0.747	0.16	0	0_Interstitium
Sulf2	0	1.23834866	0.835	0.247	0	0_Interstitium
Fcgrt	0	1.235036389	0.785	0.177	0	0_Interstitium
Tmed3	0	1.234643653	0.861	0.458	0	0_Interstitium
Lpl	0	1.226653188	0.46	0.043	0	0_Interstitium
Adamtsl1	0	1.225498709	0.564	0.019	0	0_Interstitium
Fbln1	0	1.221371681	0.561	0.19	0	0_Interstitium
Crtap	0	1.221367856	0.757	0.189	0	0_Interstitium
Ccn4	0	1.218687465	0.723	0.143	0	0_Interstitium
Ccn2	0	1.218040863	0.576	0.128	0	0_Interstitium
Actn1	0	1.216204045	0.759	0.187	0	0_Interstitium
Lrp1	0	1.215522058	0.831	0.274	0	0_Interstitium
Rcn1	0	1.212499635	0.781	0.203	0	0_Interstitium
Myl6	0	1.210862809	0.998	0.829	0	0_Interstitium
Nfia	0	1.201994907	0.864	0.313	0	0_Interstitium
S100a16	0	1.19866279	0.693	0.086	0	0_Interstitium
Fxyd6	0	1.18767	0.871	0.426	0	0_Interstitium
Nfib	0	1.187405405	0.837	0.305	0	0_Interstitium
Selenow	0	1.185692046	0.921	0.439	0	0_Interstitium
Myadm	0	1.184269569	0.716	0.144	0	0_Interstitium
Wnt4	0	1.177956286	0.401	0.048	0	0_Interstitium
Hmcn1	0	1.169011673	0.491	0.031	0	0_Interstitium
Nedd4	0	1.168025282	0.989	0.734	0	0_Interstitium
Antxr1	0	1.167833205	0.638	0.095	0	0_Interstitium
Cd34	0	1.16464887	0.65	0.141	0	0_Interstitium
Tm4sf1	0	1.163821764	0.54	0.028	0	0_Interstitium
Peg3	0	1.157315101	0.812	0.378	0	0_Interstitium
Cd63	0	1.148436534	0.986	0.593	0	0_Interstitium
Gstt1	0	1.148348994	0.682	0.131	0	0_Interstitium
Cst3	0	1.146604697	0.984	0.836	0	0_Interstitium
Col4a2	0	1.144404229	0.905	0.285	0	0_Interstitium
Fkbp9	0	1.140883318	0.818	0.317	0	0_Interstitium
Col27a1	0	1.140879351	0.487	0.025	0	0_Interstitium
Rpl10	0	1.139085889	0.984	0.775	0	0_Interstitium
Cryab	0	1.134569288	0.62	0.09	0	0_Interstitium
Dpt	0	1.131354219	0.266	0.013	0	0_Interstitium
Fbn2	0	1.130848956	0.75	0.242	0	0_Interstitium
Serpinb6a	0	1.130557163	0.886	0.487	0	0_Interstitium
Zfp503	0	1.127662017	0.568	0.066	0	0_Interstitium
Ptgfrn	0	1.123637164	0.575	0.052	0	0_Interstitium
Dpep1	0	1.120405799	0.554	0.069	0	0_Interstitium
Jund	0	1.119104034	0.977	0.766	0	0_Interstitium
Txndc5	0	1.11908821	0.739	0.217	0	0_Interstitium
Ltbp3	0	1.118558372	0.644	0.105	0	0_Interstitium
Cygb	0	1.116973906	0.592	0.13	0	0_Interstitium
Zfp36l1	0	1.113619841	0.951	0.436	0	0_Interstitium
G0s2	0	1.105579814	0.673	0.156	0	0_Interstitium
Eva1b	0	1.101841133	0.863	0.288	0	0_Interstitium
Cavin3	0	1.097960277	0.805	0.193	0	0_Interstitium
Cebpd	0	1.097297856	0.821	0.271	0	0_Interstitium
S100a11	0	1.092712039	0.985	0.566	0	0_Interstitium
Angpt4	0	1.088243385	0.472	0.013	0	0_Interstitium
Col4a1	0	1.08351017	0.924	0.277	0	0_Interstitium
Grb10	0	1.077858253	0.696	0.177	0	0_Interstitium
Rbms3	0	1.07533781	0.644	0.111	0	0_Interstitium
Rpl39	0	1.075133583	0.995	0.877	0	0_Interstitium
Ier3	0	1.073174649	0.577	0.206	0	0_Interstitium
Ccdc80	0	1.072621844	0.565	0.065	0	0_Interstitium
Fkbp11	0	1.071194271	0.541	0.069	0	0_Interstitium
Arx	0	1.063858156	0.62	0.113	0	0_Interstitium
Mylk	0	1.062358087	0.938	0.464	0	0_Interstitium
Vim	0	1.06209548	0.984	0.637	0	0_Interstitium
Hoxc8	0	1.061469277	0.48	0.039	0	0_Interstitium
Idh2	0	1.060628316	0.827	0.242	0	0_Interstitium
Rnase4	0	1.059325081	0.56	0.061	0	0_Interstitium
Fxyd1	0	1.053955945	0.886	0.251	0	0_Interstitium
Marcks	0	1.050165428	0.884	0.449	0	0_Interstitium
Vkorc1	0	1.050114101	0.829	0.436	0	0_Interstitium
Tpt1	0	1.045256991	1	0.992	0	0_Interstitium
Col8a2	0	1.043667733	0.516	0.027	0	0_Interstitium
Lmna	0	1.040402586	0.708	0.196	0	0_Interstitium
Tns1	0	1.038409912	0.694	0.153	0	0_Interstitium
Kdelr3	0	1.035581228	0.608	0.084	0	0_Interstitium
Fkbp10	0	1.033764934	0.629	0.139	0	0_Interstitium
Adgrl2	0	1.031366231	0.678	0.224	0	0_Interstitium
Emp2	0	1.027910993	0.576	0.086	0	0_Interstitium
H19	0	1.02632863	0.269	0.057	0	0_Interstitium
Fgl2	0	1.02038376	0.842	0.199	0	0_Interstitium
Nr2f2	0	1.018850741	0.866	0.251	0	0_Interstitium
Ifitm1	0	1.015148562	0.631	0.146	0	0_Interstitium
Tpm1	0	1.013065924	0.875	0.374	0	0_Interstitium
Calu	0	1.010452006	0.883	0.485	0	0_Interstitium
Meis2	0	1.009014615	0.509	0.044	0	0_Interstitium
Ppib	0	1.00325618	0.988	0.845	0	0_Interstitium
Pid1	0	1.002552869	0.587	0.097	0	0_Interstitium
Dhrs3	0	1.0011498	0.516	0.087	0	0_Interstitium
Meox1	0	0.998732502	0.378	0.011	0	0_Interstitium
Penk	0	0.991848431	0.475	0.106	0	0_Interstitium
Rbp1	0	0.990263365	0.931	0.466	0	0_Interstitium
Itm2b	0	0.990040741	0.993	0.857	0	0_Interstitium
Tpm4	0	0.987085737	0.794	0.296	0	0_Interstitium
Sh3pxd2a	0	0.986920049	0.618	0.123	0	0_Interstitium
Pi15	0	0.986510371	0.533	0.052	0	0_Interstitium
Kdelr1	0	0.985859547	0.814	0.397	0	0_Interstitium
Id3	0	0.980795766	0.79	0.3	0	0_Interstitium
Igfbp7	0	0.97800248	0.96	0.25	0	0_Interstitium
Cavin1	0	0.972001702	0.745	0.207	0	0_Interstitium
Islr	0	0.967346093	0.681	0.149	0	0_Interstitium
Clmp	0	0.966715987	0.606	0.104	0	0_Interstitium
Cpq	0	0.957158961	0.704	0.22	0	0_Interstitium
Emp1	0	0.956238488	0.474	0.037	0	0_Interstitium
Tpm2	0	0.954362966	0.828	0.205	0	0_Interstitium
Kdr	0	0.953429592	0.412	0.025	0	0_Interstitium
Ptms	0	0.951772866	0.959	0.597	0	0_Interstitium
Bicc1	0	0.944901263	0.645	0.178	0	0_Interstitium
Bmp4	0	0.939505151	0.482	0.084	0	0_Interstitium
Itga8	0	0.936539439	0.447	0.045	0	0_Interstitium
Ecrg4	0	0.935239789	0.491	0.03	0	0_Interstitium
Tnxb	0	0.934754728	0.44	0.034	0	0_Interstitium
Nkd1	0	0.930411507	0.552	0.148	0	0_Interstitium
Sorbs2	0	0.929635448	0.545	0.123	0	0_Interstitium
Wls	0	0.929159045	0.616	0.138	0	0_Interstitium
Lgi2	0	0.924248686	0.421	0.026	0	0_Interstitium
Hpgd	0	0.92389822	0.482	0.125	0	0_Interstitium
Gpx8	0	0.916815512	0.601	0.128	0	0_Interstitium
Pdgfra	0	0.911488253	0.791	0.209	0	0_Interstitium
C1qtnf2	0	0.909706149	0.475	0.037	0	0_Interstitium
Prrg3	0	0.909706128	0.525	0.107	0	0_Interstitium
Rpl22l1	0	0.909507103	0.954	0.63	0	0_Interstitium
Fam114a1	0	0.908101206	0.563	0.094	0	0_Interstitium
Trim9	0	0.90321334	0.406	0.016	0	0_Interstitium
Malat1	0	0.900599659	0.998	0.95	0	0_Interstitium
Mtss1	0	0.899174946	0.539	0.166	0	0_Interstitium
Col4a3	0	0.898323977	0.76	0.184	0	0_Interstitium
Norad	0	0.893364897	0.776	0.361	0	0_Interstitium
C1qtnf6	0	0.891938765	0.549	0.124	0	0_Interstitium
Fgf2	0	0.890430334	0.506	0.075	0	0_Interstitium
P4ha2	0	0.888677049	0.518	0.098	0	0_Interstitium
Anxa6	0	0.888242324	0.675	0.22	0	0_Interstitium
Icam1	0	0.887853338	0.392	0.097	0	0_Interstitium
Armcx3	0	0.88581634	0.603	0.132	0	0_Interstitium
Ctsh	0	0.882492262	0.47	0.052	0	0_Interstitium
Plxdc2	0	0.881037964	0.572	0.127	0	0_Interstitium
Mxra7	0	0.878657867	0.671	0.241	0	0_Interstitium
S100a1	0	0.87695188	0.545	0.102	0	0_Interstitium
Cd81	0	0.875776687	0.992	0.703	0	0_Interstitium
Prrx1	0	0.868789406	0.533	0.098	0	0_Interstitium
Gata6	0	0.866493707	0.56	0.164	0	0_Interstitium
Fgfr1	0	0.864756379	0.668	0.206	0	0_Interstitium
Matn2	0	0.862966976	0.368	0.071	0	0_Interstitium
Lpar1	0	0.85966131	0.52	0.094	0	0_Interstitium
Dap	0	0.855047264	0.635	0.219	0	0_Interstitium
Maged2	0	0.854108245	0.902	0.499	0	0_Interstitium
Spats2l	0	0.85372489	0.519	0.109	0	0_Interstitium
Ssr4	0	0.849799488	0.912	0.611	0	0_Interstitium
Mtch1	0	0.849565295	0.868	0.539	0	0_Interstitium
Golim4	0	0.849163975	0.566	0.141	0	0_Interstitium
App	0	0.848438795	0.899	0.569	0	0_Interstitium
Rhob	0	0.842626292	0.688	0.321	0	0_Interstitium
Sdc2	0	0.842398289	0.595	0.172	0	0_Interstitium
Loxl2	0	0.838614866	0.43	0.057	0	0_Interstitium
Ikbip	0	0.83836275	0.647	0.2	0	0_Interstitium
Emp3	0	0.832477224	0.86	0.237	0	0_Interstitium
Tgfb2	0	0.830426179	0.605	0.087	0	0_Interstitium
Cp	0	0.829644829	0.691	0.18	0	0_Interstitium
Rhoc	0	0.82874933	0.782	0.336	0	0_Interstitium
Gabarap	0	0.826325101	0.959	0.771	0	0_Interstitium
Arf4	0	0.826165532	0.933	0.696	0	0_Interstitium
Itgb5	0	0.824195149	0.567	0.153	0	0_Interstitium
Cd200	0	0.821972823	0.727	0.203	0	0_Interstitium
Slit2	0	0.819814565	0.418	0.059	0	0_Interstitium
Snhg18	0	0.819603223	0.747	0.293	0	0_Interstitium
Bambi	0	0.815559775	0.608	0.208	0	0_Interstitium
Id2	0	0.81322846	0.809	0.388	0	0_Interstitium
Myh9	0	0.812249265	0.673	0.261	0	0_Interstitium
Tspan4	0	0.812006729	0.567	0.185	0	0_Interstitium
Prss35	0	0.810066249	0.535	0.189	0	0_Interstitium
Nupr1	0	0.800936616	0.361	0.043	0	0_Interstitium
Bmp1	0	0.799146056	0.495	0.089	0	0_Interstitium
Cacna1d	0	0.796486056	0.472	0.078	0	0_Interstitium
Scarf2	0	0.794702854	0.497	0.085	0	0_Interstitium
Rnd3	0	0.790063835	0.504	0.116	0	0_Interstitium
Zfpm2	0	0.788547661	0.443	0.054	0	0_Interstitium
Vamp5	0	0.785757641	0.509	0.118	0	0_Interstitium
Eef1a1	0	0.78045567	1	0.992	0	0_Interstitium
Epha3	0	0.77890628	0.367	0.011	0	0_Interstitium
Pdgfc	0	0.77266648	0.423	0.065	0	0_Interstitium
Phlda3	0	0.772618043	0.588	0.208	0	0_Interstitium
Cnn2	0	0.770650491	0.607	0.168	0	0_Interstitium
Junb	0	0.770155939	0.822	0.415	0	0_Interstitium
Ldb2	0	0.769604895	0.439	0.055	0	0_Interstitium
Ier5	0	0.769243537	0.504	0.134	0	0_Interstitium
Nfic	0	0.768546527	0.817	0.427	0	0_Interstitium
Ski	0	0.765974502	0.676	0.278	0	0_Interstitium
Dpysl3	0	0.764072999	0.551	0.134	0	0_Interstitium
Parva	0	0.75518922	0.561	0.145	0	0_Interstitium
Chrdl1	0	0.753711737	0.416	0.089	0	0_Interstitium
Sspn	0	0.752813569	0.546	0.141	0	0_Interstitium
Ypel3	0	0.752572598	0.711	0.323	0	0_Interstitium
Zbtb20	0	0.751710299	0.933	0.589	0	0_Interstitium
Rbms1	0	0.749868994	0.647	0.245	0	0_Interstitium
Sec24d	0	0.745658923	0.467	0.088	0	0_Interstitium
Rpl36a	0	0.744233983	0.987	0.817	0	0_Interstitium
Inf2	0	0.743895906	0.379	0.046	0	0_Interstitium
Rpl7	0	0.743601075	0.992	0.939	0	0_Interstitium
Ablim1	0	0.740803222	0.426	0.059	0	0_Interstitium
Mmp14	0	0.74014935	0.568	0.193	0	0_Interstitium
Tmem263	0	0.738147422	0.6	0.222	0	0_Interstitium
Nrk	0	0.736978786	0.569	0.193	0	0_Interstitium
Hspg2	0	0.735726781	0.66	0.21	0	0_Interstitium
Filip1l	0	0.732385093	0.462	0.098	0	0_Interstitium
Efemp2	0	0.732296407	0.53	0.139	0	0_Interstitium
Laptm4a	0	0.731359876	0.97	0.763	0	0_Interstitium
Sytl2	0	0.731338806	0.356	0.054	0	0_Interstitium
Tmem45a	0	0.731226411	0.483	0.083	0	0_Interstitium
Kdelr2	0	0.730920899	0.87	0.583	0	0_Interstitium
Rps9	0	0.727759711	0.995	0.946	0	0_Interstitium
Ctsk	0	0.727450107	0.377	0.037	0	0_Interstitium
Pde3a	0	0.727241083	0.415	0.045	0	0_Interstitium
Cebpb	0	0.726928275	0.657	0.238	0	0_Interstitium
Cpxm1	0	0.726366251	0.469	0.141	0	0_Interstitium
Fndc3b	0	0.722627798	0.72	0.353	0	0_Interstitium
Lamc1	0	0.720609283	0.573	0.188	0	0_Interstitium
Atf5	0	0.719871038	0.443	0.123	0	0_Interstitium
Amotl1	0	0.719386666	0.481	0.101	0	0_Interstitium
Ecm1	0	0.719273243	0.44	0.083	0	0_Interstitium
Ttc28	0	0.717169605	0.662	0.203	0	0_Interstitium
Thbs1	0	0.712739861	0.288	0.045	0	0_Interstitium
Ccdc141	0	0.712090879	0.405	0.098	0	0_Interstitium
Lpp	0	0.710782491	0.689	0.285	0	0_Interstitium
Eef1b2	0	0.710405103	0.982	0.869	0	0_Interstitium
Vcan	0	0.710159463	0.333	0.068	0	0_Interstitium
Tmsb10	0	0.709403407	0.959	0.706	0	0_Interstitium
Btg2	0	0.706984884	0.842	0.463	0	0_Interstitium
Sec31a	0	0.706824961	0.742	0.422	0	0_Interstitium
Zfp469	0	0.704164514	0.374	0.02	0	0_Interstitium
Zyx	0	0.702838744	0.649	0.312	0	0_Interstitium
Dact3	0	0.701278108	0.549	0.138	0	0_Interstitium
Tgfb1i1	0	0.701239709	0.587	0.15	0	0_Interstitium
Ms4a4d	0	0.701105608	0.353	0.037	0	0_Interstitium
2310022B05Rik	0	0.700026491	0.585	0.191	0	0_Interstitium
Srpx	0	0.696764025	0.385	0.028	0	0_Interstitium
Ar	0	0.69151298	0.802	0.37	0	0_Interstitium
Tead1	0	0.691146016	0.582	0.229	0	0_Interstitium
Tfpi	0	0.688564225	0.473	0.1	0	0_Interstitium
Cnpy2	0	0.687958721	0.832	0.485	0	0_Interstitium
Bhlhe40	0	0.686533102	0.354	0.096	0	0_Interstitium
Fxyd5	0	0.684556025	0.341	0.082	0	0_Interstitium
Armcx2	0	0.682780837	0.521	0.146	0	0_Interstitium
Rabac1	0	0.678719818	0.939	0.668	0	0_Interstitium
Selenop	0	0.676257772	0.534	0.133	0	0_Interstitium
Septin8	0	0.675566051	0.471	0.106	0	0_Interstitium
Nkain4	0	0.675076565	0.445	0.116	0	0_Interstitium
Ctsz	0	0.673623384	0.62	0.244	0	0_Interstitium
Mme	0	0.671538277	0.621	0.238	0	0_Interstitium
Sh3bgrl	0	0.665344332	0.773	0.318	0	0_Interstitium
Slc9a3r2	0	0.664507386	0.497	0.121	0	0_Interstitium
Tm7sf3	0	0.663793036	0.625	0.284	0	0_Interstitium
Ddr2	0	0.662401481	0.46	0.095	0	0_Interstitium
Slc7a2	0	0.662182338	0.421	0.113	0	0_Interstitium
Ampd3	0	0.659920679	0.349	0.018	0	0_Interstitium
Mn1	0	0.658414733	0.384	0.037	0	0_Interstitium
Rsu1	0	0.657261302	0.694	0.313	0	0_Interstitium
Ntrk3	0	0.656271065	0.299	0.018	0	0_Interstitium
Nenf	0	0.65578281	0.908	0.508	0	0_Interstitium
Zmiz1	0	0.648455155	0.429	0.096	0	0_Interstitium
Ctdsp2	0	0.643410851	0.687	0.329	0	0_Interstitium
Sod3	0	0.642606522	0.553	0.208	0	0_Interstitium
Rhoj	0	0.641897634	0.485	0.117	0	0_Interstitium
Creb3l2	0	0.639006024	0.543	0.2	0	0_Interstitium
Itgb1	0	0.638487867	0.912	0.648	0	0_Interstitium
Gnas	0	0.634940009	0.983	0.652	0	0_Interstitium
Amotl2	0	0.634123719	0.481	0.151	0	0_Interstitium
Nxn	0	0.631645504	0.513	0.167	0	0_Interstitium
Armh4	0	0.631539702	0.299	0.019	0	0_Interstitium
Slc44a1	0	0.63071647	0.505	0.17	0	0_Interstitium
S100a13	0	0.630612265	0.393	0.061	0	0_Interstitium
Antxr2	0	0.628624689	0.398	0.062	0	0_Interstitium
Ecm2	0	0.627412477	0.435	0.098	0	0_Interstitium
Lmod1	0	0.626575087	0.462	0.124	0	0_Interstitium
Flna	0	0.625652884	0.807	0.29	0	0_Interstitium
Slc6a6	0	0.625451576	0.436	0.126	0	0_Interstitium
Wwtr1	0	0.624607821	0.556	0.213	0	0_Interstitium
Cyba	0	0.623372774	0.676	0.234	0	0_Interstitium
Thbs3	0	0.622449562	0.344	0.047	0	0_Interstitium
Pamr1	0	0.62099351	0.278	0.004	0	0_Interstitium
Reep5	0	0.619651214	0.699	0.332	0	0_Interstitium
Cdk14	0	0.616892359	0.437	0.11	0	0_Interstitium
Rps12	0	0.615914894	0.999	0.979	0	0_Interstitium
Tgfb3	0	0.613733371	0.423	0.088	0	0_Interstitium
Wipi1	0	0.613282561	0.456	0.129	0	0_Interstitium
Adm	0	0.612636004	0.257	0.014	0	0_Interstitium
Tgfbi	0	0.612260133	0.29	0.062	0	0_Interstitium
Sgce	0	0.611255093	0.525	0.171	0	0_Interstitium
Casq2	0	0.610771921	0.477	0.143	0	0_Interstitium
Igsf10	0	0.61031648	0.366	0.049	0	0_Interstitium
Kcnb1	0	0.609918844	0.348	0.049	0	0_Interstitium
Ehd2	0	0.60974553	0.464	0.116	0	0_Interstitium
Pdgfrb	0	0.609230331	0.341	0.041	0	0_Interstitium
Gpx7	0	0.608362207	0.383	0.065	0	0_Interstitium
Nell2	0	0.601680193	0.287	0.038	0	0_Interstitium
Camk1	0	0.600893277	0.474	0.118	0	0_Interstitium
Slc50a1	0	0.598507456	0.504	0.184	0	0_Interstitium
Lix1l	0	0.595951708	0.515	0.191	0	0_Interstitium
Susd2	0	0.595469277	0.347	0.055	0	0_Interstitium
Gria3	0	0.593953147	0.388	0.069	0	0_Interstitium
Rpl9	0	0.589416035	0.992	0.941	0	0_Interstitium
Steap3	0	0.586486745	0.377	0.061	0	0_Interstitium
Smtn	0	0.584831402	0.443	0.113	0	0_Interstitium
Myof	0	0.58453139	0.414	0.099	0	0_Interstitium
Sorcs2	0	0.58448114	0.453	0.119	0	0_Interstitium
Plpp1	0	0.583510895	0.416	0.112	0	0_Interstitium
Crip1	0	0.579314703	0.483	0.111	0	0_Interstitium
Colec12	0	0.576986331	0.354	0.061	0	0_Interstitium
Rack1	0	0.574631601	0.992	0.918	0	0_Interstitium
Slc16a2	0	0.574096906	0.466	0.144	0	0_Interstitium
Tril	0	0.573168121	0.343	0.071	0	0_Interstitium
Gm266	0	0.572831885	0.287	0.004	0	0_Interstitium
Rhoq	0	0.570056522	0.414	0.098	0	0_Interstitium
Cd55	0	0.568687729	0.295	0.036	0	0_Interstitium
Ephb2	0	0.567983962	0.324	0.042	0	0_Interstitium
ENSMUSG00000097296	0	0.564311879	0.252	0.041	0	0_Interstitium
Pcsk5	0	0.563136149	0.31	0.06	0	0_Interstitium
Dbn1	0	0.56022623	0.403	0.118	0	0_Interstitium
Frmd6	0	0.558213974	0.427	0.146	0	0_Interstitium
Ccnd3	0	0.556751222	0.489	0.181	0	0_Interstitium
Nexn	0	0.554641477	0.43	0.126	0	0_Interstitium
Ifi204	0	0.553367917	0.345	0.082	0	0_Interstitium
Egflam	0	0.552058402	0.422	0.092	0	0_Interstitium
Plagl1	0	0.551836317	0.39	0.089	0	0_Interstitium
Clic5	0	0.5497872	0.285	0.021	0	0_Interstitium
Smo	0	0.548384455	0.481	0.167	0	0_Interstitium
Acyp2	0	0.547607287	0.399	0.111	0	0_Interstitium
Camk2n1	0	0.54646414	0.353	0.096	0	0_Interstitium
Gabra4	0	0.545866391	0.258	0.017	0	0_Interstitium
Itpripl2	0	0.54564813	0.358	0.065	0	0_Interstitium
Heg1	0	0.545645013	0.477	0.147	0	0_Interstitium
Cbx6	0	0.545393639	0.508	0.185	0	0_Interstitium
Lpar4	0	0.545071365	0.273	0.03	0	0_Interstitium
Gask1b	0	0.544714118	0.36	0.087	0	0_Interstitium
Rcan2	0	0.539440785	0.279	0.016	0	0_Interstitium
Pxdn	0	0.53312495	0.44	0.141	0	0_Interstitium
Tnfsf12	0	0.531516278	0.401	0.099	0	0_Interstitium
Fzd2	0	0.529176668	0.461	0.128	0	0_Interstitium
Cyp1b1	0	0.527748185	0.309	0.065	0	0_Interstitium
Kcne4	0	0.527635274	0.258	0.037	0	0_Interstitium
Nucb2	0	0.524670953	0.405	0.122	0	0_Interstitium
Ccbe1	0	0.52392448	0.338	0.086	0	0_Interstitium
Slc43a3	0	0.523292512	0.293	0.054	0	0_Interstitium
Rps20	0	0.520152873	0.998	0.981	0	0_Interstitium
Selenbp1	0	0.519038749	0.52	0.163	0	0_Interstitium
Twist2	0	0.518235003	0.291	0.039	0	0_Interstitium
Fkbp14	0	0.51691642	0.418	0.118	0	0_Interstitium
Cmtm3	0	0.515475555	0.508	0.181	0	0_Interstitium
Cadm4	0	0.511643168	0.295	0.052	0	0_Interstitium
Hoxc6	0	0.511534064	0.38	0.086	0	0_Interstitium
Dlc1	0	0.511053917	0.478	0.155	0	0_Interstitium
Megf6	0	0.510279135	0.269	0.02	0	0_Interstitium
Lama2	0	0.510070985	0.609	0.192	0	0_Interstitium
Tcea3	0	0.50623375	0.317	0.071	0	0_Interstitium
Tenm3	0	0.504631701	0.383	0.107	0	0_Interstitium
Tubb2a	0	0.504228971	0.336	0.075	0	0_Interstitium
Synpo	0	0.499454209	0.325	0.068	0	0_Interstitium
Mrc2	0	0.498822913	0.276	0.028	0	0_Interstitium
Zcchc24	0	0.498313576	0.368	0.093	0	0_Interstitium
Atp1a2	0	0.497865847	0.431	0.126	0	0_Interstitium
Zfp185	0	0.497519339	0.277	0.038	0	0_Interstitium
Art4	0	0.491879232	0.272	0.041	0	0_Interstitium
Acta2	0	0.491251115	0.886	0.411	0	0_Interstitium
Timp1	0	0.481839672	0.367	0.089	0	0_Interstitium
Snta1	0	0.48004069	0.354	0.086	0	0_Interstitium
Tmem98	0	0.479374595	0.286	0.035	0	0_Interstitium
Rpl23	0	0.472558956	0.998	0.988	0	0_Interstitium
Meis1	0	0.47198639	0.353	0.099	0	0_Interstitium
Kirrel	0	0.471040563	0.282	0.032	0	0_Interstitium
Pcdh7	0	0.469978696	0.317	0.067	0	0_Interstitium
Gulp1	0	0.46888982	0.275	0.029	0	0_Interstitium
Fscn1	0	0.467917035	0.319	0.079	0	0_Interstitium
Gpr153	0	0.466927653	0.302	0.058	0	0_Interstitium
Gpc6	0	0.465246915	0.272	0.033	0	0_Interstitium
Scube2	0	0.462944791	0.259	0.044	0	0_Interstitium
Hspb2	0	0.460924795	0.289	0.053	0	0_Interstitium
Rflnb	0	0.459254984	0.296	0.058	0	0_Interstitium
Slc1a3	0	0.456306793	0.274	0.031	0	0_Interstitium
Plscr4	0	0.455438889	0.289	0.046	0	0_Interstitium
Ghr	0	0.450492423	0.277	0.047	0	0_Interstitium
Boc	0	0.442707353	0.286	0.047	0	0_Interstitium
Arap1	0	0.441976701	0.325	0.081	0	0_Interstitium
Gjc2	0	0.438377342	0.255	0.013	0	0_Interstitium
Dse	0	0.437949981	0.294	0.051	0	0_Interstitium
Zfp354c	0	0.432426485	0.312	0.075	0	0_Interstitium
Marveld1	0	0.423440703	0.356	0.091	0	0_Interstitium
P3h3	0	0.423320712	0.416	0.121	0	0_Interstitium
2510009E07Rik	0	0.422946591	0.309	0.068	0	0_Interstitium
Lhx9	0	0.421484608	0.271	0.054	0	0_Interstitium
Adamts10	0	0.420552015	0.292	0.064	0	0_Interstitium
Dab2	0	0.419900188	0.398	0.098	0	0_Interstitium
Eml1	0	0.402814166	0.289	0.064	0	0_Interstitium
Zfp9	0	0.400374008	0.269	0.043	0	0_Interstitium
Plscr2	0	0.387634253	0.253	0.047	0	0_Interstitium
Apoe	0	0.349303205	0.772	0.261	0	0_Interstitium
Adamts1	1.05E-306	0.616169692	0.407	0.124	2.38E-302	0_Interstitium
Ftl1	5.13E-306	0.474846229	0.986	0.855	1.16E-301	0_Interstitium
Actb	1.80E-305	0.56729958	0.999	0.957	4.09E-301	0_Interstitium
Krtcap2	4.83E-305	0.650401888	0.926	0.723	1.10E-300	0_Interstitium
Sec61g	6.64E-305	0.586463458	0.98	0.847	1.51E-300	0_Interstitium
B2m	1.22E-304	0.490033637	0.639	0.284	2.76E-300	0_Interstitium
Tmem204	8.78E-304	0.41802642	0.383	0.107	1.99E-299	0_Interstitium
Wnt5a	1.52E-303	0.512463092	0.411	0.129	3.46E-299	0_Interstitium
Rpsa	3.84E-302	0.535011632	0.995	0.928	8.72E-298	0_Interstitium
Rgs2	5.09E-302	0.81333665	0.666	0.332	1.16E-297	0_Interstitium
Runx1t1	9.29E-302	0.471084848	0.357	0.101	2.11E-297	0_Interstitium
Smim14	1.12E-301	0.66331963	0.832	0.55	2.54E-297	0_Interstitium
Fbxl7	6.48E-301	0.483165151	0.381	0.112	1.47E-296	0_Interstitium
Lhfp	2.69E-299	0.617613957	0.541	0.214	6.11E-295	0_Interstitium
Sertad4	2.10E-297	0.435808914	0.31	0.082	4.76E-293	0_Interstitium
Ephx1	3.25E-297	0.345159682	0.261	0.055	7.38E-293	0_Interstitium
Rpl17	1.79E-296	0.525909699	0.995	0.952	4.07E-292	0_Interstitium
Cd302	1.44E-294	0.577548844	0.608	0.258	3.26E-290	0_Interstitium
Asph	7.24E-294	0.490870649	0.435	0.15	1.65E-289	0_Interstitium
Hdlbp	3.54E-293	0.674427173	0.806	0.509	8.05E-289	0_Interstitium
Oaf	7.97E-292	0.412066117	0.388	0.114	1.81E-287	0_Interstitium
Arhgef25	4.18E-291	0.442825251	0.383	0.116	9.50E-287	0_Interstitium
Ccnd2	7.90E-291	0.597698209	0.742	0.362	1.79E-286	0_Interstitium
Zfp651	8.19E-291	0.369118902	0.273	0.064	1.86E-286	0_Interstitium
Grn	3.45E-290	0.560881721	0.56	0.247	7.83E-286	0_Interstitium
Pth1r	7.07E-290	0.397526491	0.284	0.07	1.61E-285	0_Interstitium
Samd4	8.83E-290	0.432763085	0.297	0.075	2.01E-285	0_Interstitium
Cope	1.61E-287	0.639676634	0.663	0.353	3.67E-283	0_Interstitium
Xbp1	5.36E-287	0.570733339	0.546	0.236	1.22E-282	0_Interstitium
Esyt1	6.33E-286	0.349832363	0.251	0.054	1.44E-281	0_Interstitium
Bace1	1.34E-285	0.470152154	0.417	0.141	3.05E-281	0_Interstitium
Eid1	5.18E-285	0.626514336	0.859	0.537	1.18E-280	0_Interstitium
Dpysl2	2.82E-283	0.550653646	0.601	0.263	6.40E-279	0_Interstitium
Anxa3	3.93E-281	0.533416474	0.358	0.11	8.93E-277	0_Interstitium
Sox5	9.80E-281	0.400968576	0.271	0.065	2.22E-276	0_Interstitium
Tagln2	5.84E-279	0.510676519	0.518	0.201	1.33E-274	0_Interstitium
Anxa1	2.74E-277	0.369110905	0.303	0.078	6.22E-273	0_Interstitium
Nedd9	5.37E-276	0.42905142	0.306	0.082	1.22E-271	0_Interstitium
Snai2	1.29E-275	0.408693525	0.251	0.056	2.94E-271	0_Interstitium
Rps3a1	2.44E-275	0.545615243	0.997	0.949	5.54E-271	0_Interstitium
Ssr3	4.20E-275	0.643157082	0.856	0.599	9.55E-271	0_Interstitium
Pkia	1.79E-274	0.380986395	0.263	0.062	4.07E-270	0_Interstitium
C1ra	1.48E-273	0.472040745	0.331	0.094	3.36E-269	0_Interstitium
Dlk1	1.66E-271	0.804796559	0.276	0.07	3.77E-267	0_Interstitium
Cacna2d1	2.19E-271	0.421590776	0.272	0.067	4.97E-267	0_Interstitium
Mfge8	5.13E-270	0.609484515	0.602	0.298	1.17E-265	0_Interstitium
Amot	2.79E-269	0.432965986	0.277	0.071	6.34E-265	0_Interstitium
Dnajb4	3.27E-268	0.705553343	0.548	0.257	7.43E-264	0_Interstitium
Plce1	6.95E-267	0.523482664	0.459	0.171	1.58E-262	0_Interstitium
Rbpms	1.23E-266	0.472622993	0.816	0.438	2.79E-262	0_Interstitium
Tgm2	1.92E-266	0.482909445	0.405	0.136	4.37E-262	0_Interstitium
Klf2	5.02E-265	0.844278398	0.538	0.233	1.14E-260	0_Interstitium
Olfml3	3.28E-264	0.478259913	0.421	0.143	7.44E-260	0_Interstitium
Septin7	4.20E-262	0.591420763	0.875	0.628	9.54E-258	0_Interstitium
Ier2	2.31E-261	0.646282111	0.731	0.392	5.24E-257	0_Interstitium
Smco4	4.02E-260	0.600755044	0.658	0.346	9.12E-256	0_Interstitium
Igdcc4	6.99E-260	0.35712743	0.342	0.099	1.59E-255	0_Interstitium
Rassf8	6.35E-259	0.388805916	0.281	0.074	1.44E-254	0_Interstitium
P4hb	7.09E-256	0.629230791	0.806	0.52	1.61E-251	0_Interstitium
Cd47	3.85E-255	0.533635687	0.69	0.366	8.74E-251	0_Interstitium
Rps16	2.51E-253	0.411787904	0.999	0.984	5.70E-249	0_Interstitium
Mbnl1	4.22E-253	0.538647819	0.747	0.39	9.59E-249	0_Interstitium
Slc29a1	4.80E-253	0.464992186	0.701	0.353	1.09E-248	0_Interstitium
Fam102b	2.16E-252	0.461198834	0.36	0.12	4.91E-248	0_Interstitium
Abat	5.36E-252	0.459819468	0.448	0.169	1.22E-247	0_Interstitium
Gem	6.73E-252	0.551406106	0.377	0.124	1.53E-247	0_Interstitium
Selenon	7.92E-252	0.328931799	0.257	0.063	1.80E-247	0_Interstitium
Slc24a3	1.13E-250	0.412804998	0.278	0.075	2.57E-246	0_Interstitium
Gxylt2	2.33E-250	0.417144248	0.275	0.075	5.30E-246	0_Interstitium
Lamp2	3.87E-250	0.577272911	0.824	0.549	8.80E-246	0_Interstitium
Cers4	2.25E-248	0.345639975	0.264	0.067	5.11E-244	0_Interstitium
Pdpn	1.65E-247	0.465277984	0.424	0.156	3.74E-243	0_Interstitium
Cacnb3	1.13E-246	0.359944997	0.277	0.075	2.57E-242	0_Interstitium
Bcl2	1.88E-246	0.388295029	0.323	0.096	4.27E-242	0_Interstitium
Zfp260	2.59E-245	0.462773218	0.418	0.159	5.88E-241	0_Interstitium
Itgav	3.45E-244	0.453626189	0.436	0.167	7.83E-240	0_Interstitium
Syne2	2.30E-243	0.628508748	0.743	0.407	5.22E-239	0_Interstitium
Prrc1	1.99E-240	0.505679492	0.468	0.201	4.52E-236	0_Interstitium
Tceal8	2.51E-239	0.498497266	0.717	0.372	5.71E-235	0_Interstitium
Afap1	3.22E-239	0.433390587	0.369	0.128	7.31E-235	0_Interstitium
Cast	1.07E-238	0.468521014	0.422	0.162	2.44E-234	0_Interstitium
Mtus1	1.47E-238	0.383105627	0.315	0.096	3.33E-234	0_Interstitium
Myl12a	1.10E-237	0.56588252	0.955	0.789	2.50E-233	0_Interstitium
Plpp5	2.29E-237	0.384140978	0.284	0.082	5.19E-233	0_Interstitium
Bet1l	5.31E-237	0.46236569	0.445	0.181	1.21E-232	0_Interstitium
Npdc1	4.76E-236	0.359364699	0.283	0.081	1.08E-231	0_Interstitium
Rras	6.88E-236	0.524880885	0.633	0.324	1.56E-231	0_Interstitium
Cnn3	2.61E-234	0.514289204	0.682	0.363	5.93E-230	0_Interstitium
Rplp1	4.02E-234	0.501532504	0.998	0.98	9.14E-230	0_Interstitium
Tpi1	6.52E-234	0.464957197	0.475	0.193	1.48E-229	0_Interstitium
Hic1	1.02E-233	0.338154601	0.26	0.067	2.32E-229	0_Interstitium
Tns3	3.00E-233	0.404649374	0.328	0.106	6.81E-229	0_Interstitium
Tgfbr3	3.55E-233	0.330732973	0.447	0.161	8.06E-229	0_Interstitium
Ndn	4.15E-233	0.414556499	0.423	0.158	9.43E-229	0_Interstitium
Lamb1	5.52E-232	0.403827646	0.49	0.191	1.25E-227	0_Interstitium
Foxp1	8.41E-232	0.518128209	0.517	0.234	1.91E-227	0_Interstitium
Ccdc8	2.31E-231	0.341764739	0.312	0.092	5.25E-227	0_Interstitium
Slc1a5	2.76E-231	0.394818956	0.363	0.123	6.26E-227	0_Interstitium
Praf2	2.48E-230	0.361051973	0.283	0.083	5.63E-226	0_Interstitium
Rpl28	4.14E-230	0.438165904	0.996	0.966	9.41E-226	0_Interstitium
Rpl3	4.59E-229	0.431378349	0.991	0.945	1.04E-224	0_Interstitium
Cox7b	2.26E-228	0.531724329	0.816	0.503	5.13E-224	0_Interstitium
Tspan9	3.77E-228	0.383634731	0.386	0.136	8.55E-224	0_Interstitium
Tet1	8.62E-228	0.38166105	0.323	0.101	1.96E-223	0_Interstitium
Rasl11a	1.02E-227	0.251712982	0.522	0.218	2.32E-223	0_Interstitium
Rpl6	3.59E-227	0.503714214	0.995	0.943	8.16E-223	0_Interstitium
Sri	1.47E-226	0.512440155	0.712	0.396	3.34E-222	0_Interstitium
Macroh2a2	3.98E-225	0.411516063	0.353	0.123	9.04E-221	0_Interstitium
Vgll3	1.72E-224	0.385352753	0.314	0.097	3.90E-220	0_Interstitium
Tcaf1	1.81E-224	0.392326575	0.335	0.111	4.11E-220	0_Interstitium
Arl1	2.52E-222	0.55165002	0.815	0.558	5.73E-218	0_Interstitium
Rps3	7.08E-222	0.471095674	0.988	0.903	1.61E-217	0_Interstitium
Cxcl16	1.09E-220	0.411036981	0.347	0.115	2.48E-216	0_Interstitium
Tmsb4x	1.91E-219	0.334389883	1	0.914	4.34E-215	0_Interstitium
Fundc2	1.67E-218	0.500567767	0.773	0.468	3.80E-214	0_Interstitium
Actn4	3.47E-218	0.54898266	0.699	0.419	7.87E-214	0_Interstitium
Tpst1	3.84E-218	0.530643865	0.587	0.307	8.73E-214	0_Interstitium
Gadd45g	5.18E-218	0.762954026	0.5	0.232	1.18E-213	0_Interstitium
Rpl30	1.42E-217	0.416205581	0.996	0.964	3.24E-213	0_Interstitium
Foxs1	1.83E-217	0.320017293	0.283	0.081	4.15E-213	0_Interstitium
Cryzl2	2.70E-217	0.316636673	0.266	0.076	6.13E-213	0_Interstitium
Thra	6.37E-217	0.471488593	0.722	0.385	1.45E-212	0_Interstitium
Ext1	1.43E-216	0.426135848	0.349	0.127	3.25E-212	0_Interstitium
Ube2r2	1.51E-216	0.526727864	0.702	0.406	3.43E-212	0_Interstitium
Klf9	2.51E-216	0.554790044	0.652	0.355	5.70E-212	0_Interstitium
Pold4	3.86E-216	0.376810692	0.348	0.12	8.77E-212	0_Interstitium
Nucb1	4.24E-216	0.508125756	0.62	0.33	9.62E-212	0_Interstitium
Rpl10a	1.37E-215	0.431261149	0.993	0.932	3.12E-211	0_Interstitium
Smim10l1	1.69E-215	0.47446103	0.497	0.224	3.84E-211	0_Interstitium
Msn	2.31E-215	0.360630928	0.421	0.16	5.25E-211	0_Interstitium
Setd7	8.02E-215	0.369168494	0.306	0.098	1.82E-210	0_Interstitium
Rpl24	1.10E-212	0.615423172	0.987	0.857	2.51E-208	0_Interstitium
Fermt2	2.32E-211	0.52325144	0.804	0.522	5.26E-207	0_Interstitium
Txnip	1.40E-210	0.404918119	0.803	0.491	3.17E-206	0_Interstitium
Mapre2	3.34E-210	0.40875705	0.364	0.137	7.59E-206	0_Interstitium
Rhobtb1	3.82E-210	0.388187405	0.355	0.128	8.67E-206	0_Interstitium
Cdon	5.63E-210	0.341043328	0.253	0.071	1.28E-205	0_Interstitium
Ptprk	5.76E-210	0.372933954	0.271	0.081	1.31E-205	0_Interstitium
Shc1	9.17E-210	0.436218748	0.418	0.173	2.08E-205	0_Interstitium
Srm	8.73E-209	0.496254169	0.472	0.219	1.98E-204	0_Interstitium
Ap1s2	2.05E-208	0.579532121	0.542	0.271	4.65E-204	0_Interstitium
Fth1	4.29E-208	0.311829175	0.995	0.973	9.74E-204	0_Interstitium
Ddx3x	4.69E-208	0.520579486	0.65	0.351	1.07E-203	0_Interstitium
Slc25a4	4.76E-208	0.452004428	0.946	0.612	1.08E-203	0_Interstitium
Mbnl2	7.37E-208	0.468458047	0.617	0.312	1.67E-203	0_Interstitium
Ednra	1.15E-206	0.414956267	0.365	0.128	2.62E-202	0_Interstitium
Nek7	7.75E-206	0.466706478	0.482	0.222	1.76E-201	0_Interstitium
Maf	8.17E-205	0.319911987	0.397	0.147	1.85E-200	0_Interstitium
Rpl37a	9.93E-205	0.424416096	0.998	0.965	2.26E-200	0_Interstitium
Timp3	1.46E-204	0.546538475	0.645	0.334	3.31E-200	0_Interstitium
Rbm3	1.98E-203	0.439002366	0.973	0.816	4.49E-199	0_Interstitium
Tspan3	4.31E-203	0.502753373	0.816	0.555	9.78E-199	0_Interstitium
Pofut2	9.96E-203	0.531567832	0.638	0.372	2.26E-198	0_Interstitium
Chd9	3.55E-202	0.384960695	0.37	0.14	8.05E-198	0_Interstitium
Rps5	1.23E-200	0.400598328	0.996	0.965	2.79E-196	0_Interstitium
Pros1	1.58E-200	0.360925811	0.359	0.131	3.59E-196	0_Interstitium
Tln1	2.22E-200	0.489322525	0.716	0.431	5.03E-196	0_Interstitium
Ptprs	5.93E-200	0.444593567	0.533	0.265	1.35E-195	0_Interstitium
Dpm3	1.63E-198	0.497027084	0.774	0.491	3.70E-194	0_Interstitium
Tceal9	2.87E-198	0.450422722	0.954	0.689	6.53E-194	0_Interstitium
Ilk	4.22E-198	0.520307565	0.654	0.384	9.59E-194	0_Interstitium
Cped1	5.04E-198	0.303132509	0.423	0.158	1.15E-193	0_Interstitium
Tnnt1	4.30E-197	0.388481752	0.314	0.107	9.78E-193	0_Interstitium
Chst12	5.45E-197	0.312462982	0.254	0.077	1.24E-192	0_Interstitium
Rps2	8.46E-197	0.396207029	0.994	0.968	1.92E-192	0_Interstitium
Pdha1	1.28E-196	0.387133302	0.349	0.132	2.90E-192	0_Interstitium
Herpud1	2.14E-196	0.391863522	0.465	0.2	4.85E-192	0_Interstitium
Rps8	2.59E-194	0.42750703	0.998	0.981	5.87E-190	0_Interstitium
Ldha	3.07E-193	0.384303075	0.566	0.266	6.98E-189	0_Interstitium
Tmem47	6.56E-193	0.393651309	0.423	0.176	1.49E-188	0_Interstitium
Selenof	7.10E-193	0.50804352	0.888	0.688	1.61E-188	0_Interstitium
Reep3	1.31E-192	0.40905556	0.433	0.186	2.97E-188	0_Interstitium
Smim41	3.98E-192	0.254632645	0.583	0.264	9.03E-188	0_Interstitium
C1qtnf12	9.29E-192	0.326234858	0.273	0.087	2.11E-187	0_Interstitium
Tcf7l1	1.17E-191	0.366460782	0.314	0.111	2.66E-187	0_Interstitium
Ssbp2	1.65E-191	0.431361433	0.517	0.251	3.74E-187	0_Interstitium
Ugdh	7.30E-191	0.405044926	0.312	0.11	1.66E-186	0_Interstitium
Cdkn1c	2.53E-189	0.469218273	0.273	0.09	5.74E-185	0_Interstitium
Msrb3	3.18E-189	0.363241722	0.397	0.158	7.23E-185	0_Interstitium
Cflar	9.93E-188	0.379038023	0.385	0.156	2.26E-183	0_Interstitium
Phlda1	1.84E-187	0.402568754	0.284	0.093	4.18E-183	0_Interstitium
Csrp2	4.60E-187	0.362053342	0.478	0.205	1.05E-182	0_Interstitium
Sec14l1	1.76E-186	0.431664208	0.447	0.208	4.01E-182	0_Interstitium
Bmpr1a	2.93E-183	0.473637175	0.604	0.344	6.65E-179	0_Interstitium
Des	3.94E-182	0.26705106	0.322	0.11	8.94E-178	0_Interstitium
Cx3cl1	5.80E-182	0.383481358	0.255	0.079	1.32E-177	0_Interstitium
Blvrb	3.93E-181	0.282019088	0.558	0.256	8.93E-177	0_Interstitium
B4galt1	4.42E-181	0.4000556	0.397	0.168	1.00E-176	0_Interstitium
Mef2c	2.46E-180	0.391982708	0.513	0.243	5.58E-176	0_Interstitium
Csdc2	3.04E-180	0.340927561	0.317	0.116	6.91E-176	0_Interstitium
Ptn	2.52E-179	0.660672713	0.36	0.143	5.72E-175	0_Interstitium
Ctdsp1	3.76E-179	0.323635745	0.291	0.101	8.54E-175	0_Interstitium
Rplp0	3.10E-178	0.365065419	0.996	0.969	7.05E-174	0_Interstitium
Fau	7.37E-177	0.349516012	0.995	0.967	1.67E-172	0_Interstitium
Klf3	4.56E-176	0.347647577	0.333	0.126	1.03E-171	0_Interstitium
Abhd14a	1.12E-175	0.380707746	0.43	0.195	2.53E-171	0_Interstitium
Rpl18a	1.54E-175	0.383307186	0.997	0.97	3.49E-171	0_Interstitium
Oxct1	1.89E-175	0.489829905	0.734	0.478	4.29E-171	0_Interstitium
Gadd45b	4.35E-175	0.581937794	0.532	0.281	9.87E-171	0_Interstitium
Copa	6.46E-175	0.487642412	0.775	0.532	1.47E-170	0_Interstitium
Alcam	9.01E-175	0.556006123	0.446	0.216	2.05E-170	0_Interstitium
Atf4	1.27E-174	0.461898761	0.528	0.278	2.88E-170	0_Interstitium
Rps6	7.76E-173	0.432601317	0.98	0.88	1.76E-168	0_Interstitium
Armcx1	8.70E-173	0.320091966	0.264	0.088	1.98E-168	0_Interstitium
Irf2bp2	1.55E-172	0.418879106	0.529	0.27	3.51E-168	0_Interstitium
Rbfox2	2.87E-172	0.381261222	0.422	0.19	6.52E-168	0_Interstitium
Scpep1	9.45E-172	0.384267934	0.43	0.194	2.15E-167	0_Interstitium
Cpne8	7.98E-171	0.356017294	0.278	0.096	1.81E-166	0_Interstitium
Pccb	1.36E-170	0.289880876	0.273	0.094	3.08E-166	0_Interstitium
Il17d	5.22E-168	0.309817949	0.253	0.083	1.19E-163	0_Interstitium
Lrrc17	2.23E-167	0.315853899	0.257	0.083	5.07E-163	0_Interstitium
Twsg1	2.94E-167	0.406600062	0.469	0.231	6.69E-163	0_Interstitium
Axl	4.13E-167	0.371546734	0.477	0.223	9.37E-163	0_Interstitium
Rpl31	1.30E-166	0.387867135	0.988	0.887	2.96E-162	0_Interstitium
Abracl	2.02E-166	0.398681841	0.743	0.432	4.59E-162	0_Interstitium
Shisa5	9.00E-166	0.286639905	0.311	0.114	2.04E-161	0_Interstitium
Tprgl	2.04E-165	0.425126103	0.631	0.374	4.64E-161	0_Interstitium
Itm2c	4.29E-165	0.399276937	0.743	0.438	9.75E-161	0_Interstitium
Jup	8.06E-165	0.348798314	0.286	0.105	1.83E-160	0_Interstitium
Ntrk2	1.19E-164	0.396775209	0.286	0.101	2.70E-160	0_Interstitium
Rpl13	2.19E-164	0.355003741	0.999	0.986	4.97E-160	0_Interstitium
Rps27a	2.40E-164	0.330677916	0.998	0.981	5.44E-160	0_Interstitium
Numbl	4.55E-163	0.358552398	0.362	0.154	1.03E-158	0_Interstitium
Comt	4.90E-163	0.429747388	0.546	0.298	1.11E-158	0_Interstitium
Rps15	1.87E-162	0.356685586	0.997	0.966	4.25E-158	0_Interstitium
ENSMUSG00000098178	3.27E-162	0.404285125	1	1	7.43E-158	0_Interstitium
Pkd2	4.15E-162	0.343515368	0.432	0.196	9.42E-158	0_Interstitium
Rps27	6.10E-162	0.379603497	0.992	0.936	1.39E-157	0_Interstitium
Plscr3	8.70E-162	0.382787955	0.407	0.187	1.98E-157	0_Interstitium
Plod2	2.70E-161	0.489831878	0.675	0.411	6.14E-157	0_Interstitium
Eif3f	3.74E-161	0.462904458	0.825	0.58	8.50E-157	0_Interstitium
Aoc3	8.61E-161	0.282306359	0.308	0.112	1.96E-156	0_Interstitium
P3h1	1.82E-160	0.373967896	0.408	0.19	4.13E-156	0_Interstitium
Tnfaip8	6.16E-159	0.316495118	0.314	0.122	1.40E-154	0_Interstitium
Slc38a2	7.57E-159	0.394412179	0.825	0.53	1.72E-154	0_Interstitium
Pdlim7	1.07E-158	0.460433553	0.492	0.261	2.44E-154	0_Interstitium
Atxn7l3b	3.55E-158	0.420881187	0.884	0.67	8.06E-154	0_Interstitium
Pcbp1	1.61E-157	0.44506959	0.843	0.629	3.66E-153	0_Interstitium
Rpl7a	1.28E-156	0.39902992	0.98	0.882	2.90E-152	0_Interstitium
Rpl15	1.95E-156	0.342658211	0.994	0.963	4.42E-152	0_Interstitium
Camk2d	6.16E-156	0.333333674	0.42	0.193	1.40E-151	0_Interstitium
Dmpk	4.07E-155	0.306327726	0.302	0.115	9.24E-151	0_Interstitium
Atp2b4	1.86E-154	0.337722354	0.451	0.211	4.22E-150	0_Interstitium
H1f0	5.22E-154	0.462218955	0.535	0.295	1.18E-149	0_Interstitium
Smarca2	1.06E-153	0.377321833	0.637	0.357	2.41E-149	0_Interstitium
Tmed9	4.21E-153	0.448389458	0.856	0.661	9.56E-149	0_Interstitium
Igf1r	4.53E-153	0.427308517	0.632	0.379	1.03E-148	0_Interstitium
Nr3c1	5.83E-153	0.388158157	0.53	0.287	1.32E-148	0_Interstitium
Nynrin	1.14E-152	0.264659957	0.25	0.084	2.58E-148	0_Interstitium
Socs2	2.05E-152	0.346222263	0.393	0.174	4.66E-148	0_Interstitium
P3h4	7.15E-151	0.337673742	0.418	0.195	1.62E-146	0_Interstitium
Jcad	1.27E-150	0.391101789	0.457	0.229	2.88E-146	0_Interstitium
Cmtm7	2.57E-150	0.261158388	0.322	0.127	5.85E-146	0_Interstitium
Rem1	3.75E-150	0.256666601	0.264	0.091	8.51E-146	0_Interstitium
Rpl12	3.98E-150	0.354081737	0.997	0.969	9.03E-146	0_Interstitium
Cavin2	5.95E-149	0.330600187	0.31	0.121	1.35E-144	0_Interstitium
Trps1	1.11E-148	0.30387575	0.35	0.144	2.52E-144	0_Interstitium
Slc39a1	4.92E-148	0.324799607	0.335	0.142	1.12E-143	0_Interstitium
Dag1	4.93E-148	0.471887549	0.724	0.486	1.12E-143	0_Interstitium
Serf2	1.31E-147	0.320139474	0.997	0.962	2.98E-143	0_Interstitium
Tnfrsf1a	3.91E-147	0.327777018	0.394	0.178	8.88E-143	0_Interstitium
Rpl5	4.29E-147	0.386949314	0.99	0.933	9.75E-143	0_Interstitium
Rpl34	1.08E-146	0.314261654	0.993	0.953	2.45E-142	0_Interstitium
Crip2	1.16E-146	0.33566515	0.402	0.192	2.63E-142	0_Interstitium
Tmem109	3.12E-146	0.317910099	0.32	0.131	7.09E-142	0_Interstitium
Tmem160	3.87E-146	0.332850449	0.425	0.206	8.79E-142	0_Interstitium
Zfp580	1.11E-145	0.290620902	0.284	0.109	2.52E-141	0_Interstitium
Nr4a1	7.86E-144	0.339961933	0.42	0.188	1.78E-139	0_Interstitium
Zbtb4	1.93E-143	0.278603154	0.262	0.096	4.38E-139	0_Interstitium
Lysmd3	4.76E-143	0.371682906	0.389	0.185	1.08E-138	0_Interstitium
Tmtc1	5.32E-143	0.274718886	0.253	0.09	1.21E-138	0_Interstitium
Snx18	1.24E-142	0.417893756	0.483	0.264	2.82E-138	0_Interstitium
Isoc1	1.31E-142	0.425739411	0.543	0.312	2.99E-138	0_Interstitium
Kazald1	2.58E-142	0.302746708	0.296	0.116	5.85E-138	0_Interstitium
Rps23	2.96E-142	0.347212688	0.996	0.954	6.73E-138	0_Interstitium
Hmgn3	1.52E-141	0.401459501	0.626	0.369	3.46E-137	0_Interstitium
Tnrc18	5.52E-141	0.377152833	0.499	0.268	1.25E-136	0_Interstitium
Pdlim4	1.35E-140	0.255102923	0.431	0.201	3.07E-136	0_Interstitium
Ybx3	2.90E-140	0.375871988	0.695	0.448	6.59E-136	0_Interstitium
Man2a1	3.89E-140	0.374735106	0.598	0.329	8.83E-136	0_Interstitium
1810058I24Rik	5.19E-140	0.257183229	0.88	0.621	1.18E-135	0_Interstitium
Erlec1	6.43E-140	0.348956206	0.582	0.329	1.46E-135	0_Interstitium
Ginm1	9.16E-140	0.349104622	0.483	0.255	2.08E-135	0_Interstitium
Rora	9.43E-140	0.300045628	0.31	0.127	2.14E-135	0_Interstitium
Septin11	1.69E-139	0.335540062	0.638	0.356	3.85E-135	0_Interstitium
Smim4	2.36E-139	0.388293928	0.448	0.236	5.37E-135	0_Interstitium
Dmd	6.64E-139	0.327030942	0.452	0.225	1.51E-134	0_Interstitium
Rps13	8.90E-139	0.36573743	0.994	0.946	2.02E-134	0_Interstitium
Rpl38	1.11E-138	0.392760905	0.993	0.932	2.53E-134	0_Interstitium
Degs1	1.72E-138	0.359323374	0.48	0.257	3.91E-134	0_Interstitium
Vasn	3.19E-138	0.299285363	0.406	0.188	7.25E-134	0_Interstitium
Usp25	4.87E-138	0.259973779	0.26	0.097	1.11E-133	0_Interstitium
Map1lc3a	1.89E-136	0.394890187	0.844	0.623	4.28E-132	0_Interstitium
Smim27	5.93E-136	0.278763335	0.335	0.145	1.35E-131	0_Interstitium
Ak3	1.84E-135	0.300565251	0.418	0.199	4.18E-131	0_Interstitium
Lats2.1	5.07E-135	0.341383649	0.405	0.202	1.15E-130	0_Interstitium
Gga2	8.21E-135	0.342698834	0.367	0.174	1.86E-130	0_Interstitium
Mpdz	1.46E-134	0.32828241	0.341	0.154	3.31E-130	0_Interstitium
2210416O15Rik	2.43E-134	0.272623864	0.255	0.096	5.51E-130	0_Interstitium
Surf4	1.83E-133	0.423151903	0.682	0.461	4.16E-129	0_Interstitium
Trip10	5.69E-133	0.28170175	0.277	0.111	1.29E-128	0_Interstitium
Pbxip1	1.02E-132	0.259708827	0.46	0.227	2.33E-128	0_Interstitium
Greb1l	1.16E-132	0.299763673	0.297	0.121	2.65E-128	0_Interstitium
Tsen34	1.34E-132	0.397176308	0.776	0.55	3.03E-128	0_Interstitium
Csgalnact2	1.71E-132	0.322600159	0.325	0.144	3.88E-128	0_Interstitium
Yif1a	2.04E-131	0.360171088	0.513	0.291	4.62E-127	0_Interstitium
Poglut3	3.22E-131	0.283543924	0.368	0.165	7.31E-127	0_Interstitium
Rpl11	4.32E-131	0.395939484	0.991	0.943	9.81E-127	0_Interstitium
Mettl1	1.78E-130	0.386072199	0.475	0.266	4.03E-126	0_Interstitium
Os9	2.62E-129	0.311377852	0.386	0.186	5.94E-125	0_Interstitium
Mcts1	2.76E-128	0.289622917	0.364	0.169	6.27E-124	0_Interstitium
Sertad1	9.60E-128	0.315134285	0.287	0.121	2.18E-123	0_Interstitium
Serpine2	1.98E-127	0.505173382	0.283	0.122	4.50E-123	0_Interstitium
Arfip1	2.17E-127	0.291641356	0.328	0.148	4.94E-123	0_Interstitium
Pls3	2.91E-127	0.286843549	0.324	0.142	6.61E-123	0_Interstitium
Pxk	3.95E-127	0.270781274	0.302	0.128	8.97E-123	0_Interstitium
Efnb1	1.15E-126	0.322855218	0.428	0.216	2.62E-122	0_Interstitium
Sat1	2.01E-126	0.373952175	0.51	0.279	4.56E-122	0_Interstitium
Plin3	4.72E-126	0.313561087	0.511	0.28	1.07E-121	0_Interstitium
Daam1	9.06E-126	0.316777668	0.323	0.146	2.06E-121	0_Interstitium
Hcfc1r1	1.13E-125	0.386425591	0.704	0.48	2.56E-121	0_Interstitium
Cbx5	3.35E-125	0.417094397	0.728	0.513	7.61E-121	0_Interstitium
Ost4	4.21E-125	0.399944458	0.882	0.714	9.56E-121	0_Interstitium
Mast4	5.32E-125	0.346443242	0.423	0.216	1.21E-120	0_Interstitium
Sgk1	4.12E-124	0.306166351	0.271	0.111	9.35E-120	0_Interstitium
Plxnb2	9.65E-123	0.263798306	0.32	0.14	2.19E-118	0_Interstitium
Ctsb	2.99E-122	0.263345767	0.699	0.454	6.80E-118	0_Interstitium
Mamld1	3.11E-122	0.262013494	0.274	0.111	7.06E-118	0_Interstitium
Nt5dc2	5.43E-122	0.335646373	0.526	0.291	1.23E-117	0_Interstitium
Ostc	1.90E-121	0.406276291	0.857	0.693	4.31E-117	0_Interstitium
Rps18	1.26E-120	0.27960811	0.994	0.96	2.86E-116	0_Interstitium
Naca	1.68E-120	0.278053267	0.987	0.922	3.81E-116	0_Interstitium
Bcl9l	7.18E-120	0.323684548	0.415	0.218	1.63E-115	0_Interstitium
Bag5	1.45E-119	0.308862315	0.381	0.192	3.28E-115	0_Interstitium
Tram1	2.06E-119	0.351173598	0.553	0.334	4.68E-115	0_Interstitium
Kif1c	1.87E-118	0.251271872	0.253	0.101	4.24E-114	0_Interstitium
Acat1	2.47E-118	0.348570279	0.598	0.375	5.61E-114	0_Interstitium
Arl6ip5	3.59E-118	0.2521648	0.273	0.113	8.16E-114	0_Interstitium
Irf1	3.90E-118	0.365503102	0.282	0.121	8.87E-114	0_Interstitium
Kank2	3.84E-116	0.271976943	0.346	0.162	8.72E-112	0_Interstitium
Akt1	5.25E-116	0.300262072	0.522	0.303	1.19E-111	0_Interstitium
Rpl29	1.24E-115	0.351698211	0.959	0.787	2.81E-111	0_Interstitium
Ifnar2	1.62E-115	0.252901903	0.277	0.118	3.68E-111	0_Interstitium
Rbms2	2.14E-115	0.268466546	0.473	0.252	4.87E-111	0_Interstitium
Tshz1	2.62E-115	0.309419101	0.41	0.209	5.95E-111	0_Interstitium
Ift27	3.98E-115	0.2644281	0.304	0.136	9.04E-111	0_Interstitium
Psd3	5.96E-115	0.288462994	0.272	0.117	1.35E-110	0_Interstitium
Fut11	6.66E-115	0.26685935	0.257	0.106	1.51E-110	0_Interstitium
Peak1	4.57E-114	0.343333959	0.488	0.278	1.04E-109	0_Interstitium
ENSMUSG00000021745	9.22E-114	0.284830364	0.307	0.14	2.10E-109	0_Interstitium
Gpr180	6.29E-113	0.28963263	0.375	0.191	1.43E-108	0_Interstitium
Myo1c	9.03E-113	0.289035719	0.303	0.139	2.05E-108	0_Interstitium
Arhgap10	1.97E-112	0.293053881	0.338	0.163	4.47E-108	0_Interstitium
Glud1	2.70E-112	0.345365307	0.504	0.298	6.13E-108	0_Interstitium
H13	9.43E-112	0.333324924	0.554	0.338	2.14E-107	0_Interstitium
R3hdm4	1.26E-111	0.30238936	0.449	0.245	2.87E-107	0_Interstitium
Zfp652	6.28E-111	0.331896628	0.461	0.26	1.43E-106	0_Interstitium
Map4k5	2.70E-110	0.276145659	0.268	0.118	6.13E-106	0_Interstitium
Slc39a7	4.71E-110	0.322462791	0.422	0.235	1.07E-105	0_Interstitium
Ergic1	3.72E-109	0.314406716	0.449	0.253	8.45E-105	0_Interstitium
Rps7	6.97E-109	0.323550012	0.988	0.932	1.58E-104	0_Interstitium
Sra1	7.57E-109	0.321121754	0.532	0.329	1.72E-104	0_Interstitium
Clcn4	1.63E-108	0.270596452	0.324	0.153	3.71E-104	0_Interstitium
Rbbp7	2.20E-108	0.250118177	0.892	0.719	5.01E-104	0_Interstitium
Mcrip1	9.25E-108	0.380922492	0.622	0.422	2.10E-103	0_Interstitium
Sash1	1.76E-107	0.279639266	0.349	0.173	4.00E-103	0_Interstitium
Yipf5	2.65E-107	0.348084129	0.527	0.327	6.03E-103	0_Interstitium
Copg1	4.64E-107	0.322921173	0.457	0.266	1.05E-102	0_Interstitium
Pnp	5.22E-107	0.292026607	0.278	0.123	1.18E-102	0_Interstitium
Nhsl2	8.13E-107	0.276965013	0.332	0.156	1.85E-102	0_Interstitium
Mfsd10	3.56E-106	0.300720417	0.389	0.206	8.08E-102	0_Interstitium
Serp1	1.08E-105	0.321813715	0.642	0.424	2.45E-101	0_Interstitium
Dsel	1.12E-105	0.271178517	0.287	0.13	2.55E-101	0_Interstitium
Smad7	1.85E-105	0.327522492	0.369	0.191	4.19E-101	0_Interstitium
Snhg12	3.65E-105	0.282460337	0.344	0.171	8.29E-101	0_Interstitium
Rps10	3.98E-105	0.34582282	0.994	0.949	9.04E-101	0_Interstitium
Tspan31	1.36E-104	0.276218002	0.335	0.164	3.09E-100	0_Interstitium
Lgalsl	3.16E-104	0.25594037	0.333	0.162	7.17E-100	0_Interstitium
Ahdc1	1.43E-103	0.264590804	0.333	0.163	3.25E-99	0_Interstitium
Spred1	1.45E-103	0.333166918	0.428	0.242	3.29E-99	0_Interstitium
Clic4	1.22E-102	0.310339446	0.6	0.382	2.76E-98	0_Interstitium
Arl3	9.53E-102	0.274315376	0.586	0.366	2.17E-97	0_Interstitium
Plod1	2.78E-101	0.295769706	0.401	0.22	6.31E-97	0_Interstitium
Gorasp2	5.72E-101	0.303679841	0.435	0.248	1.30E-96	0_Interstitium
Cdkn1b	4.60E-100	0.252662362	0.359	0.181	1.04E-95	0_Interstitium
Aprt	1.46E-99	0.313708842	0.668	0.437	3.32E-95	0_Interstitium
Hspb1	1.46E-99	0.362967281	0.707	0.448	3.32E-95	0_Interstitium
Mettl9	7.84E-99	0.311471162	0.541	0.343	1.78E-94	0_Interstitium
Scarb2	1.43E-98	0.266389943	0.313	0.15	3.24E-94	0_Interstitium
Slc38a5	1.90E-98	0.270037015	0.444	0.237	4.33E-94	0_Interstitium
Cenpb	3.85E-98	0.252601386	0.411	0.221	8.74E-94	0_Interstitium
Arfgap1	1.35E-97	0.266841005	0.296	0.145	3.06E-93	0_Interstitium
Dnajc25	3.00E-97	0.286248996	0.358	0.19	6.82E-93	0_Interstitium
Ntn4	2.90E-96	0.308950789	0.273	0.127	6.59E-92	0_Interstitium
Cox6b2	5.11E-96	0.309804344	0.439	0.253	1.16E-91	0_Interstitium
Mtarc2	7.59E-96	0.278553966	0.579	0.365	1.72E-91	0_Interstitium
Gnai2	1.82E-95	0.26912459	0.912	0.747	4.14E-91	0_Interstitium
Atn1	2.51E-95	0.253180373	0.314	0.156	5.70E-91	0_Interstitium
Rps19	2.86E-95	0.262470556	0.996	0.969	6.51E-91	0_Interstitium
Eef2	7.69E-95	0.293339056	0.96	0.845	1.75E-90	0_Interstitium
Fn1	1.02E-94	0.467549828	0.413	0.242	2.33E-90	0_Interstitium
Sulf1	1.46E-94	0.280820318	0.26	0.116	3.31E-90	0_Interstitium
Prrc2b	5.47E-94	0.29697976	0.522	0.325	1.24E-89	0_Interstitium
Tomm5	1.52E-93	0.266638377	0.669	0.444	3.45E-89	0_Interstitium
Rassf1	2.47E-93	0.265576633	0.378	0.207	5.61E-89	0_Interstitium
Picalm	2.60E-93	0.320398014	0.65	0.451	5.91E-89	0_Interstitium
Zeb2	3.26E-93	0.327820366	0.453	0.258	7.40E-89	0_Interstitium
Mia3	2.43E-92	0.315755005	0.527	0.339	5.52E-88	0_Interstitium
Zeb1	2.46E-92	0.28086708	0.458	0.268	5.58E-88	0_Interstitium
Rpl35	5.17E-92	0.275737648	0.986	0.904	1.17E-87	0_Interstitium
Npc2	9.34E-92	0.326419675	0.825	0.638	2.12E-87	0_Interstitium
Rap2a	4.14E-91	0.297796812	0.421	0.243	9.39E-87	0_Interstitium
Plp2	6.36E-90	0.257952067	0.256	0.119	1.44E-85	0_Interstitium
2310039H08Rik	1.72E-89	0.267569443	0.506	0.306	3.91E-85	0_Interstitium
Purb	2.11E-88	0.319198674	0.779	0.607	4.79E-84	0_Interstitium
Pura	2.39E-88	0.302090054	0.725	0.53	5.43E-84	0_Interstitium
Irf2bpl	1.92E-87	0.257541942	0.417	0.239	4.36E-83	0_Interstitium
Pdgfa	5.77E-87	0.250667322	0.333	0.176	1.31E-82	0_Interstitium
Klf7	1.15E-86	0.273292936	0.408	0.233	2.62E-82	0_Interstitium
Swap70	2.93E-86	0.259761689	0.323	0.17	6.66E-82	0_Interstitium
Hook3	3.47E-86	0.315638554	0.575	0.387	7.89E-82	0_Interstitium
Yipf3	6.64E-86	0.256548661	0.412	0.239	1.51E-81	0_Interstitium
Ezr	8.52E-86	0.253863695	0.291	0.147	1.94E-81	0_Interstitium
Lars2	1.37E-85	0.292156239	0.919	0.81	3.11E-81	0_Interstitium
Lrrc58	6.70E-85	0.281348482	0.652	0.449	1.52E-80	0_Interstitium
Klhl9	4.39E-84	0.263917083	0.39	0.225	9.98E-80	0_Interstitium
Ccdc50	2.44E-83	0.270605677	0.485	0.3	5.54E-79	0_Interstitium
Selenos	8.46E-82	0.28880435	0.743	0.556	1.92E-77	0_Interstitium
Tle1	1.63E-81	0.289025621	0.461	0.291	3.69E-77	0_Interstitium
Tmem59	1.09E-80	0.288554253	0.89	0.735	2.48E-76	0_Interstitium
Rhoa	1.41E-80	0.26966097	0.894	0.753	3.19E-76	0_Interstitium
Mydgf	5.21E-80	0.272805274	0.603	0.413	1.18E-75	0_Interstitium
Bpnt2	6.30E-79	0.271480545	0.529	0.346	1.43E-74	0_Interstitium
Rab2a	6.78E-79	0.281735055	0.832	0.658	1.54E-74	0_Interstitium
Wwc2	1.41E-78	0.268675465	0.568	0.383	3.19E-74	0_Interstitium
Cuedc2	3.86E-78	0.250215356	0.414	0.245	8.77E-74	0_Interstitium
Rpl36	2.14E-77	0.353019235	0.954	0.786	4.87E-73	0_Interstitium
Ppp1r15a	2.16E-77	0.250436443	0.39	0.226	4.91E-73	0_Interstitium
Pdia3	3.05E-77	0.310460235	0.902	0.756	6.93E-73	0_Interstitium
Sec13	3.68E-77	0.285900808	0.547	0.371	8.36E-73	0_Interstitium
Lrp6	6.41E-76	0.28903667	0.511	0.339	1.46E-71	0_Interstitium
Gnaq	6.01E-75	0.261432542	0.474	0.304	1.37E-70	0_Interstitium
Klf4	1.19E-74	0.439387702	0.359	0.21	2.71E-70	0_Interstitium
Tbrg1	1.01E-72	0.2548391	0.683	0.497	2.29E-68	0_Interstitium
Etl4	4.53E-70	0.25708847	0.431	0.255	1.03E-65	0_Interstitium
Sntb2	9.87E-69	0.260692531	0.546	0.373	2.24E-64	0_Interstitium
Tmem106b	5.65E-68	0.25001357	0.398	0.247	1.28E-63	0_Interstitium
Smim26	3.49E-67	0.26955966	0.397	0.249	7.92E-63	0_Interstitium
Emc10	1.17E-62	0.264526348	0.611	0.455	2.65E-58	0_Interstitium
Sec61b	1.41E-61	0.264135125	0.884	0.716	3.20E-57	0_Interstitium
Ctnnb1	1.34E-60	0.252721981	0.775	0.626	3.05E-56	0_Interstitium
Zfp36l2	3.81E-55	0.293631274	0.536	0.39	8.66E-51	0_Interstitium
Bmyc	7.89E-55	0.252234143	0.589	0.419	1.79E-50	0_Interstitium
Dnajb1	3.79E-53	0.555076845	0.42	0.299	8.60E-49	0_Interstitium
Dtd1	7.62E-52	0.254301668	0.484	0.339	1.73E-47	0_Interstitium
ENSMUSG00000060019	1.19E-50	0.25021922	0.438	0.304	2.70E-46	0_Interstitium
Gm10076	8.00E-39	0.259861686	0.844	0.727	1.82E-34	0_Interstitium
Aard	0	2.650705862	1	0.644	0	1_Sertoli
Wfdc10	0	2.53874422	0.966	0.414	0	1_Sertoli
Cst9	0	2.437646874	0.995	0.489	0	1_Sertoli
Defb19	0	2.410513503	0.998	0.603	0	1_Sertoli
Defb36	0	2.357198398	0.884	0.273	0	1_Sertoli
Ldhb	0	2.273372064	0.993	0.645	0	1_Sertoli
Gatm	0	2.236111288	0.986	0.44	0	1_Sertoli
Gsta4	0	2.235215428	0.923	0.363	0	1_Sertoli
Sin3b	0	2.228219607	0.996	0.825	0	1_Sertoli
Gstm6	0	2.224940711	0.938	0.322	0	1_Sertoli
Etd	0	2.207135952	0.895	0.282	0	1_Sertoli
Gstm7	0	2.181654825	0.823	0.249	0	1_Sertoli
1700011M02Rik	0	2.179411356	0.859	0.275	0	1_Sertoli
Tubb3	0	2.155640761	0.84	0.275	0	1_Sertoli
Cst12	0	2.154412426	0.998	0.529	0	1_Sertoli
Gamt	0	2.139616115	0.923	0.43	0	1_Sertoli
Tnni3	0	2.082280302	0.79	0.297	0	1_Sertoli
Tsx	0	2.064829302	0.654	0.184	0	1_Sertoli
Cycs	0	2.054506882	0.969	0.652	0	1_Sertoli
Basp1	0	2.025355274	0.98	0.484	0	1_Sertoli
Chchd10	0	2.021496601	0.982	0.666	0	1_Sertoli
Chchd2	0	2.005102705	1	0.978	0	1_Sertoli
Bex4	0	1.943140643	0.918	0.506	0	1_Sertoli
1700018G05Rik	0	1.942327756	0.746	0.232	0	1_Sertoli
Prdx6	0	1.904609556	0.879	0.526	0	1_Sertoli
Magec2	0	1.902931576	0.801	0.243	0	1_Sertoli
Rhox8	0	1.862566654	0.886	0.357	0	1_Sertoli
Gstm2	0	1.832285163	0.972	0.613	0	1_Sertoli
Cyb5a	0	1.831578596	0.9	0.561	0	1_Sertoli
Akr1b3	0	1.801126998	0.944	0.647	0	1_Sertoli
Smpx	0	1.748827858	0.719	0.223	0	1_Sertoli
Cited1	0	1.745852948	0.916	0.52	0	1_Sertoli
Tspan17	0	1.742004138	0.676	0.221	0	1_Sertoli
Med10	0	1.7263409	0.912	0.652	0	1_Sertoli
Fabp5	0	1.706777584	0.792	0.392	0	1_Sertoli
Dbi	0	1.680530827	0.983	0.881	0	1_Sertoli
Tulp2	0	1.676727186	0.72	0.239	0	1_Sertoli
Tst	0	1.672023002	0.743	0.321	0	1_Sertoli
Tmem184a	0	1.665245205	0.797	0.27	0	1_Sertoli
Vdac3	0	1.659171886	0.964	0.833	0	1_Sertoli
Tpd52l1	0	1.650499439	0.716	0.307	0	1_Sertoli
Atp6v0e	0	1.642646313	0.914	0.66	0	1_Sertoli
Tmsb4x	0	1.630476456	1	0.914	0	1_Sertoli
Tma7	0	1.624456093	0.865	0.56	0	1_Sertoli
Magea13	0	1.622228973	0.694	0.273	0	1_Sertoli
Bex2	0	1.605525102	0.761	0.408	0	1_Sertoli
1810058I24Rik	0	1.595987346	0.888	0.621	0	1_Sertoli
Prdx2	0	1.582493343	0.922	0.648	0	1_Sertoli
Cstdc1	0	1.578831828	0.545	0.154	0	1_Sertoli
Pebp1	0	1.574472818	0.973	0.871	0	1_Sertoli
Nudc	0	1.545511513	0.929	0.749	0	1_Sertoli
Unc119	0	1.543235069	0.822	0.526	0	1_Sertoli
Gm9112	0	1.537382304	0.524	0.153	0	1_Sertoli
Tuba1a	0	1.525384112	0.903	0.588	0	1_Sertoli
Tmem114	0	1.52405938	0.764	0.248	0	1_Sertoli
Pcsk1n	0	1.521119669	0.713	0.347	0	1_Sertoli
Eppin	0	1.515507123	0.555	0.169	0	1_Sertoli
Cidea	0	1.509182195	0.542	0.151	0	1_Sertoli
Akr1b8	0	1.500792481	0.666	0.271	0	1_Sertoli
Rhox5	0	1.498905467	0.524	0.154	0	1_Sertoli
Prkra	0	1.498044916	0.706	0.331	0	1_Sertoli
Hadh	0	1.479037526	0.735	0.401	0	1_Sertoli
Atox1	0	1.456285458	0.819	0.651	0	1_Sertoli
Psma7	0	1.453920415	0.916	0.767	0	1_Sertoli
Suclg1	0	1.451239513	0.764	0.476	0	1_Sertoli
Hmgb3	0	1.450320514	0.859	0.593	0	1_Sertoli
Chp2	0	1.430053006	0.554	0.168	0	1_Sertoli
Smim1	0	1.428941846	0.715	0.385	0	1_Sertoli
Pgam1	0	1.421227021	0.842	0.653	0	1_Sertoli
Vapa	0	1.416238853	0.954	0.85	0	1_Sertoli
Gstm1	0	1.411866301	0.955	0.629	0	1_Sertoli
Rnd2	0	1.404608696	0.557	0.249	0	1_Sertoli
1810037I17Rik	0	1.396121332	0.879	0.713	0	1_Sertoli
Clec12b	0	1.38403115	0.596	0.191	0	1_Sertoli
Phgdh	0	1.374843672	0.68	0.373	0	1_Sertoli
Slc25a5	0	1.37287535	0.778	0.481	0	1_Sertoli
Tubb5	0	1.352746726	0.949	0.759	0	1_Sertoli
Mrfap1	0	1.35256166	0.92	0.826	0	1_Sertoli
Mgarp	0	1.347079972	0.608	0.229	0	1_Sertoli
Mrps6	0	1.345159148	0.668	0.395	0	1_Sertoli
Nr0b1	0	1.336807894	0.481	0.148	0	1_Sertoli
Gapdh	0	1.332500062	0.944	0.835	0	1_Sertoli
Fndc5	0	1.325626935	0.552	0.205	0	1_Sertoli
Pkm	0	1.322563851	0.831	0.65	0	1_Sertoli
Map1lc3b	0	1.32119867	0.902	0.77	0	1_Sertoli
Ptgr1	0	1.321134694	0.544	0.222	0	1_Sertoli
Calm1	0	1.317709776	0.982	0.902	0	1_Sertoli
Prdx3	0	1.31751118	0.592	0.277	0	1_Sertoli
Cdc42ep5	0	1.316932152	0.627	0.313	0	1_Sertoli
Clic1	0	1.309399998	0.805	0.539	0	1_Sertoli
Sh3gl3	0	1.291987352	0.466	0.175	0	1_Sertoli
Aldoa	0	1.290234158	0.849	0.661	0	1_Sertoli
Mgst1	0	1.287235476	0.74	0.354	0	1_Sertoli
Arpc1b	0	1.285555621	0.721	0.529	0	1_Sertoli
Prcd	0	1.282819375	0.495	0.18	0	1_Sertoli
Tmsb15b2	0	1.275557983	0.437	0.143	0	1_Sertoli
Capns1	0	1.261813906	0.833	0.577	0	1_Sertoli
Inha	0	1.260370232	0.792	0.352	0	1_Sertoli
Tle5	0	1.255112021	0.809	0.63	0	1_Sertoli
Micu1	0	1.254590826	0.55	0.27	0	1_Sertoli
Efhd2	0	1.254030377	0.642	0.297	0	1_Sertoli
Amhr2	0	1.247854615	0.719	0.287	0	1_Sertoli
Mt3	0	1.247530254	0.418	0.135	0	1_Sertoli
Pfdn1	0	1.24372661	0.744	0.581	0	1_Sertoli
Cltb	0	1.24360302	0.642	0.388	0	1_Sertoli
Marcksl1	0	1.242762439	0.878	0.711	0	1_Sertoli
Atpif1	0	1.240679407	0.953	0.862	0	1_Sertoli
Cdk5	0	1.22841775	0.526	0.248	0	1_Sertoli
Gm14569	0	1.227227941	0.637	0.246	0	1_Sertoli
Dmrtc1a	0	1.213118147	0.476	0.172	0	1_Sertoli
Sptssa	0	1.207880266	0.693	0.468	0	1_Sertoli
Cenpv	0	1.203603278	0.717	0.509	0	1_Sertoli
Fkbp4	0	1.199530532	0.77	0.635	0	1_Sertoli
Vdac2	0	1.198749099	0.858	0.753	0	1_Sertoli
Mkrn1	0	1.197479989	0.704	0.511	0	1_Sertoli
1500009L16Rik	0	1.191941576	0.725	0.407	0	1_Sertoli
Bri3	0	1.19068092	0.903	0.792	0	1_Sertoli
Cox5a	0	1.179871188	0.956	0.828	0	1_Sertoli
Susd3	0	1.179423496	0.644	0.291	0	1_Sertoli
Gm2a	0	1.174152964	0.701	0.411	0	1_Sertoli
Wfdc9	0	1.174095479	0.411	0.115	0	1_Sertoli
Bcat2	0	1.16982992	0.501	0.212	0	1_Sertoli
Nxnl2	0	1.162466059	0.472	0.168	0	1_Sertoli
Abhd4	0	1.155333255	0.611	0.313	0	1_Sertoli
Tesc	0	1.153785963	0.357	0.107	0	1_Sertoli
Med19	0	1.141744337	0.698	0.51	0	1_Sertoli
Ssu72	0	1.13235878	0.763	0.635	0	1_Sertoli
Efhd1	0	1.129743998	0.479	0.182	0	1_Sertoli
Ubb	0	1.125750554	0.999	0.988	0	1_Sertoli
Aldh1a1	0	1.119999148	0.783	0.481	0	1_Sertoli
Arpc1a	0	1.117432893	0.855	0.773	0	1_Sertoli
Spint2	0	1.108288033	0.749	0.555	0	1_Sertoli
Anxa2	0	1.101384577	0.762	0.512	0	1_Sertoli
Jpt1	0	1.092547453	0.836	0.629	0	1_Sertoli
Ndufa8	0	1.073864335	0.776	0.689	0	1_Sertoli
Psmd7	0	1.069953228	0.786	0.644	0	1_Sertoli
Septin6	0	1.069567874	0.464	0.195	0	1_Sertoli
Polr1d	0	1.047340517	0.845	0.781	0	1_Sertoli
Tbca	0	1.040979275	0.897	0.846	0	1_Sertoli
Ywhaq	0	1.035069304	0.858	0.812	0	1_Sertoli
Gsta3	0	1.019694132	0.371	0.121	0	1_Sertoli
Atp5c1	0	0.998507138	0.804	0.719	0	1_Sertoli
Ubl5	0	0.989768909	0.831	0.759	0	1_Sertoli
Slc25a4	0	0.986145044	0.838	0.629	0	1_Sertoli
Txn1	0	0.973624	0.835	0.725	0	1_Sertoli
Set	0	0.95739598	0.86	0.787	0	1_Sertoli
Pomp	0	0.939838522	0.833	0.789	0	1_Sertoli
Cdc42	0	0.925187617	0.9	0.875	0	1_Sertoli
Ctsl	0	0.91664127	0.938	0.851	0	1_Sertoli
Manf	0	0.915014656	0.909	0.842	0	1_Sertoli
Atp5g1	0	0.868267134	0.888	0.848	0	1_Sertoli
Mif	0	0.866818917	0.897	0.832	0	1_Sertoli
Clu	0	0.850090013	0.913	0.566	0	1_Sertoli
Actg1	0	0.831908759	0.982	0.945	0	1_Sertoli
Rbm3	0	0.824414572	0.899	0.827	0	1_Sertoli
Eif4a1	0	0.798499135	0.94	0.904	0	1_Sertoli
S100a10	0	0.795821676	0.85	0.574	0	1_Sertoli
Cox6c	0	0.68452928	0.961	0.953	0	1_Sertoli
Oaz1	0	0.655580868	0.987	0.961	0	1_Sertoli
Rps29	0	0.635173143	0.994	0.982	0	1_Sertoli
Gnas	1.16E-305	0.806381073	0.88	0.668	2.64E-301	1_Sertoli
Me1	2.35E-305	1.045582358	0.677	0.463	5.33E-301	1_Sertoli
Prxl2a	8.96E-303	1.087512338	0.632	0.37	2.04E-298	1_Sertoli
H2az1	4.85E-296	0.65309434	0.942	0.926	1.10E-291	1_Sertoli
Vim	2.28E-295	0.769684594	0.907	0.65	5.19E-291	1_Sertoli
Impa1	2.27E-290	1.165942356	0.564	0.334	5.15E-286	1_Sertoli
Srsf9	8.94E-290	0.849916136	0.826	0.775	2.03E-285	1_Sertoli
Cyth2	1.82E-287	1.191226168	0.636	0.454	4.12E-283	1_Sertoli
Nt5c3	2.37E-287	1.138030342	0.594	0.377	5.39E-283	1_Sertoli
Eno1	6.40E-286	1.182321347	0.624	0.423	1.45E-281	1_Sertoli
Cox7a1	6.96E-286	1.035721063	0.351	0.119	1.58E-281	1_Sertoli
Isyna1	1.25E-284	1.150852501	0.614	0.411	2.84E-280	1_Sertoli
Ralb	6.95E-283	1.144083988	0.553	0.321	1.58E-278	1_Sertoli
Arf5	1.22E-282	1.151722344	0.751	0.651	2.77E-278	1_Sertoli
ENSMUSG00000081443	2.06E-282	0.987261869	0.269	0.069	4.67E-278	1_Sertoli
Hopx	4.39E-281	1.041696346	0.415	0.165	9.98E-277	1_Sertoli
Atp5h	6.05E-279	0.803338658	0.848	0.838	1.37E-274	1_Sertoli
Cdo1	1.97E-278	0.987418625	0.357	0.126	4.48E-274	1_Sertoli
Sugt1	6.29E-276	1.163831561	0.626	0.443	1.43E-271	1_Sertoli
Pin1	1.69E-274	1.027687992	0.727	0.651	3.83E-270	1_Sertoli
ENSMUSG00000105361	1.48E-273	0.727244592	0.99	0.992	3.36E-269	1_Sertoli
Rnf181	7.63E-273	1.106318635	0.522	0.285	1.73E-268	1_Sertoli
Kctd14	3.15E-272	0.963016816	0.487	0.219	7.16E-268	1_Sertoli
Tmem29	1.66E-270	1.123493214	0.563	0.347	3.78E-266	1_Sertoli
Fkbp1a	2.37E-269	0.86866613	0.819	0.804	5.39E-265	1_Sertoli
Ift43	4.30E-269	1.107390551	0.624	0.446	9.76E-265	1_Sertoli
Higd1a	3.49E-268	0.954419189	0.746	0.65	7.93E-264	1_Sertoli
Sh3bp5	1.23E-262	1.075493971	0.564	0.334	2.79E-258	1_Sertoli
Defb45	1.06E-261	0.891474308	0.27	0.074	2.40E-257	1_Sertoli
Maged1	1.81E-261	0.784097769	0.842	0.771	4.12E-257	1_Sertoli
Tuba1b	5.91E-258	1.062289544	0.667	0.486	1.34E-253	1_Sertoli
Reep1	3.13E-256	0.952082418	0.55	0.282	7.11E-252	1_Sertoli
Septin14	4.95E-254	0.926125397	0.326	0.109	1.12E-249	1_Sertoli
Tspo	5.23E-254	1.087966829	0.54	0.318	1.19E-249	1_Sertoli
Atp6v1f	1.45E-253	0.936472097	0.735	0.668	3.28E-249	1_Sertoli
Tomm20	1.41E-252	0.724408956	0.868	0.842	3.20E-248	1_Sertoli
Ppt1	1.46E-251	0.938258757	0.673	0.44	3.31E-247	1_Sertoli
Syap1	2.99E-249	1.097606686	0.579	0.39	6.79E-245	1_Sertoli
Btf3	3.36E-248	0.597911269	0.951	0.925	7.64E-244	1_Sertoli
Snf8	4.74E-248	0.960198598	0.704	0.584	1.08E-243	1_Sertoli
Ndufc1	1.99E-246	0.872081493	0.779	0.761	4.52E-242	1_Sertoli
Shisa8	6.13E-244	0.98537258	0.356	0.131	1.39E-239	1_Sertoli
Taldo1	6.63E-243	0.923490264	0.736	0.679	1.51E-238	1_Sertoli
Uqcr10	3.81E-240	0.81761769	0.786	0.771	8.64E-236	1_Sertoli
Mgat4b	1.95E-238	1.024914987	0.503	0.272	4.42E-234	1_Sertoli
Gas2l1	6.37E-235	0.979768383	0.52	0.289	1.45E-230	1_Sertoli
Slc25a1	1.30E-231	1.052965281	0.526	0.325	2.96E-227	1_Sertoli
Siva1	1.31E-231	1.05110521	0.779	0.76	2.97E-227	1_Sertoli
Mro	9.28E-227	0.862164847	0.405	0.175	2.11E-222	1_Sertoli
Vdac1	1.75E-226	0.983285378	0.629	0.467	3.97E-222	1_Sertoli
Serf1	3.65E-225	1.050006906	0.651	0.532	8.29E-221	1_Sertoli
Ndufa3	2.14E-224	0.933011132	0.709	0.659	4.86E-220	1_Sertoli
Cops9	1.43E-223	0.842205244	0.75	0.732	3.26E-219	1_Sertoli
Micos10	6.12E-222	0.651625806	0.898	0.87	1.39E-217	1_Sertoli
Meig1	6.47E-221	0.871573949	0.465	0.235	1.47E-216	1_Sertoli
Shtn1	3.80E-219	0.901899549	0.412	0.185	8.62E-215	1_Sertoli
Nedd8	2.22E-218	0.673269843	0.863	0.875	5.04E-214	1_Sertoli
Folr1	3.35E-218	0.899524012	0.418	0.191	7.60E-214	1_Sertoli
Tceal9	4.16E-216	0.765484574	0.828	0.708	9.44E-212	1_Sertoli
Hmg20b	3.66E-214	1.044681856	0.552	0.38	8.31E-210	1_Sertoli
Ndufa4	8.09E-214	0.602357178	0.91	0.894	1.84E-209	1_Sertoli
Fxyd6	1.18E-211	0.835927143	0.671	0.457	2.68E-207	1_Sertoli
Ccdc28b	2.76E-211	0.96972961	0.579	0.394	6.27E-207	1_Sertoli
Echs1	7.91E-209	1.031217115	0.577	0.418	1.80E-204	1_Sertoli
St3gal4	1.22E-208	0.954029543	0.414	0.205	2.76E-204	1_Sertoli
Cldn11	5.41E-207	0.805286461	0.593	0.332	1.23E-202	1_Sertoli
Ctnnal1	4.48E-206	0.92468159	0.41	0.193	1.02E-201	1_Sertoli
Med21	6.30E-206	0.812482246	0.741	0.677	1.43E-201	1_Sertoli
Pfdn5	2.06E-205	0.671120376	0.888	0.894	4.68E-201	1_Sertoli
Tpd52	2.58E-205	0.923201662	0.398	0.19	5.86E-201	1_Sertoli
Ndufa6	1.75E-203	0.875644413	0.753	0.753	3.98E-199	1_Sertoli
Ywhah	2.78E-200	0.898609706	0.665	0.585	6.31E-196	1_Sertoli
Brk1	4.67E-200	0.735142813	0.791	0.785	1.06E-195	1_Sertoli
Mageb16	3.74E-199	0.929238461	0.368	0.167	8.50E-195	1_Sertoli
Hebp2	1.52E-198	0.750242104	0.264	0.088	3.46E-194	1_Sertoli
Arpc5	1.53E-198	0.947731972	0.643	0.55	3.48E-194	1_Sertoli
Mxi1	3.01E-198	0.964525431	0.531	0.348	6.83E-194	1_Sertoli
Timm17a	2.62E-196	0.973421269	0.608	0.498	5.94E-192	1_Sertoli
Uchl1	6.72E-196	1.04715021	0.664	0.49	1.53E-191	1_Sertoli
Nhp2	1.48E-192	0.924218127	0.631	0.516	3.36E-188	1_Sertoli
Sem1	7.09E-191	0.659559349	0.854	0.865	1.61E-186	1_Sertoli
Scrn2	7.73E-191	0.958097625	0.385	0.189	1.76E-186	1_Sertoli
Rab31	3.70E-189	0.960678861	0.482	0.284	8.40E-185	1_Sertoli
Ormdl3	6.43E-188	0.977047224	0.563	0.396	1.46E-183	1_Sertoli
Dstn	5.87E-187	0.642975153	0.781	0.648	1.33E-182	1_Sertoli
Gnb2	1.06E-186	0.72980918	0.771	0.735	2.40E-182	1_Sertoli
Wnk3	1.54E-186	0.834271026	0.469	0.244	3.50E-182	1_Sertoli
Ucp2	4.79E-186	0.870252208	0.634	0.466	1.09E-181	1_Sertoli
Hspb1	4.49E-185	0.981491571	0.657	0.456	1.02E-180	1_Sertoli
Rnf138rt1	3.20E-183	0.778121194	0.279	0.103	7.27E-179	1_Sertoli
ENSMUSG00000098178	5.88E-183	0.403269969	1	1	1.33E-178	1_Sertoli
Pdcl3	6.52E-182	0.961239191	0.58	0.469	1.48E-177	1_Sertoli
Acaa2	1.02E-181	0.802699162	0.657	0.485	2.32E-177	1_Sertoli
Arpc2	1.66E-181	0.629521655	0.832	0.839	3.77E-177	1_Sertoli
Myl12a	2.71E-181	0.690057211	0.839	0.807	6.16E-177	1_Sertoli
Rab5if	3.77E-180	0.921045933	0.643	0.578	8.56E-176	1_Sertoli
Jakmip1	6.80E-180	0.795409169	0.305	0.123	1.54E-175	1_Sertoli
Gas7	2.40E-178	0.840096044	0.392	0.193	5.45E-174	1_Sertoli
AU015836	6.97E-178	0.790500408	0.308	0.125	1.58E-173	1_Sertoli
Cox8a	6.36E-177	0.62370336	0.902	0.859	1.45E-172	1_Sertoli
Calm2	4.30E-176	0.502698511	0.929	0.938	9.77E-172	1_Sertoli
Rnf7	6.34E-176	0.685915636	0.772	0.762	1.44E-171	1_Sertoli
Vapb	1.17E-175	0.984047788	0.555	0.432	2.67E-171	1_Sertoli
Morf4l2	3.71E-174	0.667559191	0.79	0.716	8.43E-170	1_Sertoli
Mtch1	5.51E-173	0.8303596	0.67	0.569	1.25E-168	1_Sertoli
Qpct	7.69E-173	0.753167367	0.508	0.274	1.75E-168	1_Sertoli
Fbxo21	1.38E-172	0.888916518	0.583	0.445	3.12E-168	1_Sertoli
Rab11a	1.25E-171	0.805033394	0.687	0.65	2.84E-167	1_Sertoli
Sfr1	1.59E-170	0.628103785	0.85	0.86	3.60E-166	1_Sertoli
Atp5j2	1.23E-169	0.628362083	0.82	0.838	2.81E-165	1_Sertoli
Ppm1m	1.17E-168	0.881234005	0.381	0.197	2.67E-164	1_Sertoli
Serf2	3.12E-168	0.44844282	0.979	0.964	7.08E-164	1_Sertoli
Tmem147	3.02E-167	0.769196324	0.725	0.711	6.86E-163	1_Sertoli
H3f3a	2.89E-165	0.408980652	0.995	0.974	6.56E-161	1_Sertoli
Tomm34	2.84E-164	0.953974171	0.532	0.394	6.46E-160	1_Sertoli
Oat	8.63E-164	0.836286097	0.707	0.675	1.96E-159	1_Sertoli
Cytip	4.67E-163	0.696083918	0.26	0.097	1.06E-158	1_Sertoli
Got1	3.72E-161	0.830037739	0.328	0.154	8.45E-157	1_Sertoli
Nenf	1.27E-160	0.741847031	0.692	0.541	2.89E-156	1_Sertoli
Mien1	3.21E-160	0.924824923	0.624	0.569	7.28E-156	1_Sertoli
Sat2	4.51E-160	0.802117643	0.353	0.173	1.02E-155	1_Sertoli
Tbcb	5.07E-160	0.902069393	0.617	0.534	1.15E-155	1_Sertoli
Commd6	6.48E-160	0.943032585	0.471	0.315	1.47E-155	1_Sertoli
Kif21a	1.83E-159	0.749231329	0.449	0.24	4.16E-155	1_Sertoli
Alad	4.61E-159	0.869239066	0.433	0.258	1.05E-154	1_Sertoli
Rbbp4	5.39E-159	0.750016098	0.74	0.747	1.22E-154	1_Sertoli
Fam3c	6.50E-159	0.914066808	0.487	0.32	1.48E-154	1_Sertoli
Fam102a	3.44E-158	0.880213599	0.449	0.273	7.81E-154	1_Sertoli
Uqcrq	4.62E-158	0.807477717	0.686	0.652	1.05E-153	1_Sertoli
Asns	1.47E-157	0.939162415	0.374	0.199	3.34E-153	1_Sertoli
Aldh2	3.90E-157	0.794991864	0.596	0.45	8.86E-153	1_Sertoli
Elob	1.57E-156	0.507026261	0.908	0.917	3.57E-152	1_Sertoli
Med9	2.08E-155	0.923035969	0.499	0.362	4.72E-151	1_Sertoli
Bloc1s4	1.32E-154	0.949435418	0.434	0.273	3.00E-150	1_Sertoli
Gm35533	3.51E-154	0.780365778	0.387	0.187	7.97E-150	1_Sertoli
Myl12b	1.07E-152	0.861583725	0.648	0.601	2.43E-148	1_Sertoli
Med29	1.11E-152	0.936657938	0.546	0.437	2.51E-148	1_Sertoli
Etnk2	1.11E-151	0.71799317	0.41	0.213	2.52E-147	1_Sertoli
Zbtb8os	1.77E-151	0.957722981	0.512	0.382	4.02E-147	1_Sertoli
Kctd13	7.28E-151	0.928707575	0.477	0.326	1.65E-146	1_Sertoli
Atp6v1g1	3.78E-149	0.659693545	0.754	0.772	8.59E-145	1_Sertoli
Ptov1	2.37E-148	0.882058203	0.585	0.49	5.38E-144	1_Sertoli
Timm13	3.40E-148	0.814814849	0.635	0.59	7.71E-144	1_Sertoli
Bnip2	2.68E-147	0.839444911	0.627	0.563	6.09E-143	1_Sertoli
Akr1a1	9.77E-147	0.799217947	0.661	0.63	2.22E-142	1_Sertoli
Sox9	1.04E-146	0.683322035	0.45	0.239	2.37E-142	1_Sertoli
Actb	1.73E-144	0.292523798	0.997	0.957	3.92E-140	1_Sertoli
Cfl1	2.99E-142	0.613516257	0.814	0.815	6.79E-138	1_Sertoli
Atp5md	1.57E-141	0.748449692	0.673	0.648	3.57E-137	1_Sertoli
Ndufb4	1.51E-138	0.756155627	0.66	0.657	3.44E-134	1_Sertoli
Sdc4	2.01E-138	0.592311444	0.657	0.474	4.56E-134	1_Sertoli
Timm10	1.49E-136	0.891043313	0.455	0.315	3.39E-132	1_Sertoli
Tuba1c	3.60E-136	0.765964363	0.338	0.173	8.17E-132	1_Sertoli
Cdc42se1	4.72E-136	0.909314515	0.472	0.332	1.07E-131	1_Sertoli
Gng5	5.73E-136	0.396103752	0.955	0.947	1.30E-131	1_Sertoli
Tdrp	9.97E-135	0.715911879	0.307	0.145	2.27E-130	1_Sertoli
Rpl41	6.99E-134	0.320593226	1	0.988	1.59E-129	1_Sertoli
Ifi27	2.56E-133	0.827614643	0.522	0.392	5.81E-129	1_Sertoli
Pgp	2.73E-133	0.831205463	0.543	0.436	6.19E-129	1_Sertoli
Dnajc8	1.24E-132	0.76648113	0.672	0.67	2.82E-128	1_Sertoli
Mid1ip1	7.38E-132	0.833123106	0.417	0.257	1.68E-127	1_Sertoli
Ddah1	8.41E-131	0.829700874	0.429	0.268	1.91E-126	1_Sertoli
Pwwp3b	4.80E-130	0.766805962	0.557	0.421	1.09E-125	1_Sertoli
Carhsp1	6.46E-130	0.88757144	0.462	0.332	1.47E-125	1_Sertoli
Mrps18a	6.72E-129	0.914524654	0.476	0.363	1.53E-124	1_Sertoli
Arpp19	1.38E-128	0.553931304	0.788	0.802	3.13E-124	1_Sertoli
Cerk	9.28E-126	0.766782692	0.329	0.173	2.11E-121	1_Sertoli
Nfatc2ip	1.07E-125	0.844287435	0.408	0.26	2.43E-121	1_Sertoli
Akirin1	1.12E-125	0.790999441	0.576	0.5	2.53E-121	1_Sertoli
Hnrnpab	5.25E-125	0.601855659	0.751	0.755	1.19E-120	1_Sertoli
Lamtor5	1.55E-124	0.771970275	0.618	0.591	3.52E-120	1_Sertoli
Tpmt	4.56E-124	0.714624384	0.303	0.152	1.04E-119	1_Sertoli
Haus7	1.41E-123	0.817115645	0.371	0.221	3.19E-119	1_Sertoli
Gkap1	1.68E-123	0.665538076	0.707	0.651	3.81E-119	1_Sertoli
Ap3s1	4.57E-122	0.81013857	0.594	0.561	1.04E-117	1_Sertoli
Ninj1	1.53E-121	0.813886265	0.367	0.222	3.47E-117	1_Sertoli
Rab20	1.25E-120	0.734077046	0.323	0.172	2.85E-116	1_Sertoli
H2-Q10	2.61E-120	0.688621439	0.287	0.135	5.94E-116	1_Sertoli
Dtd2	3.43E-120	0.874593005	0.453	0.334	7.79E-116	1_Sertoli
Ubxn1	1.22E-118	0.591519222	0.749	0.787	2.78E-114	1_Sertoli
Kitl	3.07E-118	0.722098353	0.464	0.298	6.98E-114	1_Sertoli
Abracl	4.35E-118	0.792292454	0.568	0.458	9.87E-114	1_Sertoli
Ifngr2	1.82E-117	0.796218453	0.453	0.316	4.12E-113	1_Sertoli
Shbg	2.05E-117	0.597505588	0.342	0.17	4.66E-113	1_Sertoli
Exosc5	3.74E-117	0.865821305	0.488	0.389	8.49E-113	1_Sertoli
Bnip3l	4.34E-117	0.655019685	0.692	0.695	9.86E-113	1_Sertoli
Clta	8.80E-117	0.564527476	0.736	0.744	2.00E-112	1_Sertoli
1110065P20Rik	3.02E-116	0.832397903	0.513	0.428	6.86E-112	1_Sertoli
Klhl23	3.24E-116	0.751139878	0.475	0.325	7.37E-112	1_Sertoli
Ube2m	4.94E-116	0.81579046	0.575	0.532	1.12E-111	1_Sertoli
Mrpl36	5.23E-116	0.85958145	0.45	0.331	1.19E-111	1_Sertoli
Mgst3	5.90E-116	0.796042468	0.359	0.213	1.34E-111	1_Sertoli
Serpinb6a	1.44E-115	0.73565926	0.626	0.526	3.28E-111	1_Sertoli
Psma2	2.73E-115	0.590001431	0.74	0.769	6.20E-111	1_Sertoli
Gca	1.11E-112	0.746950679	0.341	0.195	2.51E-108	1_Sertoli
Atp1b1	1.53E-112	0.683337551	0.448	0.274	3.48E-108	1_Sertoli
Dynlrb1	8.69E-112	0.610310644	0.721	0.758	1.97E-107	1_Sertoli
Ppcs	1.88E-111	0.729412307	0.296	0.155	4.27E-107	1_Sertoli
Qdpr	2.75E-110	0.841036308	0.501	0.418	6.25E-106	1_Sertoli
Nfkbil1	1.00E-108	0.778740598	0.368	0.229	2.28E-104	1_Sertoli
Atp6v1e1	1.85E-108	0.804460173	0.55	0.499	4.21E-104	1_Sertoli
Plaat3	1.11E-107	0.679601083	0.286	0.147	2.52E-103	1_Sertoli
Ddah2	1.47E-107	0.787223408	0.527	0.414	3.34E-103	1_Sertoli
Snu13	2.83E-106	0.507991387	0.776	0.772	6.42E-102	1_Sertoli
Spcs1	3.26E-106	0.769075657	0.569	0.506	7.41E-102	1_Sertoli
Lactb	4.30E-106	0.767608582	0.334	0.193	9.76E-102	1_Sertoli
Dctn3	9.21E-106	0.815376918	0.493	0.406	2.09E-101	1_Sertoli
Bik	1.07E-105	0.699976519	0.254	0.123	2.43E-101	1_Sertoli
Ube2d1	2.05E-105	0.768498374	0.337	0.201	4.67E-101	1_Sertoli
Snx7	3.52E-105	0.721498117	0.298	0.162	8.00E-101	1_Sertoli
Dynll1	7.34E-105	0.353056959	0.96	0.952	1.67E-100	1_Sertoli
Pja1	2.74E-104	0.767615648	0.489	0.376	6.22E-100	1_Sertoli
a.1	3.57E-103	0.535415656	0.311	0.156	8.10E-99	1_Sertoli
Cmas	7.92E-102	0.806228319	0.449	0.341	1.80E-97	1_Sertoli
Ttyh1	5.54E-101	0.628320366	0.313	0.166	1.26E-96	1_Sertoli
D030056L22Rik	6.11E-101	0.792905013	0.537	0.471	1.39E-96	1_Sertoli
Gabarapl2	4.09E-100	0.739743588	0.587	0.568	9.28E-96	1_Sertoli
Arf1	1.18E-99	0.561751422	0.748	0.806	2.68E-95	1_Sertoli
Mtfr1l	1.94E-99	0.805399525	0.567	0.551	4.42E-95	1_Sertoli
Ankrd13a	3.14E-99	0.771791598	0.434	0.318	7.13E-95	1_Sertoli
G3bp2	3.94E-99	0.631838477	0.676	0.674	8.96E-95	1_Sertoli
Dynll2	2.16E-98	0.604922451	0.694	0.685	4.92E-94	1_Sertoli
Gar1	7.17E-98	0.808084019	0.527	0.462	1.63E-93	1_Sertoli
Mat2a	9.59E-97	0.516787213	0.76	0.766	2.18E-92	1_Sertoli
Pfkl	5.69E-96	0.79794015	0.357	0.229	1.29E-91	1_Sertoli
Psmd4	1.29E-95	0.653946432	0.656	0.687	2.92E-91	1_Sertoli
Egln1	1.51E-95	0.793178996	0.521	0.465	3.42E-91	1_Sertoli
Gtf2a2	4.26E-95	0.578796614	0.682	0.696	9.68E-91	1_Sertoli
Pkig	2.19E-94	0.70358927	0.6	0.584	4.98E-90	1_Sertoli
Ndufs5	2.87E-93	0.659854799	0.657	0.657	6.51E-89	1_Sertoli
Bmyc	6.20E-93	0.74641098	0.508	0.431	1.41E-88	1_Sertoli
Tceal8	2.53E-92	0.717668185	0.499	0.405	5.75E-88	1_Sertoli
Slc25a39	1.79E-91	0.74068997	0.555	0.525	4.06E-87	1_Sertoli
Fez2	1.81E-91	0.759488952	0.308	0.185	4.12E-87	1_Sertoli
Ndufa13	2.82E-91	0.443603108	0.815	0.855	6.40E-87	1_Sertoli
Spp1	4.08E-91	0.612969128	0.298	0.159	9.28E-87	1_Sertoli
Chmp5	4.81E-91	0.793940804	0.517	0.476	1.09E-86	1_Sertoli
Ndufb11	8.39E-91	0.655321594	0.635	0.625	1.91E-86	1_Sertoli
H2bc4	9.10E-91	0.723574365	0.281	0.153	2.07E-86	1_Sertoli
Zdhhc2	3.05E-90	0.652794273	0.312	0.178	6.92E-86	1_Sertoli
Eif1ax	5.93E-90	0.594076092	0.669	0.677	1.35E-85	1_Sertoli
Rab4a	1.10E-89	0.691319156	0.285	0.161	2.50E-85	1_Sertoli
Romo1	5.36E-89	0.624658755	0.684	0.736	1.22E-84	1_Sertoli
Rsph1	9.47E-89	0.52425071	0.335	0.196	2.15E-84	1_Sertoli
Sh3gl2	1.84E-88	0.649446666	0.303	0.173	4.19E-84	1_Sertoli
Dhx32	1.16E-87	0.732874492	0.398	0.284	2.63E-83	1_Sertoli
Gnai2	2.27E-87	0.515611702	0.753	0.77	5.15E-83	1_Sertoli
Casp6	3.21E-87	0.679935768	0.287	0.166	7.29E-83	1_Sertoli
Xpnpep1	6.98E-87	0.707329968	0.33	0.208	1.59E-82	1_Sertoli
Ywhab	9.29E-87	0.582602743	0.683	0.713	2.11E-82	1_Sertoli
Mdh1	1.40E-84	0.782603828	0.426	0.332	3.18E-80	1_Sertoli
Mrps17	5.92E-84	0.615504418	0.626	0.651	1.34E-79	1_Sertoli
Nt5c3b	7.02E-84	0.715080421	0.338	0.22	1.59E-79	1_Sertoli
Dhh	2.12E-83	0.561322772	0.262	0.136	4.81E-79	1_Sertoli
Akap12	2.48E-83	0.655780531	0.579	0.486	5.63E-79	1_Sertoli
Bola3	9.44E-83	0.78037483	0.447	0.368	2.14E-78	1_Sertoli
Rps6ka2	1.04E-82	0.611347759	0.275	0.151	2.35E-78	1_Sertoli
Wsb2	1.14E-82	0.753847393	0.423	0.329	2.59E-78	1_Sertoli
Nme1	3.88E-82	0.583794895	0.656	0.649	8.81E-78	1_Sertoli
Pigyl	7.71E-82	0.762023217	0.481	0.422	1.75E-77	1_Sertoli
Eif5a	1.26E-81	0.45472641	0.765	0.807	2.85E-77	1_Sertoli
Chchd1	1.58E-81	0.741786574	0.512	0.472	3.59E-77	1_Sertoli
Macroh2a1	5.48E-81	0.699646834	0.57	0.531	1.24E-76	1_Sertoli
Ndufa1	9.27E-81	0.513722888	0.689	0.702	2.10E-76	1_Sertoli
Ndufb8	9.63E-81	0.51093725	0.721	0.766	2.19E-76	1_Sertoli
Ftl1	1.01E-80	0.285681868	0.895	0.869	2.31E-76	1_Sertoli
Dusp15	1.78E-80	0.560506575	0.253	0.132	4.03E-76	1_Sertoli
Timm8b	2.21E-80	0.611484997	0.625	0.633	5.02E-76	1_Sertoli
Dhrs7	3.48E-80	0.694280417	0.378	0.256	7.91E-76	1_Sertoli
Ranbp1	8.32E-80	0.618538571	0.646	0.677	1.89E-75	1_Sertoli
Fyn	1.24E-79	0.708753428	0.447	0.355	2.82E-75	1_Sertoli
Grpel1	4.51E-79	0.737961882	0.529	0.514	1.02E-74	1_Sertoli
Mapre1	1.53E-78	0.601353767	0.643	0.67	3.47E-74	1_Sertoli
Uqcc3	1.80E-78	0.777072053	0.417	0.331	4.09E-74	1_Sertoli
Rras2	2.79E-78	0.69458102	0.359	0.248	6.34E-74	1_Sertoli
Gadd45gip1	2.94E-78	0.761483654	0.43	0.347	6.67E-74	1_Sertoli
Cox14	7.34E-78	0.61838147	0.634	0.675	1.67E-73	1_Sertoli
Creb3	1.13E-77	0.682163202	0.38	0.262	2.57E-73	1_Sertoli
Zfyve21	1.51E-77	0.748127022	0.485	0.432	3.44E-73	1_Sertoli
Atp5o	1.51E-76	0.544142398	0.673	0.705	3.42E-72	1_Sertoli
Cox7a2	4.16E-76	0.392444169	0.838	0.869	9.44E-72	1_Sertoli
Atp5j	3.05E-74	0.466903427	0.739	0.809	6.93E-70	1_Sertoli
Bex3	3.17E-74	0.612158502	0.653	0.637	7.20E-70	1_Sertoli
Tax1bp1	3.95E-74	0.52740738	0.739	0.812	8.97E-70	1_Sertoli
Espn	6.02E-74	0.606481098	0.366	0.242	1.37E-69	1_Sertoli
Sh3bgrl3	1.09E-72	0.58228926	0.592	0.596	2.47E-68	1_Sertoli
Mocs2	2.76E-72	0.752216817	0.434	0.362	6.26E-68	1_Sertoli
Arl6ip1	8.25E-72	0.381403376	0.786	0.78	1.87E-67	1_Sertoli
Ndufa12	1.10E-71	0.58266762	0.649	0.702	2.49E-67	1_Sertoli
Derl3	7.36E-71	0.610794056	0.265	0.154	1.67E-66	1_Sertoli
Mrpl51	8.30E-71	0.679014207	0.558	0.55	1.89E-66	1_Sertoli
Hdhd2	9.95E-71	0.748828292	0.38	0.29	2.26E-66	1_Sertoli
Cox6b1	1.23E-70	0.40378563	0.845	0.858	2.78E-66	1_Sertoli
Ndfip1	2.81E-70	0.730560936	0.426	0.347	6.38E-66	1_Sertoli
Psmb3	3.24E-70	0.52000678	0.691	0.717	7.37E-66	1_Sertoli
Mrpl34	3.42E-70	0.705409347	0.486	0.45	7.78E-66	1_Sertoli
Atp5b	3.55E-70	0.418049679	0.781	0.839	8.06E-66	1_Sertoli
Nop10	1.57E-69	0.532030799	0.687	0.75	3.57E-65	1_Sertoli
Acsbg1	7.67E-69	0.354432218	0.506	0.352	1.74E-64	1_Sertoli
Dbp	1.06E-67	0.654622079	0.329	0.225	2.41E-63	1_Sertoli
Eif1	1.51E-67	0.296892358	0.957	0.95	3.42E-63	1_Sertoli
Zdhhc12	2.47E-66	0.594810988	0.276	0.168	5.60E-62	1_Sertoli
Capza2	1.91E-65	0.545973442	0.627	0.688	4.33E-61	1_Sertoli
Ube2e3	2.39E-65	0.59334153	0.618	0.666	5.43E-61	1_Sertoli
Itpkb	4.54E-65	0.595888214	0.275	0.171	1.03E-60	1_Sertoli
Calm3	5.03E-65	0.43929876	0.721	0.784	1.14E-60	1_Sertoli
Mrpl20	6.39E-65	0.487734437	0.669	0.721	1.45E-60	1_Sertoli
Tspan5	4.54E-64	0.606693687	0.28	0.176	1.03E-59	1_Sertoli
Cited2	4.59E-64	0.495450466	0.46	0.344	1.04E-59	1_Sertoli
Arpc3	8.88E-64	0.543307085	0.619	0.658	2.02E-59	1_Sertoli
Nfu1	1.48E-63	0.68347992	0.47	0.434	3.37E-59	1_Sertoli
Polr2g	2.07E-63	0.586608579	0.581	0.595	4.70E-59	1_Sertoli
Nt5c	5.95E-63	0.635498706	0.275	0.175	1.35E-58	1_Sertoli
Lsr	2.82E-62	0.511552183	0.312	0.192	6.41E-58	1_Sertoli
Akr7a5	4.16E-62	0.69270388	0.446	0.398	9.45E-58	1_Sertoli
Wfdc1	1.46E-61	0.569874289	0.418	0.3	3.32E-57	1_Sertoli
Atp5l	2.86E-61	0.35816127	0.873	0.899	6.49E-57	1_Sertoli
Adk	1.90E-60	0.662234866	0.489	0.454	4.32E-56	1_Sertoli
Npc2	2.45E-60	0.548931369	0.631	0.666	5.57E-56	1_Sertoli
Ndufv3	5.55E-60	0.724448152	0.443	0.393	1.26E-55	1_Sertoli
Rpl11	3.17E-59	0.31488458	0.95	0.949	7.20E-55	1_Sertoli
Hypk	3.35E-59	0.735660831	0.506	0.498	7.60E-55	1_Sertoli
Rps27l	5.42E-59	0.281581604	0.87	0.88	1.23E-54	1_Sertoli
Psmb4	9.10E-59	0.469627732	0.686	0.751	2.07E-54	1_Sertoli
Nudt4	4.22E-58	0.613491691	0.51	0.472	9.59E-54	1_Sertoli
Coa8	4.87E-58	0.708581141	0.325	0.237	1.11E-53	1_Sertoli
Adh5	5.41E-58	0.702349712	0.462	0.43	1.23E-53	1_Sertoli
Tmbim4	1.48E-57	0.664791816	0.471	0.419	3.37E-53	1_Sertoli
Trir	4.11E-57	0.499292783	0.649	0.726	9.34E-53	1_Sertoli
Trappc6a	1.25E-56	0.673390828	0.317	0.231	2.85E-52	1_Sertoli
Rwdd4a	1.80E-56	0.66614264	0.322	0.234	4.09E-52	1_Sertoli
Thyn1	2.88E-56	0.667342662	0.466	0.426	6.53E-52	1_Sertoli
Prmt1	6.23E-56	0.542104091	0.584	0.613	1.41E-51	1_Sertoli
Evl	9.21E-56	0.668204203	0.4	0.331	2.09E-51	1_Sertoli
Mrpl11	1.35E-55	0.62968314	0.499	0.489	3.07E-51	1_Sertoli
Dnaja1	2.46E-55	0.407963196	0.806	0.863	5.58E-51	1_Sertoli
Rabac1	1.52E-54	0.436091162	0.708	0.702	3.46E-50	1_Sertoli
Sucla2	2.40E-54	0.64679114	0.494	0.476	5.45E-50	1_Sertoli
Dad1	3.00E-54	0.418689967	0.721	0.798	6.80E-50	1_Sertoli
Usp46	3.85E-54	0.622351938	0.302	0.21	8.75E-50	1_Sertoli
Csnk2b	5.33E-53	0.559846252	0.594	0.642	1.21E-48	1_Sertoli
Rab12	6.06E-53	0.608521123	0.421	0.359	1.38E-48	1_Sertoli
Adipor1	1.14E-52	0.599535008	0.462	0.418	2.60E-48	1_Sertoli
Atp5g3	1.37E-52	0.440382028	0.691	0.756	3.11E-48	1_Sertoli
Lyrm2	4.22E-52	0.681276926	0.368	0.303	9.58E-48	1_Sertoli
Map7	6.12E-52	0.582241719	0.26	0.169	1.39E-47	1_Sertoli
Stub1	5.63E-51	0.624570554	0.551	0.584	1.28E-46	1_Sertoli
1110004F10Rik	1.21E-50	0.512730301	0.638	0.722	2.76E-46	1_Sertoli
Hmgn5	2.68E-50	0.630689612	0.346	0.259	6.08E-46	1_Sertoli
Fkbp6	3.19E-50	0.410285704	0.616	0.533	7.23E-46	1_Sertoli
Fuca1	8.21E-50	0.664421945	0.437	0.397	1.86E-45	1_Sertoli
Wipf3	1.20E-49	0.478358521	0.366	0.266	2.73E-45	1_Sertoli
Ndufa7	1.97E-49	0.365323758	0.784	0.832	4.48E-45	1_Sertoli
Nudt19	4.40E-49	0.644694734	0.347	0.275	1.00E-44	1_Sertoli
Dnajc15	5.50E-49	0.607959733	0.484	0.458	1.25E-44	1_Sertoli
Vamp8	1.43E-48	0.613065563	0.417	0.362	3.24E-44	1_Sertoli
Idnk	3.42E-48	0.607270873	0.288	0.206	7.78E-44	1_Sertoli
Srek1ip1	2.24E-47	0.594852171	0.254	0.17	5.08E-43	1_Sertoli
Pdcd6	2.49E-47	0.641458236	0.457	0.438	5.65E-43	1_Sertoli
Rbp1	2.61E-47	0.73106513	0.572	0.519	5.92E-43	1_Sertoli
Psmd12	5.08E-47	0.602184902	0.539	0.552	1.15E-42	1_Sertoli
Usf1	6.45E-47	0.579754028	0.26	0.178	1.46E-42	1_Sertoli
Tsc22d1	9.77E-47	0.350183094	0.67	0.667	2.22E-42	1_Sertoli
Ccdc90b	1.45E-46	0.682536422	0.468	0.46	3.30E-42	1_Sertoli
Psma3	1.70E-46	0.379912389	0.737	0.826	3.86E-42	1_Sertoli
Sesn2	2.40E-46	0.550186825	0.25	0.166	5.45E-42	1_Sertoli
Rhobtb3	3.24E-46	0.602884414	0.338	0.265	7.35E-42	1_Sertoli
Jam2	8.46E-46	0.507516173	0.25	0.162	1.92E-41	1_Sertoli
Ppp1cc	1.02E-45	0.432707947	0.641	0.674	2.33E-41	1_Sertoli
Psme2	1.07E-45	0.668561318	0.38	0.322	2.43E-41	1_Sertoli
Tpm3	1.60E-45	0.601276872	0.501	0.505	3.64E-41	1_Sertoli
Camkk2	2.82E-45	0.523833676	0.39	0.313	6.40E-41	1_Sertoli
Bag2	1.58E-44	0.569809788	0.27	0.189	3.59E-40	1_Sertoli
Tomm5	2.62E-44	0.601104643	0.478	0.472	5.96E-40	1_Sertoli
Abcd3	5.14E-44	0.614451271	0.385	0.326	1.17E-39	1_Sertoli
Micos13	1.26E-43	0.559788407	0.571	0.624	2.87E-39	1_Sertoli
Scp2	3.89E-43	0.601340144	0.495	0.511	8.84E-39	1_Sertoli
Mrpl43	5.07E-43	0.619383299	0.471	0.474	1.15E-38	1_Sertoli
Ube2b	6.30E-43	0.390734588	0.714	0.795	1.43E-38	1_Sertoli
Eid1	4.25E-42	0.49345912	0.572	0.579	9.66E-38	1_Sertoli
Ankra2	4.29E-42	0.594405678	0.332	0.262	9.74E-38	1_Sertoli
Mtln	7.89E-42	0.583558095	0.288	0.213	1.79E-37	1_Sertoli
Psmb6	8.91E-42	0.412082135	0.658	0.738	2.02E-37	1_Sertoli
Nup62cl	6.39E-41	0.57864157	0.276	0.202	1.45E-36	1_Sertoli
Abhd17a	7.45E-41	0.648670053	0.365	0.318	1.69E-36	1_Sertoli
Pdlim4	1.37E-40	0.640404908	0.294	0.222	3.11E-36	1_Sertoli
Nfkbia	1.59E-40	0.300762742	0.456	0.387	3.62E-36	1_Sertoli
Nsmce4a	2.02E-40	0.586245202	0.499	0.511	4.58E-36	1_Sertoli
Daam2	2.38E-40	0.464908388	0.328	0.241	5.40E-36	1_Sertoli
Cgn	2.73E-40	0.446607032	0.312	0.224	6.19E-36	1_Sertoli
Arpc4	2.87E-40	0.609864802	0.338	0.281	6.51E-36	1_Sertoli
Tbrg1	1.62E-39	0.572525541	0.503	0.523	3.67E-35	1_Sertoli
Mrpl54	1.68E-39	0.537787099	0.524	0.554	3.82E-35	1_Sertoli
Tex19.2	1.99E-39	0.55622088	0.265	0.192	4.52E-35	1_Sertoli
Sod2	2.46E-39	0.53536069	0.573	0.626	5.58E-35	1_Sertoli
Cdkn2d	5.48E-39	0.61411847	0.377	0.329	1.25E-34	1_Sertoli
Mark4	6.51E-39	0.560339063	0.262	0.19	1.48E-34	1_Sertoli
Rab5c	1.16E-38	0.621229944	0.487	0.515	2.63E-34	1_Sertoli
Amd1	1.92E-38	0.624685419	0.413	0.386	4.36E-34	1_Sertoli
Cox6a1	2.25E-38	0.42273458	0.659	0.724	5.12E-34	1_Sertoli
Mapk3	3.35E-38	0.628972004	0.37	0.326	7.61E-34	1_Sertoli
Slc25a3	5.56E-38	0.353210965	0.719	0.803	1.26E-33	1_Sertoli
Sap18	6.06E-38	0.486043631	0.548	0.59	1.38E-33	1_Sertoli
Hk2	6.26E-38	0.462331896	0.467	0.403	1.42E-33	1_Sertoli
Epb41l3	7.24E-38	0.516799874	0.29	0.214	1.65E-33	1_Sertoli
Rab18	8.65E-38	0.565705502	0.526	0.577	1.96E-33	1_Sertoli
Serp1	1.06E-37	0.578102103	0.46	0.452	2.40E-33	1_Sertoli
BC031181	1.41E-37	0.624579506	0.384	0.349	3.20E-33	1_Sertoli
Mpc1	2.67E-37	0.454834965	0.618	0.681	6.06E-33	1_Sertoli
Psma6	1.49E-36	0.481094221	0.57	0.63	3.38E-32	1_Sertoli
Bax	2.05E-36	0.398090306	0.622	0.674	4.65E-32	1_Sertoli
Eif4g2	2.30E-36	0.298169442	0.803	0.876	5.22E-32	1_Sertoli
Acbd5	2.38E-36	0.593889598	0.378	0.332	5.40E-32	1_Sertoli
Sdhaf3	5.03E-36	0.541452407	0.26	0.193	1.14E-31	1_Sertoli
Psmb7	1.09E-35	0.496679145	0.549	0.593	2.48E-31	1_Sertoli
Ndufs6	7.21E-35	0.488522673	0.573	0.642	1.64E-30	1_Sertoli
Hmgcs1	2.01E-34	0.513031349	0.464	0.446	4.56E-30	1_Sertoli
Cpe	5.42E-34	0.298773664	0.595	0.509	1.23E-29	1_Sertoli
Commd3	7.39E-34	0.56065289	0.476	0.502	1.68E-29	1_Sertoli
Mmd2	1.97E-33	0.46717451	0.355	0.287	4.47E-29	1_Sertoli
Mrps14	2.70E-33	0.427184262	0.621	0.691	6.13E-29	1_Sertoli
Akt1s1	4.64E-33	0.624428225	0.354	0.319	1.05E-28	1_Sertoli
Paip2	9.64E-33	0.427851606	0.635	0.722	2.19E-28	1_Sertoli
Dctn2	9.96E-33	0.564940032	0.472	0.492	2.26E-28	1_Sertoli
Fis1	1.06E-32	0.472942614	0.576	0.661	2.40E-28	1_Sertoli
Yipf1	1.30E-32	0.544434191	0.277	0.217	2.95E-28	1_Sertoli
Diaph2	2.07E-32	0.510537547	0.345	0.285	4.71E-28	1_Sertoli
Carnmt1	2.32E-32	0.58278975	0.419	0.405	5.27E-28	1_Sertoli
Fbrsl1	1.68E-31	0.473099917	0.407	0.36	3.81E-27	1_Sertoli
Tacc1	1.89E-31	0.37947854	0.506	0.47	4.30E-27	1_Sertoli
Hsbp1	2.10E-31	0.317677069	0.714	0.783	4.77E-27	1_Sertoli
Smdt1	2.47E-31	0.381270326	0.664	0.74	5.62E-27	1_Sertoli
Dohh	3.87E-31	0.614193877	0.419	0.417	8.79E-27	1_Sertoli
Ndufb7	5.27E-31	0.460176185	0.571	0.636	1.20E-26	1_Sertoli
Maged2	1.80E-30	0.33783818	0.602	0.543	4.08E-26	1_Sertoli
Agfg2	3.02E-30	0.554239601	0.316	0.264	6.86E-26	1_Sertoli
Cib1	3.22E-30	0.586648336	0.369	0.34	7.31E-26	1_Sertoli
Ndufb5	3.36E-30	0.370100863	0.653	0.747	7.63E-26	1_Sertoli
Ndufs4	3.41E-30	0.541176215	0.491	0.528	7.73E-26	1_Sertoli
Sumo1	5.77E-30	0.423390738	0.603	0.685	1.31E-25	1_Sertoli
Coro1b	6.12E-30	0.590818895	0.352	0.319	1.39E-25	1_Sertoli
Ndufab1	9.36E-30	0.357049968	0.679	0.76	2.13E-25	1_Sertoli
Snx3	3.02E-29	0.461610748	0.564	0.649	6.86E-25	1_Sertoli
Mrps15	3.12E-29	0.605787147	0.386	0.378	7.09E-25	1_Sertoli
Arap2	4.60E-29	0.466192558	0.277	0.211	1.05E-24	1_Sertoli
Stx12	5.09E-29	0.567835482	0.392	0.377	1.16E-24	1_Sertoli
Acsl4	7.86E-29	0.532402114	0.26	0.2	1.78E-24	1_Sertoli
Nme7	9.12E-29	0.519517802	0.287	0.23	2.07E-24	1_Sertoli
Tmem258	1.10E-28	0.320990392	0.716	0.797	2.49E-24	1_Sertoli
Uqcr11	1.49E-28	0.344624702	0.672	0.721	3.38E-24	1_Sertoli
Swi5	1.58E-28	0.277437001	0.732	0.825	3.58E-24	1_Sertoli
Abcf1	1.91E-28	0.578261747	0.453	0.464	4.35E-24	1_Sertoli
Tmem167	2.94E-28	0.431631901	0.572	0.661	6.67E-24	1_Sertoli
Lars2	3.03E-28	0.302936751	0.762	0.833	6.87E-24	1_Sertoli
Tmem256	3.42E-28	0.542173071	0.479	0.513	7.77E-24	1_Sertoli
Polr2l	3.72E-28	0.572737396	0.319	0.277	8.45E-24	1_Sertoli
Mapk9	5.32E-28	0.550510035	0.336	0.294	1.21E-23	1_Sertoli
Gpx4	5.53E-28	0.464495277	0.564	0.632	1.26E-23	1_Sertoli
Me2	1.22E-27	0.543813583	0.312	0.268	2.78E-23	1_Sertoli
Rbfa	1.77E-27	0.568025518	0.382	0.363	4.03E-23	1_Sertoli
Sdhd	2.35E-27	0.59887683	0.405	0.41	5.33E-23	1_Sertoli
Srp9	4.13E-27	0.2942204	0.735	0.82	9.38E-23	1_Sertoli
Gtf2b	7.93E-27	0.581167239	0.406	0.4	1.80E-22	1_Sertoli
Plekhj1	1.01E-26	0.564834299	0.459	0.487	2.29E-22	1_Sertoli
Rap1b	1.83E-26	0.524466967	0.501	0.556	4.15E-22	1_Sertoli
Crls1	3.08E-26	0.54372552	0.287	0.241	6.99E-22	1_Sertoli
Gsr	3.26E-26	0.462962054	0.448	0.431	7.40E-22	1_Sertoli
Gprasp2	8.88E-26	0.491900196	0.277	0.222	2.02E-21	1_Sertoli
Pak2	2.08E-25	0.490775992	0.527	0.596	4.72E-21	1_Sertoli
Rrp1	2.18E-25	0.548084259	0.453	0.484	4.96E-21	1_Sertoli
Rnf34	2.85E-25	0.532019863	0.402	0.39	6.48E-21	1_Sertoli
Ndufb10	4.70E-25	0.476027832	0.53	0.595	1.07E-20	1_Sertoli
Srpk2	7.84E-25	0.376978185	0.463	0.435	1.78E-20	1_Sertoli
Zc3h7b	1.34E-24	0.489672894	0.328	0.287	3.03E-20	1_Sertoli
Dtymk	5.98E-24	0.542559315	0.482	0.531	1.36E-19	1_Sertoli
Arf3	9.71E-24	0.527811101	0.408	0.41	2.21E-19	1_Sertoli
Bmp2k	1.33E-23	0.490350097	0.319	0.275	3.03E-19	1_Sertoli
Cdk2ap2	3.18E-23	0.515185547	0.47	0.493	7.22E-19	1_Sertoli
Litaf	4.45E-23	0.514371062	0.298	0.259	1.01E-18	1_Sertoli
Polr2f	4.74E-23	0.348068112	0.603	0.68	1.08E-18	1_Sertoli
Zcrb1	7.84E-23	0.407994346	0.585	0.652	1.78E-18	1_Sertoli
Trappc2l	1.02E-22	0.518709487	0.46	0.506	2.31E-18	1_Sertoli
Psat1	7.21E-22	0.527311031	0.342	0.319	1.64E-17	1_Sertoli
Pgk1	7.54E-22	0.546543751	0.367	0.358	1.71E-17	1_Sertoli
Rnf187	8.56E-22	0.527589872	0.445	0.484	1.95E-17	1_Sertoli
Churc1	1.13E-21	0.513332556	0.338	0.317	2.56E-17	1_Sertoli
Anp32e	1.39E-21	0.498225209	0.451	0.477	3.15E-17	1_Sertoli
Hddc2	1.57E-21	0.539663024	0.287	0.251	3.57E-17	1_Sertoli
Acadl	1.90E-21	0.510887695	0.337	0.313	4.32E-17	1_Sertoli
Tomm22	2.88E-21	0.334505221	0.603	0.685	6.53E-17	1_Sertoli
Stx8	2.89E-21	0.542109401	0.284	0.251	6.56E-17	1_Sertoli
Cibar1	3.37E-21	0.555967368	0.374	0.367	7.65E-17	1_Sertoli
Fundc2	4.26E-21	0.464204907	0.481	0.511	9.67E-17	1_Sertoli
Nckap1	5.31E-21	0.466027672	0.406	0.406	1.21E-16	1_Sertoli
Scand1	6.01E-21	0.518244009	0.415	0.433	1.36E-16	1_Sertoli
Smyd2	6.51E-21	0.520430494	0.315	0.289	1.48E-16	1_Sertoli
Eloc	8.13E-21	0.37552005	0.578	0.669	1.85E-16	1_Sertoli
Rnh1	2.90E-20	0.498120502	0.382	0.371	6.59E-16	1_Sertoli
Sgk3	3.63E-20	0.494582317	0.267	0.225	8.25E-16	1_Sertoli
Sar1b	7.77E-20	0.527002016	0.472	0.527	1.76E-15	1_Sertoli
Dynlt1f	9.74E-20	0.498572805	0.25	0.21	2.21E-15	1_Sertoli
Msi1	1.94E-19	0.446683093	0.27	0.229	4.42E-15	1_Sertoli
Cdk9	2.27E-19	0.517034341	0.438	0.479	5.15E-15	1_Sertoli
BC051226	2.91E-19	0.479497196	0.269	0.234	6.62E-15	1_Sertoli
Cfdp1	4.00E-19	0.404026864	0.551	0.66	9.09E-15	1_Sertoli
Ppp1ca	5.03E-19	0.333626281	0.585	0.665	1.14E-14	1_Sertoli
Eci2	5.41E-19	0.493228471	0.325	0.305	1.23E-14	1_Sertoli
Lasp1	5.41E-19	0.472613113	0.261	0.221	1.23E-14	1_Sertoli
Cdk4	7.73E-19	0.479887404	0.464	0.508	1.75E-14	1_Sertoli
Gabarapl1	8.88E-19	0.497162421	0.289	0.257	2.02E-14	1_Sertoli
Gnb1	1.49E-18	0.331132284	0.63	0.732	3.39E-14	1_Sertoli
Hadhb	1.49E-18	0.478841684	0.47	0.523	3.39E-14	1_Sertoli
Arl8a	2.33E-18	0.43986082	0.263	0.224	5.29E-14	1_Sertoli
Bccip	2.50E-18	0.516478492	0.39	0.409	5.69E-14	1_Sertoli
Smco4	4.31E-18	0.503432787	0.384	0.387	9.79E-14	1_Sertoli
Zfp771	4.37E-18	0.503261553	0.278	0.248	9.94E-14	1_Sertoli
Laptm4b	1.02E-17	0.483481524	0.269	0.231	2.33E-13	1_Sertoli
Rnf10	1.51E-17	0.421678833	0.524	0.615	3.43E-13	1_Sertoli
Kmt5a	1.68E-17	0.497223756	0.412	0.426	3.82E-13	1_Sertoli
Jade3	2.40E-17	0.436643992	0.387	0.375	5.45E-13	1_Sertoli
Med31	2.49E-17	0.465340196	0.458	0.49	5.65E-13	1_Sertoli
Hnrnpa0	2.82E-17	0.276051139	0.699	0.804	6.41E-13	1_Sertoli
Rmnd5b	3.50E-17	0.481761528	0.252	0.218	7.96E-13	1_Sertoli
Ufc1	3.73E-17	0.495868027	0.429	0.468	8.48E-13	1_Sertoli
Eif3g	3.85E-17	0.311204876	0.616	0.7	8.74E-13	1_Sertoli
Pgap2	4.06E-17	0.477045913	0.344	0.327	9.23E-13	1_Sertoli
Pdrg1	4.48E-17	0.513180403	0.324	0.311	1.02E-12	1_Sertoli
Ncoa7	5.31E-17	0.467413046	0.3	0.27	1.21E-12	1_Sertoli
Zfand6	6.57E-17	0.464521795	0.497	0.575	1.49E-12	1_Sertoli
Dap3	7.66E-17	0.418506526	0.477	0.521	1.74E-12	1_Sertoli
Arid5b	1.12E-16	0.450641648	0.322	0.291	2.54E-12	1_Sertoli
Fam136a	1.28E-16	0.454696864	0.413	0.435	2.92E-12	1_Sertoli
Tmeff1	1.64E-16	0.466889264	0.268	0.234	3.72E-12	1_Sertoli
Lamtor3	1.80E-16	0.51806999	0.384	0.408	4.09E-12	1_Sertoli
Top1	2.08E-16	0.276224772	0.717	0.826	4.73E-12	1_Sertoli
Sms	2.63E-16	0.489120565	0.371	0.367	5.97E-12	1_Sertoli
Taf10	3.24E-16	0.321749791	0.576	0.64	7.35E-12	1_Sertoli
Cetn3	3.51E-16	0.384798431	0.577	0.69	7.97E-12	1_Sertoli
Tomm40	3.65E-16	0.493071041	0.302	0.286	8.30E-12	1_Sertoli
Sdcbp	4.82E-16	0.484535898	0.446	0.496	1.10E-11	1_Sertoli
Hdac3	7.11E-16	0.531080715	0.338	0.341	1.61E-11	1_Sertoli
Elp5	1.32E-15	0.526449826	0.358	0.365	2.99E-11	1_Sertoli
Mdh2	1.33E-15	0.281596911	0.639	0.736	3.02E-11	1_Sertoli
Mthfd2	2.96E-15	0.48778041	0.391	0.408	6.73E-11	1_Sertoli
Rp9	5.17E-15	0.433402203	0.535	0.625	1.17E-10	1_Sertoli
C1qbp	5.98E-15	0.406889256	0.498	0.565	1.36E-10	1_Sertoli
Fam32a	6.77E-15	0.517976463	0.367	0.385	1.54E-10	1_Sertoli
Cdk1	7.94E-15	0.429559024	0.305	0.282	1.80E-10	1_Sertoli
Trappc1	8.47E-15	0.499027264	0.334	0.336	1.92E-10	1_Sertoli
Lamtor4	8.50E-15	0.407172746	0.492	0.561	1.93E-10	1_Sertoli
Sf3b5	1.52E-14	0.400456894	0.54	0.643	3.46E-10	1_Sertoli
Fbl	2.34E-14	0.366850378	0.57	0.651	5.32E-10	1_Sertoli
Mrps12	5.87E-14	0.476661083	0.399	0.433	1.33E-09	1_Sertoli
Dmac1	6.30E-14	0.505889999	0.299	0.288	1.43E-09	1_Sertoli
Sri	8.10E-14	0.413347994	0.42	0.439	1.84E-09	1_Sertoli
Tmem234	8.51E-14	0.482609819	0.421	0.464	1.93E-09	1_Sertoli
Aamp	1.03E-13	0.4506321	0.487	0.575	2.34E-09	1_Sertoli
Mrps34	1.32E-13	0.456753623	0.264	0.243	2.99E-09	1_Sertoli
Commd4	1.58E-13	0.462129008	0.265	0.246	3.59E-09	1_Sertoli
Ndufc2	1.91E-13	0.320804168	0.649	0.784	4.35E-09	1_Sertoli
Pnrc1	1.93E-13	0.350960511	0.509	0.556	4.39E-09	1_Sertoli
Psma5	2.13E-13	0.362933166	0.558	0.674	4.83E-09	1_Sertoli
Bag1	2.41E-13	0.336305799	0.562	0.667	5.47E-09	1_Sertoli
Bex1	3.70E-13	0.470262977	0.278	0.256	8.41E-09	1_Sertoli
Cdk2ap1	3.70E-13	0.485038704	0.282	0.269	8.41E-09	1_Sertoli
Uxs1	3.94E-13	0.460943237	0.333	0.326	8.95E-09	1_Sertoli
Nectin2	5.27E-13	0.391395059	0.29	0.26	1.20E-08	1_Sertoli
Atp1a1	5.49E-13	0.270135925	0.487	0.481	1.25E-08	1_Sertoli
Eid2	6.83E-13	0.449344222	0.259	0.238	1.55E-08	1_Sertoli
Pfdn2	8.91E-13	0.287402778	0.596	0.68	2.02E-08	1_Sertoli
Twf1	1.19E-12	0.519176088	0.343	0.353	2.70E-08	1_Sertoli
Spg21	1.23E-12	0.478723542	0.32	0.32	2.78E-08	1_Sertoli
Itm2c	1.67E-12	0.384900266	0.464	0.48	3.78E-08	1_Sertoli
Ciao2a	1.77E-12	0.493425172	0.333	0.342	4.02E-08	1_Sertoli
Thra	3.52E-12	0.354413998	0.424	0.429	8.00E-08	1_Sertoli
Mrps23	4.64E-12	0.490243575	0.35	0.37	1.05E-07	1_Sertoli
Cwc15	6.12E-12	0.411034429	0.474	0.549	1.39E-07	1_Sertoli
Smarca1	6.82E-12	0.415496838	0.286	0.266	1.55E-07	1_Sertoli
Polr2h	7.37E-12	0.436475885	0.411	0.439	1.67E-07	1_Sertoli
Btbd1	1.44E-11	0.42550505	0.421	0.466	3.28E-07	1_Sertoli
Hint2	1.48E-11	0.469204855	0.317	0.32	3.35E-07	1_Sertoli
Gm10076	2.31E-11	0.280055066	0.674	0.752	5.25E-07	1_Sertoli
Skp1	3.31E-11	0.285056952	0.649	0.766	7.52E-07	1_Sertoli
Snap47	4.99E-11	0.491889036	0.32	0.331	1.13E-06	1_Sertoli
Dynlt3	6.11E-11	0.465689751	0.32	0.324	1.39E-06	1_Sertoli
Sumo3	8.20E-11	0.442673115	0.434	0.493	1.86E-06	1_Sertoli
Mier3	1.15E-10	0.424065559	0.33	0.326	2.61E-06	1_Sertoli
Hibadh	1.64E-10	0.44551034	0.43	0.49	3.72E-06	1_Sertoli
Ift20	3.94E-10	0.423722242	0.513	0.613	8.96E-06	1_Sertoli
Pet100	9.62E-10	0.472632205	0.307	0.312	2.19E-05	1_Sertoli
Hint3	2.10E-09	0.404746937	0.369	0.392	4.77E-05	1_Sertoli
Ddt	3.42E-09	0.45649214	0.343	0.364	7.77E-05	1_Sertoli
Klhdc2	3.71E-09	0.435540588	0.455	0.547	8.44E-05	1_Sertoli
Blmh	3.97E-09	0.438681414	0.419	0.483	9.03E-05	1_Sertoli
Lamtor1	4.52E-09	0.322500061	0.543	0.662	0.000102639	1_Sertoli
2410004B18Rik	5.56E-09	0.455516128	0.269	0.267	0.000126299	1_Sertoli
Rbms2	6.57E-09	0.430208693	0.283	0.28	0.000149201	1_Sertoli
Daxx	7.60E-09	0.425182585	0.327	0.339	0.000172525	1_Sertoli
Pdk3	7.62E-09	0.479862203	0.371	0.412	0.000173117	1_Sertoli
Atg12	1.02E-08	0.478242288	0.321	0.338	0.000230791	1_Sertoli
Ing2	1.23E-08	0.440869232	0.305	0.311	0.000278353	1_Sertoli
Cisd1	1.82E-08	0.383004627	0.469	0.534	0.000412557	1_Sertoli
Vta1	2.01E-08	0.466653473	0.281	0.285	0.000457515	1_Sertoli
Otub1	2.04E-08	0.462769306	0.332	0.357	0.000463489	1_Sertoli
Bok	2.09E-08	0.348832406	0.27	0.254	0.00047537	1_Sertoli
H2aj	2.18E-08	0.451076385	0.338	0.364	0.00049414	1_Sertoli
Ggct	2.37E-08	0.460647337	0.266	0.262	0.000537441	1_Sertoli
Eps15	5.08E-08	0.380728739	0.444	0.512	0.001154864	1_Sertoli
2310009B15Rik	5.47E-08	0.4567737	0.313	0.329	0.001242878	1_Sertoli
Cd151	6.13E-08	0.388533795	0.291	0.287	0.001392755	1_Sertoli
Suds3	6.72E-08	0.455563824	0.358	0.4	0.001525843	1_Sertoli
Mcfd2	7.49E-08	0.414285728	0.277	0.276	0.00170019	1_Sertoli
Gtf2h5	7.74E-08	0.303677785	0.565	0.701	0.001758449	1_Sertoli
Ly6e	8.11E-08	0.260692678	0.333	0.33	0.001842985	1_Sertoli
Raly	9.25E-08	0.382648555	0.495	0.607	0.002100079	1_Sertoli
Gart	1.26E-07	0.411127018	0.294	0.299	0.002860854	1_Sertoli
Stx7	1.36E-07	0.421750229	0.275	0.276	0.003092904	1_Sertoli
Fam174a	3.32E-07	0.45380252	0.346	0.381	0.007552239	1_Sertoli
Selenot	4.02E-07	0.401653444	0.374	0.418	0.009133049	1_Sertoli
Ctnna1	4.64E-07	0.408775742	0.441	0.529	0.010549626	1_Sertoli
Polr2i	5.43E-07	0.397423128	0.387	0.437	0.012333534	1_Sertoli
Mrpl32	7.04E-07	0.459084898	0.375	0.431	0.015979632	1_Sertoli
Ppp1r2	7.56E-07	0.322900428	0.527	0.64	0.01716053	1_Sertoli
Wbp4	8.49E-07	0.450168769	0.397	0.46	0.019292566	1_Sertoli
Ier3ip1	9.14E-07	0.341679121	0.494	0.589	0.020758619	1_Sertoli
0610012G03Rik	9.90E-07	0.442185779	0.358	0.405	0.02248391	1_Sertoli
Gipc1	1.84E-06	0.409312052	0.27	0.278	0.041773636	1_Sertoli
Pdia5	1.89E-06	0.382290771	0.258	0.253	0.043030104	1_Sertoli
Cmc2	1.95E-06	0.449883985	0.319	0.344	0.044295424	1_Sertoli
Gng12	2.16E-06	0.378080326	0.467	0.569	0.048961915	1_Sertoli
Psmb5	2.21E-06	0.306857023	0.507	0.613	0.050299757	1_Sertoli
Adrm1	3.52E-06	0.424519136	0.322	0.353	0.079991252	1_Sertoli
Rab21	4.37E-06	0.424859459	0.374	0.425	0.099288632	1_Sertoli
Prkar2b	5.06E-06	0.421687305	0.293	0.307	0.114937694	1_Sertoli
Cript	5.55E-06	0.380512666	0.423	0.495	0.126170027	1_Sertoli
Ap2m1	5.94E-06	0.383752395	0.445	0.541	0.134814403	1_Sertoli
Add3	6.99E-06	0.370304914	0.387	0.436	0.158695303	1_Sertoli
Itpa	8.16E-06	0.403965322	0.361	0.402	0.18544632	1_Sertoli
Med28	8.46E-06	0.420213097	0.394	0.462	0.192093376	1_Sertoli
Trappc4	1.20E-05	0.343593942	0.455	0.548	0.271844663	1_Sertoli
Ech1	1.30E-05	0.317446503	0.395	0.431	0.295926685	1_Sertoli
Vps35l	1.59E-05	0.379788947	0.266	0.272	0.361408242	1_Sertoli
Zfp706	1.68E-05	0.265776401	0.551	0.679	0.381880713	1_Sertoli
Faim	1.90E-05	0.405449093	0.326	0.355	0.43261994	1_Sertoli
Slirp	1.95E-05	0.439037782	0.385	0.452	0.442713157	1_Sertoli
Syf2	1.95E-05	0.419392964	0.376	0.434	0.442857423	1_Sertoli
Tkt	2.03E-05	0.357817467	0.311	0.327	0.460272722	1_Sertoli
Etfa	2.26E-05	0.376150317	0.437	0.516	0.51254109	1_Sertoli
Psmc4	2.71E-05	0.360609989	0.463	0.578	0.614856986	1_Sertoli
Sys1	2.89E-05	0.392304787	0.354	0.401	0.65724308	1_Sertoli
Ccdc12	3.06E-05	0.378059625	0.42	0.507	0.695815553	1_Sertoli
Phb2	3.79E-05	0.295430642	0.514	0.635	0.861989104	1_Sertoli
Zwint	4.17E-05	0.42288571	0.294	0.317	0.946446152	1_Sertoli
Stx4a	4.68E-05	0.385350395	0.253	0.26	1	1_Sertoli
Wdr83os	4.99E-05	0.393176305	0.417	0.507	1	1_Sertoli
Kdm7a	8.24E-05	0.296421534	0.417	0.465	1	1_Sertoli
Minpp1	9.40E-05	0.387718134	0.282	0.298	1	1_Sertoli
Erh	0.00010189	0.320388949	0.494	0.597	1	1_Sertoli
Ppp2ca	0.000120759	0.310077308	0.51	0.644	1	1_Sertoli
Bbx	0.000126107	0.307930999	0.452	0.52	1	1_Sertoli
Anapc13	0.000162122	0.369703487	0.445	0.537	1	1_Sertoli
Marchf2	0.000165272	0.412073459	0.316	0.353	1	1_Sertoli
Cnn3	0.000194668	0.345143824	0.368	0.409	1	1_Sertoli
Uqcrfs1	0.000195313	0.410621958	0.372	0.438	1	1_Sertoli
Brd1	0.00024122	0.292392936	0.429	0.493	1	1_Sertoli
Tapbp	0.000244044	0.297210184	0.337	0.356	1	1_Sertoli
Smim11	0.000302719	0.422704617	0.343	0.392	1	1_Sertoli
Washc3	0.000325538	0.388804191	0.244	0.253	1	1_Sertoli
Llph	0.000340679	0.381351832	0.408	0.484	1	1_Sertoli
Actr10	0.000347428	0.335794425	0.452	0.558	1	1_Sertoli
Nsmce1	0.000356134	0.402372079	0.354	0.409	1	1_Sertoli
Ccdc25	0.000369655	0.366879136	0.343	0.377	1	1_Sertoli
Tmem14c	0.000387897	0.341950941	0.44	0.536	1	1_Sertoli
Smim26	0.000472443	0.392132632	0.255	0.27	1	1_Sertoli
Zmat2	0.000522124	0.379022632	0.397	0.479	1	1_Sertoli
Glo1	0.000613028	0.386199715	0.375	0.446	1	1_Sertoli
Hdac6	0.000621141	0.304869351	0.296	0.313	1	1_Sertoli
Idh1	0.000622616	0.380336392	0.305	0.334	1	1_Sertoli
Rpl13a	0.000727245	0.302240566	0.487	0.614	1	1_Sertoli
Mrpl52	0.00110461	0.284402851	0.549	0.686	1	1_Sertoli
Nr1h2	0.001328426	0.382074861	0.251	0.268	1	1_Sertoli
Mrpl12	0.001425137	0.415528655	0.332	0.387	1	1_Sertoli
Cstb	0.001469463	0.331602442	0.432	0.52	1	1_Sertoli
Cyrib	0.001471101	0.294017676	0.42	0.484	1	1_Sertoli
Mrps21	0.001673338	0.3637468	0.418	0.52	1	1_Sertoli
Cyb5b	0.002113182	0.394082275	0.32	0.367	1	1_Sertoli
Pnkd	0.002204567	0.371134284	0.335	0.384	1	1_Sertoli
Sinhcaf	0.002389025	0.354544882	0.272	0.291	1	1_Sertoli
Bloc1s2	0.002929198	0.358321025	0.304	0.337	1	1_Sertoli
Dnajc7	0.003062561	0.329590381	0.471	0.593	1	1_Sertoli
Chmp2a	0.00316524	0.251316651	0.357	0.491	1	1_Sertoli
Cops8	0.003344167	0.336376659	0.423	0.52	1	1_Sertoli
Exosc4	0.003552973	0.374827688	0.244	0.264	1	1_Sertoli
Polr2c	0.003606216	0.335748968	0.449	0.562	1	1_Sertoli
Commd7	0.004288362	0.253072855	0.262	0.35	1	1_Sertoli
Map2k4	0.004500558	0.373155588	0.236	0.25	1	1_Sertoli
Fam53a	0.004620409	0.357181798	0.296	0.33	1	1_Sertoli
Gatad1	0.006470745	0.370991118	0.352	0.421	1	1_Sertoli
Rpl36al	0.007955641	0.260176576	0.335	0.458	1	1_Sertoli
Hsd17b4	0.008688371	0.363922293	0.236	0.254	1	1_Sertoli
Cyfip1	0.009391192	0.363557494	0.327	0.375	1	1_Sertoli
Ppdpf	0.009865276	0.253171959	0.229	0.299	1	1_Sertoli
Clu	0	3.044949886	1	0.558	0	2_Sertoli
Inha	0	2.573300886	0.992	0.33	0	2_Sertoli
Ctsl	0	2.348303234	0.999	0.844	0	2_Sertoli
Cst12	0	2.301367181	1	0.533	0	2_Sertoli
Basp1	0	2.084276444	0.999	0.487	0	2_Sertoli
Cst9	0	2.083081034	0.998	0.494	0	2_Sertoli
Amhr2	0	2.075856708	0.983	0.256	0	2_Sertoli
Qpct	0	2.029406384	0.962	0.216	0	2_Sertoli
Gatm	0	1.966213667	0.999	0.444	0	2_Sertoli
Defb19	0	1.963455178	1	0.607	0	2_Sertoli
Ppt1	0	1.947159714	0.984	0.402	0	2_Sertoli
Atp1a1	0	1.863807885	0.974	0.417	0	2_Sertoli
Tmem114	0	1.862261286	0.969	0.226	0	2_Sertoli
Scd2	0	1.82448833	0.981	0.401	0	2_Sertoli
Cldn11	0	1.809343782	0.967	0.285	0	2_Sertoli
Pcsk1n	0	1.798847752	0.918	0.324	0	2_Sertoli
Sdc4	0	1.789709332	0.989	0.432	0	2_Sertoli
Rhox8	0	1.784320251	0.983	0.349	0	2_Sertoli
Aard	0	1.781950709	1	0.648	0	2_Sertoli
Atp1b1	0	1.757910752	0.921	0.213	0	2_Sertoli
Sox9	0	1.750724935	0.928	0.178	0	2_Sertoli
Tmem184a	0	1.745520914	0.975	0.252	0	2_Sertoli
Susd3	0	1.697327976	0.963	0.252	0	2_Sertoli
Wfdc10	0	1.68014118	0.987	0.416	0	2_Sertoli
Gstm6	0	1.672134898	0.99	0.322	0	2_Sertoli
Gm2a	0	1.653748772	0.957	0.38	0	2_Sertoli
Reep1	0	1.636928121	0.933	0.234	0	2_Sertoli
Cpe	0	1.616566416	0.988	0.458	0	2_Sertoli
Gja1	0	1.574710691	0.834	0.119	0	2_Sertoli
Cited2	0	1.569685962	0.931	0.283	0	2_Sertoli
Col18a1	0	1.561060796	0.866	0.124	0	2_Sertoli
Gm14569	0	1.539670444	0.923	0.212	0	2_Sertoli
Lsr	0	1.53862563	0.864	0.12	0	2_Sertoli
Mgst1	0	1.533665052	0.97	0.327	0	2_Sertoli
ENSMUSG00000085354	0	1.520497834	0.669	0.074	0	2_Sertoli
Kif21a	0	1.505189444	0.904	0.182	0	2_Sertoli
Magec2	0	1.503306934	0.944	0.23	0	2_Sertoli
Ldhb	0	1.479198337	0.998	0.648	0	2_Sertoli
Shbg	0	1.477129386	0.843	0.106	0	2_Sertoli
Kitl	0	1.461134881	0.895	0.243	0	2_Sertoli
Tubb3	0	1.46074817	0.939	0.268	0	2_Sertoli
Agpat4	0	1.459192142	0.868	0.14	0	2_Sertoli
Slc52a3	0	1.459138371	0.821	0.09	0	2_Sertoli
Gm35533	0	1.457959718	0.754	0.14	0	2_Sertoli
Soat1	0	1.456649554	0.887	0.26	0	2_Sertoli
Maged1	0	1.450087337	0.996	0.751	0	2_Sertoli
Prxl2a	0	1.445686152	0.937	0.332	0	2_Sertoli
Wipf3	0	1.441252918	0.88	0.199	0	2_Sertoli
Akr1b3	0	1.434326499	0.993	0.644	0	2_Sertoli
Wt1	0	1.422460198	0.905	0.209	0	2_Sertoli
Etd	0	1.401023224	0.961	0.28	0	2_Sertoli
Helz	0	1.398466382	0.937	0.44	0	2_Sertoli
Gsta4	0	1.391441936	0.975	0.362	0	2_Sertoli
Gamt	0	1.389991727	0.979	0.428	0	2_Sertoli
Wnk3	0	1.382760399	0.885	0.191	0	2_Sertoli
Etnk2	0	1.37620632	0.881	0.153	0	2_Sertoli
Fndc5	0	1.374662063	0.857	0.169	0	2_Sertoli
Defb36	0	1.353173368	0.948	0.271	0	2_Sertoli
Pwwp3b	0	1.34545645	0.93	0.373	0	2_Sertoli
Clec12b	0	1.342925258	0.881	0.157	0	2_Sertoli
Spp1	0	1.334636496	0.791	0.095	0	2_Sertoli
Kctd14	0	1.331172917	0.868	0.171	0	2_Sertoli
Cited1	0	1.330285129	0.98	0.516	0	2_Sertoli
Kif5b	0	1.317532936	0.979	0.659	0	2_Sertoli
Espn	0	1.315580907	0.799	0.186	0	2_Sertoli
Elovl2	0	1.312123524	0.808	0.131	0	2_Sertoli
Sin3b	0	1.310276883	0.999	0.826	0	2_Sertoli
Abhd4	0	1.310008224	0.908	0.277	0	2_Sertoli
Tnni3	0	1.308574369	0.861	0.292	0	2_Sertoli
Klhl23	0	1.301261916	0.9	0.27	0	2_Sertoli
Ptpre	0	1.301185269	0.751	0.101	0	2_Sertoli
Lgmn	0	1.300829986	0.861	0.228	0	2_Sertoli
Bex2	0	1.29607324	0.936	0.388	0	2_Sertoli
Enpp2	0	1.292084131	0.759	0.081	0	2_Sertoli
Cycs	0	1.284191061	0.995	0.652	0	2_Sertoli
Tacc1	0	1.283897231	0.95	0.412	0	2_Sertoli
Akap12	0	1.281434606	0.933	0.44	0	2_Sertoli
Srpk2	0	1.280149864	0.933	0.373	0	2_Sertoli
Map1b	0	1.268400883	0.867	0.301	0	2_Sertoli
Dhh	0	1.267464458	0.722	0.076	0	2_Sertoli
1700011M02Rik	0	1.267046984	0.917	0.274	0	2_Sertoli
Bex4	0	1.266781407	0.984	0.501	0	2_Sertoli
Trank1	0	1.258806757	0.933	0.34	0	2_Sertoli
Efhd2	0	1.25859929	0.912	0.264	0	2_Sertoli
Tst	0	1.255170071	0.937	0.3	0	2_Sertoli
Stim1	0	1.247194421	0.902	0.351	0	2_Sertoli
Tulp2	0	1.245048136	0.893	0.221	0	2_Sertoli
Nectin2	0	1.240873313	0.806	0.192	0	2_Sertoli
Vsig1	0	1.236498277	0.705	0.07	0	2_Sertoli
Ormdl3	0	1.226276373	0.877	0.356	0	2_Sertoli
Slc45a4	0	1.218574304	0.838	0.235	0	2_Sertoli
Gstm7	0	1.213756982	0.917	0.242	0	2_Sertoli
Trrap	0	1.211553396	0.927	0.386	0	2_Sertoli
a.1	0	1.210663812	0.712	0.105	0	2_Sertoli
Fbrsl1	0	1.20639753	0.874	0.299	0	2_Sertoli
Colgalt1	0	1.204067511	0.924	0.493	0	2_Sertoli
Prkra	0	1.200359853	0.918	0.307	0	2_Sertoli
Mboat2	0	1.196801939	0.823	0.204	0	2_Sertoli
Cidea	0	1.195043558	0.688	0.136	0	2_Sertoli
Chchd10	0	1.19280967	0.995	0.667	0	2_Sertoli
Man2a1	0	1.191833723	0.871	0.297	0	2_Sertoli
Map4k4	0	1.189946607	0.921	0.431	0	2_Sertoli
Eppin	0	1.188188941	0.728	0.151	0	2_Sertoli
Psmd7	0	1.184309042	0.974	0.62	0	2_Sertoli
Cstdc1	0	1.170192283	0.679	0.14	0	2_Sertoli
Drd4	0	1.169284342	0.71	0.132	0	2_Sertoli
Smpx	0	1.167268477	0.903	0.203	0	2_Sertoli
Creb3	0	1.166689655	0.799	0.208	0	2_Sertoli
H2-Q10	0	1.161422139	0.698	0.082	0	2_Sertoli
Fabp5	0	1.1589506	0.894	0.383	0	2_Sertoli
Cgn	0	1.156571398	0.804	0.159	0	2_Sertoli
Reep2	0	1.154414473	0.742	0.097	0	2_Sertoli
Gpr37	0	1.154220132	0.694	0.063	0	2_Sertoli
Mgat4b	0	1.153303438	0.842	0.229	0	2_Sertoli
Trim35	0	1.14698203	0.925	0.437	0	2_Sertoli
Gas2l1	0	1.142314144	0.849	0.248	0	2_Sertoli
Itga6	0	1.142078181	0.742	0.128	0	2_Sertoli
Inhbb	0	1.140470495	0.741	0.131	0	2_Sertoli
Pdia5	0	1.139708212	0.757	0.186	0	2_Sertoli
1700018G05Rik	0	1.139542352	0.848	0.224	0	2_Sertoli
Htatsf1	0	1.135872399	0.916	0.516	0	2_Sertoli
Ttyh1	0	1.135245451	0.755	0.109	0	2_Sertoli
Cadm1	0	1.135111272	0.909	0.424	0	2_Sertoli
Shisa8	0	1.130520628	0.636	0.096	0	2_Sertoli
Kdm7a	0	1.127440364	0.91	0.399	0	2_Sertoli
Dhrs7	0	1.12612321	0.776	0.204	0	2_Sertoli
Psap	0	1.125726954	0.974	0.679	0	2_Sertoli
Daam2	0	1.122485216	0.81	0.178	0	2_Sertoli
Tapbp	0	1.12185122	0.83	0.291	0	2_Sertoli
Mro	0	1.120082647	0.793	0.126	0	2_Sertoli
Chp2	0	1.116856068	0.804	0.139	0	2_Sertoli
Magea13	0	1.116291479	0.89	0.252	0	2_Sertoli
Hmgn5	0	1.114502738	0.788	0.201	0	2_Sertoli
Unc119	0	1.109419683	0.948	0.512	0	2_Sertoli
Tspan17	0	1.109204906	0.821	0.206	0	2_Sertoli
Chchd2	0	1.107415955	1	0.978	0	2_Sertoli
Gpm6b	0	1.104572922	0.694	0.13	0	2_Sertoli
[truncated: 24,007 more rows]
