# Supplementary material for: SOX17-positive rete testis epithelium is required for Sertoli valve formation and normal spermiogenesis in the male mouse
Source: Nat Commun. 2022 Dec 21;13:7860. doi: 10.1038/s41467-022-35465-1 (PMC9772346; doi:10.1038/s41467-022-35465-1)
Supplement: Supplementary file 4 — Supplementary Data 2 [file 41467_2022_35465_MOESM4_ESM.csv]

	p_val	avg_log2FC	pct.1	pct.2	p_val_adj
Mme	1.66100481356448e-24	-2.05435739031175	0.407	0.934	3.77280633353037e-20
BC048679	3.5164216432495e-19	-1.92666313038323	0.019	0.585	7.98720012047691e-15
Ly6e	5.54321506836819e-16	1.78409647699194	0.843	0.415	1.25908587062915e-11
Gm10076	9.73359504990613e-16	-1.30304691249486	0.537	0.906	2.21088877963568e-11
Kctd14	4.89463984908011e-14	-1.98453907639011	0.676	0.906	1.11176849532006e-09
Ap3b2	1.10664002945999e-13	-0.957993921555441	0	0.415	2.51362216291541e-09
Nbl1	1.76199588813517e-13	-1.14859543475186	0.593	0.868	4.00219746031023e-09
Rnase12	4.3339654563614e-13	1.48498665884	0.62	0.16	9.84416913757928e-09
Rpl35	1.76953458353138e-12	-0.846177921752281	0.787	0.953	4.01932085303318e-08
Chrdl2	3.65274086346126e-12	1.40027903234482	0.787	0.528	8.2968355972659e-08
Podxl	5.06638436432207e-11	-0.976614817499249	0.676	0.858	1.15077854451211e-06
Sulf1	9.20961236529338e-11	-1.06153021955557	0.176	0.557	2.09187135265274e-06
Sox17	1.34006020750683e-10	-1.5430283902274	0.241	0.604	3.04381275533102e-06
Rspo1	1.59981670041956e-10	-0.895812878870312	0.074	0.453	3.63382365333299e-06
Igfbp5	1.6440403267707e-10	-0.856474152186541	0.769	0.991	3.73427319822696e-06
Lbhd2	4.42210655931342e-10	-1.06805758616846	0.074	0.434	1.00443728388245e-05
Mdk	1.31259205001445e-09	-1.1188212645565	0.333	0.708	2.98142158240283e-05
Galnt1	3.18997366636612e-09	0.764519780742555	0.935	0.896	7.245706185784e-05
Marcksl1	3.63268843994894e-09	-0.90355233421929	0.593	0.849	8.25128852250003e-05
Mgst1	3.79468073244525e-09	-0.802183030377181	0.759	0.915	8.61923781567615e-05
Rhou	4.56474355800927e-09	-0.810003088687576	0.398	0.726	0.000103683585176623
Serpinf1	5.70900046141752e-09	-0.824014676448357	0.046	0.368	0.000129674236480638
Fzd10os	6.23895436346809e-09	-0.534396401272775	0	0.274	0.000141711609411814
Wfdc2	1.01506622513023e-08	1.71201414230734	0.574	0.226	0.00023056214237608
Slmap	1.12197352145734e-08	-0.769816394412797	0.426	0.755	0.000254845065663821
Gas2l3	1.16173989829458e-08	-0.807929335314608	0.167	0.528	0.000263877600498632
Gatm	1.26292610929638e-08	-0.789230094546523	0.343	0.736	0.00028686103646558
Cp	1.30055206438041e-08	0.945909150203881	0.861	0.802	0.000295407395903366
Epcam	2.76496507891971e-08	0.968197227107357	0.574	0.255	0.000628034168025823
Mest	5.91686633524282e-08	0.99282779819282	0.361	0.066	0.00134395701938705
Arl4c	6.45362476934055e-08	-0.859277506260923	0.528	0.821	0.00146587633010801
Sgk1	6.75847465409694e-08	1.37029058361674	0.528	0.208	0.00153511993293158
Col4a4	7.1189618149435e-08	0.830720186435603	0.63	0.283	0.00161700098664627
Myl9	8.14719268099163e-08	-0.702807379915407	0.222	0.557	0.00185055334556044
Calr4	8.23395796410004e-08	1.06309703037858	0.639	0.302	0.00187026121196568
Hmgcs2	1.0390502612245e-07	0.907826737727843	0.759	0.491	0.00236009876334532
Lrpap1	1.92194134228572e-07	0.744214784082432	0.843	0.755	0.00436549756486779
Tmem35a	2.02818846418565e-07	-0.534186886266979	0.037	0.302	0.00460682727755128
Vcan	2.29041098983048e-07	0.951307517011152	0.435	0.123	0.00520243952230094
Pcsk6	2.94046748795958e-07	-0.544109352907641	0.009	0.245	0.00667897785215139
Pdlim4	3.76494927109482e-07	-0.821766191343195	0.565	0.774	0.00855170577436478
H2-Eb1	5.70226594133838e-07	-0.767904898013759	0.111	0.406	0.012952126859156
Tspan13	6.14007010774173e-07	-0.709774768713132	0.065	0.33	0.0139465552427246
Erh	7.70462365350087e-07	-0.660602864776451	0.454	0.717	0.0175002821665619
Plat	7.7713162583263e-07	-0.911762627867703	0.13	0.415	0.0176517677491624
Rpl39	8.17102317657316e-07	-0.562489088718908	0.898	0.972	0.0185596620432683
ENSMUSG00000052188	1.0469820034048e-06	-0.735417587114263	0.148	0.453	0.0237811492253367
Slc29a3	1.14597674126966e-06	-0.572484480580131	0.139	0.453	0.0260297157011991
Cldn11	1.23056802092214e-06	0.625094630993748	0.87	0.736	0.0279511220272255
Mrfap1	1.33889602596269e-06	-0.535544168144091	0.824	0.906	0.0304116843337166
Eva1b	1.477461263042e-06	-0.695634061385297	0.167	0.462	0.033559055128736
Basp1	1.52908439250841e-06	0.57183829867798	0.546	0.208	0.0347316228914361
Pdgfra	1.53605517246944e-06	0.781756991049384	0.583	0.236	0.0348899571874708
Acyp2	1.54045190336386e-06	-0.467897825350904	0.194	0.519	0.0349898245330067
Rras2	1.84598187817482e-06	-0.624929849863876	0.63	0.83	0.0419296323808628
Slc3a2	1.96188201548243e-06	-0.638944992116219	0.722	0.906	0.0445621880996678
Ltbp1	2.04283253739659e-06	-0.571990887879745	0.102	0.368	0.0464008982544261
Rps13	2.07860498605919e-06	-0.4656111777624	0.88	0.943	0.0472134336533484
Aldoc	2.1638453270539e-06	-0.641344024091027	0.361	0.642	0.0491495827587022
Kdr	2.26323061211447e-06	-0.536628729636028	0.593	0.84	0.0514070201235681
Tgfb2	2.32311270073952e-06	-0.595737031936391	0.861	0.981	0.0527671818845975
Gstp1	2.90175365582114e-06	-0.382397296844897	0.083	0.368	0.0659104325383213
Gpm6b	2.94760194278334e-06	-0.704469710941056	0.139	0.406	0.0669518305283808
Col15a1	3.31247310035492e-06	0.657193665937327	0.454	0.17	0.0752395140014616
Pla2g7	3.90552944341463e-06	0.791615375579384	0.25	0.028	0.0887101957777198
Dkk3	4.04939296225548e-06	-0.726167057597315	0.185	0.462	0.0919779117446709
Ppp1r1b	4.25970254058301e-06	0.855292904811617	0.546	0.283	0.0967548835068024
Slc38a2	5.44113233199664e-06	0.946282773225777	0.769	0.585	0.123589879788972
Cpne8	5.53577734386778e-06	-0.448597277268113	0.037	0.255	0.125739646588613
Cycs	5.57357087349517e-06	0.659180958067116	0.796	0.679	0.126598088820569
Chpt1	5.90483594316775e-06	-0.609834352783344	0.778	0.896	0.134122443613112
Col11a1	6.23317438380049e-06	0.557152771666924	0.296	0.066	0.141580322953644
Cfap126	6.72215824954946e-06	-0.622607773845508	0.37	0.679	0.152687102480266
Rps3a1	6.9670530335586e-06	-0.437212095453126	0.88	0.953	0.15824964260425
Tmem171	7.1125579008556e-06	0.67480925307942	0.63	0.349	0.161554640160034
Nenf	7.98354221171784e-06	-0.573510294982567	0.694	0.858	0.181338177796959
Cavin3	8.14848224068456e-06	-0.595728241965548	0.167	0.443	0.185084625614909
Rarres2	9.4617444517301e-06	-0.70708225261982	0.519	0.83	0.214914063476597
1700025G04Rik	9.83950824976378e-06	-0.583414588006641	0.231	0.491	0.223494590385135
Cebpb	1.031504895898e-05	-0.828375139448601	0.639	0.83	0.234296022054271
Psma4	1.031504895898e-05	-0.497756284770969	0.63	0.84	0.234296022054271
H2-DMb1	1.0707060219039e-05	-0.461310217021992	0.111	0.368	0.243200165815251
Lbp	1.08481518922706e-05	-0.71113856762707	0.426	0.708	0.246404922081035
AU021092	1.12468126271843e-05	0.958073224931497	0.509	0.255	0.255460102013863
Mylk	1.19339160978813e-05	0.649045878060391	0.565	0.292	0.271066970247276
Smtn	1.24965956572494e-05	0.592561089677972	0.528	0.264	0.283847673758763
Npc2	1.27149524271343e-05	0.751677296048541	0.815	0.67	0.288807429429928
ENSMUSG00000114693	1.35046703898961e-05	-0.533593947360038	0.13	0.396	0.306745083236101
Aqp1	1.39994045346079e-05	0.384142033507382	0.185	0.009	0.317982474599084
Tmsb10	1.4051443844953e-05	-0.63968440875982	0.731	0.896	0.319164495494262
St3gal1	1.5584766382053e-05	-0.370660554621172	0	0.16	0.353992383601953
Dtnbp1	1.56953448600407e-05	-0.578083035280352	0.148	0.387	0.356504063150963
Atp5k	1.64615537159224e-05	-0.538844231422773	0.63	0.858	0.37390773110346
Ebpl	1.65747111051448e-05	-0.304558305877015	0.176	0.453	0.376477988042258
Dipk2a	1.78338098384347e-05	0.737589564178209	0.519	0.264	0.405077156670206
Stc2	1.82443837430655e-05	0.77572889249523	0.759	0.594	0.414402932339991
Ctsb	1.94186129898259e-05	-0.485794818853547	0.713	0.868	0.441074375450905
Btg2	1.99437433982938e-05	-0.880329936007847	0.759	0.868	0.453002187548845
Dsp	2.01407344670639e-05	0.579935624668304	0.741	0.528	0.457476642684889
Gprasp2	2.04473738705556e-05	-0.443189568927081	0.315	0.623	0.4644416500958
Runx1t1	2.30431793898005e-05	-0.455473279632546	0.046	0.245	0.523402776659928
Rpl22l1	2.32225254900571e-05	-0.572312247887614	0.75	0.896	0.527476443981156
Cpvl	2.38465574926058e-05	-0.343175981003586	0.037	0.236	0.541650706887047
Acpp	2.9011430366113e-05	-0.442175806040956	0	0.151	0.658965629335891
Tbc1d4	3.13761664106378e-05	0.597417787771242	0.37	0.132	0.712678243851227
Rsbn1	3.18606937871169e-05	-0.532230174128058	0.213	0.462	0.723683798680573
Thrsp	3.31184164130205e-05	-0.735640136252225	0.194	0.443	0.752251710405348
Eif1	3.41800402426935e-05	-0.370006146528326	0.944	0.953	0.776365434072541
Atp1b1	3.49725685606798e-05	0.687204885598784	0.769	0.689	0.794366922287281
Rbp1	3.57283688735868e-05	-0.470246945477882	0.213	0.462	0.81153417059465
Wdr77	3.81457058396964e-05	-0.446166981184167	0.278	0.547	0.866441562442863
1700011M02Rik	4.12499345721645e-05	1.05540865425691	0.454	0.208	0.936951013872144
H2-Ab1	4.14388195275241e-05	-0.849223955600924	0.231	0.491	0.941241346748183
Atp5pb	4.40812517419239e-05	-0.423682562510452	0.815	0.906	1
Lamb1	4.82396121987787e-05	-0.514119363229081	0.25	0.509	1
Sirpa	4.83869334170049e-05	-0.36375158587113	0.083	0.311	1
Prpsap1	4.95074653179442e-05	-0.487406545152455	0.241	0.491	1
Gm1673	4.99856594722394e-05	-0.561978433212304	0.556	0.726	1
Fzd10	5.37958182623781e-05	-0.335369000035556	0	0.142	1
Sf3b5	5.39109825145388e-05	-0.568651740006179	0.528	0.717	1
Cyb5r3	5.58547984163339e-05	-0.569828129212122	0.713	0.868	1
Lurap1l	5.86126733210115e-05	0.316120440183511	0.25	0.047	1
Gng11	5.86570199600832e-05	-0.466321961243632	0.12	0.358	1
Tmod1	6.27318333978776e-05	0.34820466186119	0.241	0.047	1
Mpdu1	6.30187145527646e-05	-0.434567519606952	0.194	0.443	1
Hes1	6.460105158184e-05	-0.771683449761956	0.444	0.67	1
Ehd1	6.48576484357984e-05	-0.482339288757981	0.213	0.462	1
Peg3	6.97513196268388e-05	0.684104845102418	0.769	0.708	1
Flrt1	8.17361393121607e-05	-0.466928505671229	0.352	0.594	1
Cybrd1	8.624445053993e-05	0.680295713055759	0.398	0.17	1
Ubb	8.76040934778258e-05	-0.354980761724395	0.981	0.991	1
Rps27	8.8113429107484e-05	-0.523997815213558	0.889	0.962	1
Tomm7	9.53962224411025e-05	-0.424783522721912	0.796	0.915	1
Atp6v0e	9.9395662282867e-05	-0.470465361012697	0.833	0.877	1
Dock9	0.000102951725195212	0.585696225960051	0.602	0.377	1
9530068E07Rik	0.000102982921213862	-0.445381886245811	0.352	0.623	1
Ccdc85b	0.000107882066928303	-0.447720330138195	0.083	0.283	1
1810058I24Rik	0.000108524919400444	-0.559635516443267	0.583	0.83	1
Cxcr4	0.000109016893519721	-0.430363084567833	0.102	0.302	1
Hmgn2	0.000111890517040536	-0.460526789698979	0.556	0.736	1
Ndufc2	0.000113080846948421	-0.448758001066619	0.824	0.915	1
Ier3	0.000115981249665878	-0.76233109502342	0.769	0.943	1
Polr2m	0.000120306329607057	-0.47032619919452	0.583	0.755	1
Ccdc136	0.000122007544798805	-0.4129110243598	0.139	0.358	1
Mt2	0.00012263121092001	0.866730921012058	0.611	0.443	1
Pacsin3	0.000125181946977825	-0.366485603177224	0.046	0.226	1
Cyb5a	0.000126392949506523	0.635325442586977	0.778	0.755	1
Mrpl52	0.000128576103848013	-0.461250355623928	0.611	0.821	1
Slc15a2	0.000134648366582921	-0.563979296138199	0.5	0.708	1
Pde1a	0.000135742139521349	0.554742737132433	0.741	0.575	1
Tnfaip2	0.000136043012668356	-0.336521243812433	0.046	0.236	1
C230072F16Rik	0.000143331925822186	-0.452871593193268	0.046	0.226	1
Micos13	0.000145957661611802	-0.448754636749896	0.741	0.868	1
Abcb1a	0.000146110786965064	-0.46854330796433	0.009	0.151	1
Hspb8	0.000147667519380458	-0.322832855519892	0.074	0.274	1
Naaa	0.000151423440842226	-0.471882842777897	0.204	0.434	1
Atp6v1g1	0.000157982354295435	-0.441232515005315	0.787	0.925	1
Pals2	0.000158940769795346	0.471158351955889	0.556	0.292	1
Hspb1	0.000162457818405669	-0.964886395913114	0.491	0.726	1
Cox6c	0.000163929963909354	-0.384709630254757	0.889	0.953	1
Itm2c	0.000163948474565426	-0.471289934443812	0.778	0.877	1
Nrxn2	0.000164351802333348	-0.264745797548286	0.028	0.189	1
Rps4x	0.000164371387810956	-0.454870342638763	0.787	0.943	1
Pbx1	0.000167391603071192	-0.418104647496914	0.574	0.792	1
Nme7	0.000168827393598209	0.559069675213389	0.5	0.274	1
Nr0b1	0.000176127233005102	-0.454309692386732	0.509	0.717	1
Ncald	0.000178180691123982	0.460680527679902	0.62	0.387	1
Polr2l	0.000179122007696501	-0.377129798351224	0.25	0.481	1
Rps19	0.000179953317137599	-0.35963666258949	0.898	0.953	1
Cad	0.000182205626986231	0.375289629089293	0.241	0.057	1
Nrp1	0.00018450468924571	-0.599638952496442	0.435	0.642	1
Fbxw7	0.000185010355824699	0.585709149980296	0.463	0.245	1
Il6st	0.000188627581471616	-0.42372498421567	0.398	0.632	1
Sh3pxd2a	0.000189009602041568	-0.375937671951303	0.204	0.472	1
Eppin	0.000190158007299577	0.730818024600115	0.231	0.057	1
Amhr2	0.000190450592547401	-0.439998546898803	0.741	0.868	1
S100a10	0.000192497731509319	0.674108606810067	0.75	0.66	1
Pappa	0.00021618740962291	-0.25216683079694	0.009	0.142	1
S100a11	0.000219309540223575	0.658682021421115	0.935	0.934	1
Unc50	0.000232334060133548	-0.423336887238213	0.324	0.557	1
Cox17	0.000234420095349427	-0.36706129704354	0.324	0.575	1
Cbfa2t3	0.000239912845223882	0.438335547679174	0.37	0.142	1
Ndn	0.000246109875866297	-0.512821696716251	0.306	0.547	1
Ankrd6	0.000248624589344182	-0.286790430755183	0.037	0.198	1
Cd74	0.000256321665033487	-1.10042238567488	0.259	0.472	1
Zhx3	0.000264387544264807	-0.519182982621503	0.287	0.509	1
Uba52	0.00027965620222391	-0.461141814281398	0.352	0.575	1
Impact	0.000280669878826149	-0.410387933693851	0.204	0.425	1
Col6a6	0.00029724060912404	-0.303841233321682	0.139	0.368	1
Syne2	0.000303974972687594	0.606653198654652	0.769	0.604	1
Sult1e1	0.000315897285811697	1.21398281722966	0.231	0.066	1
Pea15a	0.000342468891459046	-0.470287805778638	0.343	0.575	1
Paip2	0.000353669366482282	-0.456378781468461	0.63	0.811	1
Golga2	0.00037903318651402	0.320824266776975	0.315	0.113	1
Cldn3	0.000382255417941002	-0.44667975198997	0.583	0.774	1
Pink1	0.000390189939142164	-0.283628812437936	0.194	0.425	1
Setx	0.000398427593305333	0.513342232107487	0.491	0.274	1
Adrm1	0.00040913298949277	-0.374444022979182	0.194	0.406	1
A830082K12Rik	0.000424105288315511	-0.299200956929676	0.037	0.189	1
Rassf10	0.00042840420421351	-0.349067277327192	0.102	0.292	1
Notum	0.000440315941142915	-0.317361001156658	0.009	0.132	1
C3	0.000443284429095673	-0.360310408901981	0.315	0.557	1
Atxn7l3b	0.000464140631003795	-0.417861917901091	0.796	0.896	1
Col4a3	0.000464743704355762	0.42241796692279	0.361	0.151	1
Tpgs1	0.000474858257412754	-0.46381930811618	0.324	0.528	1
Ildr2	0.000486546328775997	-0.430320517757478	0.435	0.698	1
Wwtr1	0.000491658352660268	-0.461179534390351	0.231	0.443	1
Styk1	0.000499751396307435	0.394777003484755	0.231	0.066	1
Ptprj	0.000500449092858168	-0.334511436825818	0.176	0.387	1
5031439G07Rik	0.000517256955829457	-0.322229896086698	0.074	0.245	1
Rab11fip3	0.000521279632947042	0.341854671193292	0.222	0.057	1
Slc25a5	0.000522375161275269	0.600877898593658	0.685	0.604	1
Hnrnpu	0.000532458686770961	0.395594476238673	0.88	0.858	1
Nr2f6	0.000550131016587493	-0.44372507637554	0.241	0.434	1
Mia	0.000578391840851547	1.03818879312165	0.667	0.557	1
Bub1	0.000582084522289462	0.383307057000398	0.13	0.009	1
Junb	0.00058260924919346	-0.514394786021097	0.741	0.84	1
Sycp3	0.000609358525622295	0.552122537638211	0.389	0.179	1
Rab31	0.000615029841971701	-0.363433248219075	0.231	0.443	1
Rpl23	0.000617665561886313	-0.350713072741192	0.926	0.981	1
Rpl38	0.000618252495056802	-0.616422532915843	0.833	0.953	1
Enho	0.000621801539227085	-0.377733206873684	0.343	0.575	1
Pkdcc	0.000626564941383234	0.507557506979065	0.426	0.226	1
C1d	0.000627719404757991	-0.429900088377188	0.519	0.679	1
Tfdp2	0.000644702771066494	-0.443900911918754	0.417	0.585	1
Ar	0.000675552933032073	0.461144804930073	0.769	0.585	1
Pla2g5	0.000686976047642782	-0.428297867941813	0.417	0.594	1
Hmgb3	0.000700886321599349	-0.404894323675349	0.852	0.934	1
Slc38a5	0.000707409672198071	0.537042898820361	0.269	0.094	1
Rps3	0.000713581025989754	-0.356189102157459	0.852	0.915	1
Myl6	0.000717499286078222	0.27137904406267	0.963	0.962	1
Rnf122	0.000721142274705779	-0.299844428712869	0.046	0.198	1
Oser1	0.000722793489733872	0.34708750424619	0.389	0.189	1
Fabp3	0.000724722092611458	-0.552100414103228	0.713	0.896	1
Tsc22d3	0.00072554967147942	0.457337084340498	0.333	0.142	1
Lgals3	0.000736857163658477	0.251038458062806	0.185	0.038	1
Tmsb4x	0.00075007142035377	0.567187921555645	0.963	0.991	1
Bri3	0.000752326229197278	-0.413184166426462	0.769	0.896	1
Ttyh1	0.000757966708941313	-0.320891404025866	0.102	0.283	1
Nt5e	0.000759682789386029	0.48536674442173	0.343	0.151	1
Vldlr	0.000763176782624328	-0.337517053776399	0.037	0.179	1
Hivep3	0.000765547771955809	0.465433360847161	0.333	0.142	1
Retreg1	0.000772386432882044	0.385796561811443	0.63	0.368	1
Aifm2	0.000773278335350697	-0.308896369895734	0.12	0.311	1
Tnni1	0.000784915868809622	0.40993699445655	0.278	0.104	1
Msi2	0.000791718191019715	-0.468106753275766	0.741	0.868	1
Col6a4	0.000793741978319466	-0.357012029351149	0.019	0.142	1
Irf2bp2	0.000815883304017247	-0.481718371973384	0.565	0.736	1
Emp2	0.000818591374700467	-0.435639858429556	0.389	0.623	1
Wt1	0.000833420063658566	-0.331751356903971	0.806	0.868	1
Larp1b	0.000841669983951699	0.430982955311992	0.38	0.189	1
Agpat3	0.000848640920344149	0.503217012122046	0.694	0.547	1
Igfbp6	0.000849838526251522	-0.635001530051687	0.074	0.236	1
Ppp2r2b	0.000859277750319582	-0.261352805353774	0.037	0.179	1
Cnmd	0.000878323023061881	0.646346303263269	0.713	0.604	1
Tmem176a	0.000886296265132108	-0.750025699137848	0.731	0.811	1
Fosl2	0.000892750898129613	-0.448152803858372	0.213	0.415	1
Arhgdib	0.000895635871795601	0.367991735416665	0.204	0.057	1
Rbpms	0.000905753558257728	0.428610865201104	0.824	0.689	1
H2-Aa	0.000920088811579386	-0.454920442499558	0.167	0.368	1
Htra1	0.000920126177139087	-0.310783452291539	0.056	0.208	1
Igf1	0.00092880470407888	0.457166571463391	0.269	0.094	1
Timp3	0.000932726475929506	0.694758785319842	0.574	0.377	1
Tex261	0.000955287891116986	0.542627599045689	0.694	0.642	1
Terf2ip	0.000963366131700619	-0.276952371654309	0.194	0.425	1
Pifo	0.000989635052301679	-0.502901170270996	0.185	0.368	1
Jam2	0.000998432899705479	-0.351587488417119	0.148	0.34	1
Zrsr1	0.00103250504613548	-0.306862755635505	0.111	0.283	1
Tshz1	0.00103859580454115	-0.432104659928605	0.5	0.67	1
Slit2	0.00105176166746538	-0.417774128009353	0.074	0.236	1
Cfap52	0.00107428253309363	0.346349045637036	0.407	0.198	1
Acaa2	0.00109654164823016	0.514584809333733	0.861	0.821	1
Ect2	0.00111021942366085	0.377650928643742	0.12	0.009	1
Cdk6	0.00112060844184238	0.522041553488382	0.611	0.434	1
Med21	0.00112093652313842	-0.412012349513751	0.444	0.642	1
Carhsp1	0.00115394924838775	-0.508209092819577	0.204	0.387	1
Eif3d	0.00119196836466686	-0.352137908799116	0.222	0.415	1
Ssr1	0.00119623867855089	0.423669819540506	0.611	0.415	1
Aamdc	0.00121477270281841	-0.364497070739528	0.519	0.726	1
Cpne2	0.00122176115279873	-0.424518093183932	0.111	0.283	1
Adam11	0.00125089018227557	0.302650945674268	0.157	0.028	1
Tm2d3	0.00126743537025652	-0.373494556631986	0.352	0.566	1
Rpl22	0.00131128083735032	-0.292751804536369	0.898	0.943	1
Bambi	0.0013230579358462	-0.524595001485794	0.269	0.472	1
Lrp5	0.00135622553233009	0.332208494310387	0.324	0.142	1
Klhl9	0.00141304589166803	-0.328876821221802	0.333	0.547	1
Grhpr	0.00141477972581212	-0.326355951665756	0.13	0.302	1
Fos	0.00143153347868559	-0.524551886915664	0.815	0.887	1
Lgals3bp	0.00143432713836404	0.617903891920408	0.435	0.255	1
Ucp2	0.00144850673696047	0.503243229437153	0.852	0.783	1
Oxnad1	0.0014540668168106	-0.384771601906517	0.194	0.387	1
Hmcn1	0.00146907059585551	-0.297704985963758	0.046	0.189	1
Dnajc15	0.00147112287662274	-0.376195683501533	0.565	0.736	1
Pdia3	0.00147553272293019	0.370678610882147	0.88	0.868	1
Aldh1a3	0.00149850717084486	-0.50750435627317	0.231	0.415	1
Vgll4	0.00155321830807776	-0.492335801006761	0.389	0.557	1
Marcks	0.00155347921352015	-0.405500510866415	0.611	0.755	1
Tppp3	0.00158866455218915	-0.490880975562883	0.12	0.292	1
Actb	0.00160334681448546	0.328599513341409	0.972	0.991	1
Ddah2	0.00161523763771801	-0.483702162008559	0.454	0.623	1
Cryab	0.00166200166733216	0.617577464069714	0.704	0.604	1
Srek1ip1	0.00166386640347453	-0.38275439223783	0.269	0.481	1
Perp	0.0016662269570599	0.396252333648224	0.306	0.132	1
Cops9	0.00169196398111997	-0.375694135951128	0.759	0.849	1
Tmcc3	0.00171054281756922	-0.413998708222559	0.204	0.368	1
Lamc3	0.00174460384256664	0.272010828708488	0.148	0.028	1
Fyn	0.00177635425732751	-0.364464847931072	0.194	0.377	1
Nell1	0.00178663401068358	-0.279771649908109	0.046	0.179	1
Cldn9	0.00181496268779311	0.332020261028512	0.167	0.038	1
Rims4	0.00182284762691223	0.270066093182121	0.194	0.057	1
Stard5	0.00182960047741336	0.26652553707669	0.213	0.066	1
Rxylt1	0.0018435683413332	-0.421603184735099	0.389	0.557	1
Arnt2	0.00187250457867582	-0.348078139742262	0.185	0.377	1
Gins4	0.00187582724365649	-0.302885957955101	0.167	0.358	1
Tpst2	0.00188429966378616	-0.378478899639744	0.324	0.509	1
Add3	0.00189055719654847	-0.357261980716439	0.491	0.698	1
Dcpp1	0.00192632547261393	0.524348201948944	0.111	0.009	1
Dact2	0.00192940645185306	-0.282588977958697	0.065	0.208	1
Xpr1	0.00194042653784112	-0.308709632551656	0.25	0.434	1
4930523C07Rik	0.00195119518675996	0.498637425623116	0.37	0.198	1
Scd1	0.00196864698406332	-0.341301093846043	0.167	0.349	1
Mfsd1	0.00197054950565707	0.320518949526737	0.213	0.066	1
Adamtsl1	0.00202328859444475	0.349302533086761	0.13	0.019	1
Slc9a3r1	0.00203332212713399	0.524618916836064	0.593	0.453	1
Sp5	0.00203716050456406	-0.29882135753764	0.083	0.236	1
C1qtnf12	0.00205474362967555	-0.564382138040254	0.519	0.66	1
Rps14	0.00209151375508634	-0.302979819781581	0.963	0.991	1
Ssbp3	0.00209203714094593	-0.344342837240209	0.407	0.632	1
Bok	0.00212555745628098	-0.358598095250503	0.296	0.491	1
Lgals1	0.00214646511873324	-0.351766951939013	0.454	0.698	1
Hnrnpa0	0.0021828760080268	0.360719867900531	0.833	0.896	1
Gabarapl2	0.00219786456596878	-0.355909615322304	0.574	0.745	1
Ece1	0.00219890820431749	0.588871462304649	0.537	0.415	1
Dlgap4	0.00222669776198743	-0.314429879894049	0.157	0.34	1
Ttc30b	0.00225306670634864	-0.331252473433948	0.167	0.349	1
Clu	0.0022827456255695	0.430962675597991	0.935	0.943	1
Dnajb13	0.00228794595780356	-0.269255229394595	0.083	0.236	1
Cap1	0.00230518927358161	-0.368736892060569	0.176	0.349	1
Dtd1	0.0023878491015102	-0.284796110169232	0.278	0.5	1
Taok1	0.0024828306748237	0.46286899202047	0.741	0.604	1
Crebzf	0.00253878716671671	-0.279795256247318	0.231	0.425	1
Chia1	0.00258086612561814	-0.275470172428641	0.028	0.142	1
Nolc1	0.00260246634210285	0.535013553028531	0.287	0.132	1
Sat2	0.00260833496290202	-0.422845754572008	0.278	0.453	1
Tpt1	0.00261621850358851	-0.267368698008803	0.972	0.991	1
Rpl13	0.00270218943213122	-0.255685920471082	0.935	0.981	1
Adh5	0.002801242699134	-0.335246441929955	0.491	0.66	1
ENSMUSG00000039530	0.00281003655199478	-0.372087357961844	0.537	0.66	1
Pipox	0.00288282648701304	-0.390267544176037	0.102	0.255	1
Tstd2	0.00289139896517654	0.374761273330422	0.593	0.396	1
Scyl1	0.00289513062011465	-0.324324004933387	0.306	0.5	1
Hspb6	0.00289674717664597	0.268790257649483	0.176	0.047	1
Man2a1	0.00299159719066711	0.494425617712309	0.694	0.594	1
Top2a	0.00303476184226931	0.926533346173839	0.296	0.132	1
Ldha	0.00308634286395	-0.360212485778187	0.63	0.802	1
Ogn	0.00318356921468863	0.358872163877242	0.231	0.085	1
Anapc2	0.00325111413205477	0.465878226529563	0.361	0.189	1
Exoc3	0.00329813461661824	0.414331390877538	0.426	0.255	1
Ing5	0.00338454122764685	0.345913537849059	0.269	0.113	1
Dusp18	0.00340466780211155	-0.36659303508572	0.389	0.585	1
Ctxn1	0.0034185146856112	-0.361922344164591	0.509	0.755	1
Bmpr1b	0.00345549763512256	-0.286435379517179	0.491	0.698	1
Tceal9	0.00348811889898022	-0.339961954546938	0.833	0.943	1
St3gal5	0.00350667647974331	-0.469406797117983	0.574	0.689	1
Rgs10	0.00362571680124057	-0.270332899550184	0.093	0.236	1
Gla	0.00363007816850995	-0.377514436407658	0.056	0.189	1
Fth1	0.00363762190737318	0.259736020848307	0.991	0.991	1
Rps28	0.00364469295248857	-0.311299650607884	0.907	0.953	1
Elovl6	0.00370398092944999	0.273915201629556	0.157	0.038	1
Mllt6	0.00371620332846578	-0.276212766979879	0.278	0.491	1
Tmem108	0.00379336285685823	0.346760920077276	0.213	0.075	1
COX2	0.00383496786202238	-0.335779357591374	1	1	1
Grcc10	0.00384151412031577	-0.306684222629108	0.213	0.377	1
Hebp1	0.00400894708586751	0.38889418725525	0.806	0.783	1
Bbs4	0.00401213298873963	-0.272064855931582	0.102	0.255	1
Gnpda2	0.00404037772045794	-0.282457772611098	0.185	0.34	1
Phf3	0.0041158257532838	0.471875285543172	0.648	0.538	1
Rpl28	0.00419072298933243	-0.323131564729186	0.898	0.943	1
Oxr1	0.0042000363061495	0.47010668240867	0.556	0.377	1
Flvcr2	0.00428612447321648	-0.254710986383312	0.167	0.349	1
Fcmr	0.00435193194169389	-0.412006088370376	0.259	0.415	1
Ndufb2	0.00435373261417588	-0.44099903437914	0.407	0.538	1
Aldh1a7	0.00436163038166314	0.313212402193047	0.472	0.283	1
ENSMUSG00000114196	0.00436306137633016	0.428040346161138	0.352	0.189	1
Macrod2	0.00437067092818785	0.314636857153447	0.269	0.113	1
Smarcc1	0.00441335571560111	-0.318650818387469	0.426	0.585	1
Ccdc12	0.0044356763053077	-0.362183669653433	0.407	0.575	1
4933434E20Rik	0.00443700142179616	-0.384821413128561	0.287	0.443	1
Sorbs1	0.00450155834186787	-0.389057928063822	0.13	0.292	1
ENSMUSG00000116417	0.00451522694002698	-0.301496762607218	0.139	0.292	1
Hspa8	0.00453002045832942	-0.347856425672784	0.907	0.981	1
Tst	0.00456189465311449	-0.368250039649196	0.796	0.849	1
Tmem176b	0.0045784369121616	-0.562621295980309	0.824	0.858	1
Pik3r4	0.00460460938650897	-0.261239260379626	0.065	0.198	1
Atad2	0.0046448014579973	0.435280848347925	0.306	0.151	1
Rpl29	0.00465534443541997	0.414132814295323	0.787	0.679	1
Clic4	0.00466000839190699	0.32635942656815	0.259	0.113	1
Cyp2d22	0.00468722907144448	0.370778691253765	0.167	0.047	1
Clk3	0.00472828174107902	-0.266574552565082	0.13	0.283	1
Nr5a1	0.00473368093879586	0.4068775652283	0.389	0.226	1
Ubash3b	0.00474032105383199	-0.250250520394221	0.102	0.255	1
Slc25a48	0.00479364706341387	0.599254723430319	0.565	0.425	1
Fam110a	0.00480487212364096	0.59821577329082	0.63	0.519	1
Ankrd13c	0.0049194537826664	0.324033033622338	0.315	0.16	1
Ets1	0.00495879641432266	0.260467367191546	0.287	0.132	1
Cyba	0.00499120374659858	-0.319648949125926	0.167	0.33	1
Fmc1	0.00504746948955928	-0.275510738896758	0.491	0.698	1
Gas7	0.00507713615076367	-0.336813296462222	0.667	0.802	1
ENSMUSG00000112073	0.00517593706691776	0.325086314299114	0.231	0.094	1
Ttc39c	0.00524558952532664	-0.25169666731612	0.093	0.226	1
Txnl4a	0.00527144533156229	-0.344089553366795	0.296	0.462	1
Pdgfc	0.00532363592675209	0.284034081824847	0.38	0.198	1
Rpl36	0.00539339470604312	-0.554710512233153	0.75	0.811	1
CYTB	0.00541877120587011	-0.359940015204764	0.991	1	1
Itgb5	0.0054191529809179	-0.336137595911964	0.157	0.311	1
Crem	0.00551988073196093	-0.437527309173231	0.185	0.34	1
Cnbp	0.00577023195522456	-0.320902128654744	0.741	0.868	1
Rps23	0.00577089460102656	-0.298916896792633	0.898	0.962	1
Lgr4	0.00577091399394055	-0.412531288429726	0.306	0.472	1
Kifc3	0.00578134027611305	0.290196031011831	0.204	0.075	1
Rpl27	0.00579914051312875	0.372939902880382	0.741	0.774	1
Npm3	0.00588012704101362	0.360774249987218	0.426	0.264	1
Eif5	0.00600708881174738	-0.295529790159166	0.769	0.868	1
Kif21a	0.00601871976294298	0.289455563830616	0.315	0.151	1
Cbx5	0.00611191168059733	0.453550961036765	0.722	0.651	1
Mrpl33	0.00615685058258432	-0.303898998169895	0.38	0.557	1
Mrps28	0.00619582606017703	-0.268578795055354	0.111	0.255	1
Tafa5	0.0062276364038825	-0.409519845885389	0.222	0.396	1
Nptx1	0.00626811203188554	0.263351569972182	0.13	0.028	1
Kdm2b	0.00629108878110637	0.295180051094488	0.287	0.132	1
Siva1	0.00630588411533481	-0.309821207116766	0.694	0.792	1
Rab11fip1	0.00635220136348685	0.288464999293293	0.269	0.123	1
Srcap	0.00635831287595574	0.283177328331052	0.13	0.028	1
Ywhaq	0.00636781939319632	-0.331840716138365	0.88	0.925	1
Heyl	0.00641047200936193	0.338097352204131	0.287	0.132	1
Bcorl1	0.00642874181369464	0.376898999517646	0.315	0.16	1
Cox4i1	0.00646745419060553	-0.288902551789673	0.815	0.877	1
Nr4a2	0.00650722864920263	-0.616387833575438	0.13	0.264	1
Itga2b	0.00651534958694835	0.328540365082003	0.343	0.189	1
Sod2	0.00652819526701768	-0.37796798009225	0.722	0.868	1
Srgn	0.00654222692321777	0.272295679766437	0.13	0.028	1
Plaat3	0.0065517341792412	-0.325982382881468	0.324	0.5	1
Spock1	0.00658796693351915	0.340344301612204	0.315	0.151	1
Pip4p2	0.0065892089795982	-0.339563835186059	0.241	0.396	1
Tfrc	0.00660686513414092	0.339733778054565	0.204	0.075	1
Abcb7	0.00661231799643687	0.289828389697089	0.185	0.066	1
Atp5j2	0.00662347989045574	-0.336604039065976	0.778	0.896	1
Cracdl	0.00673536299107467	0.251279274659806	0.176	0.057	1
Zfp655	0.00677486006915318	0.374302251207361	0.25	0.113	1
Smyd2	0.0067762808479449	-0.318364901720694	0.296	0.462	1
Tkt	0.00677903255296856	-0.449494913443228	0.574	0.67	1
Grin2b	0.00682194197021461	-0.251113979070424	0.037	0.142	1
Chchd10	0.00687811450378777	-0.281115596039884	0.843	0.887	1
Mcph1	0.00689152640531378	0.254664764101035	0.111	0.019	1
Pdpn	0.00690439497607048	0.447639294468813	0.648	0.557	1
Palld	0.00690776683158766	0.618296113270956	0.62	0.538	1
Usp22	0.00695601757074694	-0.298464355850272	0.509	0.689	1
Apbb2	0.00698041311080009	0.3054857699311	0.176	0.057	1
Col3a1	0.00699347961035211	-0.389004249698228	0.204	0.358	1
Gstm2	0.0070386597908176	0.366230860136575	0.944	0.972	1
Dnal1	0.00709197070687318	-0.303624412904886	0.102	0.245	1
Hacd2	0.00713825094240839	0.395653460922053	0.694	0.632	1
Eif3j1	0.00715968190417425	-0.358191972692941	0.185	0.34	1
Rpl37	0.00717092975831048	-0.523881010822012	0.769	0.925	1
Ubxn4	0.00721191332713746	-0.339973466038523	0.685	0.802	1
Bmerb1	0.00723932369888467	-0.254237882329939	0.083	0.208	1
Hdc	0.00728498356666356	-0.303482827182885	0.148	0.302	1
Eddm3b	0.00729103561621762	0.422724087558921	0.546	0.358	1
Gsta4	0.00733890033555441	-0.274465516899854	0.343	0.538	1
Rps11	0.00736597166819931	-0.293031642284632	0.907	0.962	1
Mfap1b	0.00749080529381357	-0.275817203740762	0.176	0.33	1
Slc1a3	0.0075216444726544	-0.452382063618315	0.25	0.387	1
Crispld2	0.00758895008454327	0.409858328045923	0.185	0.066	1
Spata7	0.00763308016252431	-0.259474316795305	0.194	0.368	1
Stau2	0.00768772244956792	-0.373179362483135	0.213	0.368	1
Pcca	0.00773089296038474	0.313295666755939	0.231	0.104	1
Id1	0.00775797119099584	-0.637388928817144	0.315	0.462	1
Zcwpw1	0.00779879188058369	0.300774780333387	0.139	0.038	1
Rpl24	0.00786453163445382	-0.319754198490966	0.806	0.887	1
Kctd12b	0.00788920537258958	-0.252935028011603	0.111	0.245	1
Tnrc18	0.00790180218189349	-0.270920522747102	0.435	0.623	1
Apoe	0.00790276936778134	-0.317434182700708	0.407	0.585	1
Sap18	0.00802977825694204	-0.301983567837443	0.509	0.679	1
Ywhae	0.00805802273260755	-0.316752505515519	0.824	0.906	1
Fmr1	0.00813266076362381	0.263770071545279	0.546	0.368	1
2310009B15Rik	0.00814630526426425	-0.33131755376389	0.315	0.472	1
Zdhhc20	0.00823666939218138	0.302849790864039	0.537	0.368	1
Mcm7	0.0082582680223647	0.295603380551835	0.259	0.113	1
Mgll	0.00827404229474922	0.301777083420347	0.38	0.198	1
Ccn2	0.00830972267790107	0.3174129208884	0.204	0.075	1
Spr	0.00834017439152654	-0.324642986189669	0.259	0.425	1
Bub1b	0.00844336754231586	0.341598126484112	0.139	0.038	1
Irak1bp1	0.0084684382013986	-0.360940957185915	0.231	0.377	1
Lrriq1	0.00853239131825675	0.329814584601719	0.213	0.085	1
Sesn3	0.00855135032733573	-0.34873665171627	0.259	0.434	1
Fdft1	0.0085859283423042	-0.290466557295593	0.074	0.189	1
Bcam	0.00866527371959836	0.403040443110982	0.833	0.83	1
Kcnk1	0.00867101420218976	0.436088753836535	0.491	0.33	1
Atpaf1	0.00869988595747642	-0.27714333888668	0.111	0.245	1
Pfdn5	0.00870847845509249	-0.281279526779678	0.843	0.915	1
Alkbh1	0.00871442353144307	-0.31363068489047	0.148	0.283	1
Trank1	0.00875161561086559	0.56154011323961	0.713	0.594	1
Camk2g	0.00878735392943299	0.349637018449432	0.269	0.132	1
Cd151	0.00880391551810667	-0.381599327992897	0.472	0.651	1
Sh2d4a	0.00883278424786225	0.378910601983516	0.63	0.453	1
Btbd7	0.00883557128565613	0.428416376323748	0.583	0.406	1
Tmem14c	0.00884006575502947	-0.378827280486352	0.528	0.679	1
Card10	0.00891602067679167	0.397405770221527	0.407	0.264	1
Nexmif	0.00899050495192577	0.250070871979658	0.185	0.066	1
Ddr1	0.00907987659196954	-0.367957319329622	0.62	0.745	1
Pld3	0.00918978214495355	0.294277282884225	0.296	0.151	1
Uqcr11	0.00923130666827089	-0.308381944135043	0.694	0.84	1
Fank1	0.00927582864236133	-0.260226785283338	0.093	0.217	1
Suds3	0.0093504947597111	-0.305368516772208	0.435	0.613	1
Slc35a1	0.00939041327675415	-0.313388297038598	0.185	0.321	1
Mgat4b	0.0094396844647935	-0.331210974245303	0.463	0.632	1
Eif3k	0.00946890008222838	-0.307411185467239	0.593	0.736	1
Trim32	0.00958894519346846	-0.260255227200548	0.204	0.368	1
Klf10	0.00959281132670771	0.38331536701531	0.435	0.264	1
Aida	0.00959529287384448	0.362725519282642	0.343	0.189	1
Hypk	0.0096556918864538	0.388437411740518	0.667	0.623	1
ENSMUSG00000021745	0.00976452417909375	-0.271295841289818	0.194	0.349	1
Sec11c	0.00981166019689788	0.305794346726882	0.435	0.264	1
Smim20	0.00984556545340716	-0.3965106391681	0.204	0.349	1
Smg1	0.0099566289727934	0.560718245001425	0.417	0.302	1
Atl2	0.00998301574237272	0.382963018676235	0.222	0.094	1
Fxyd3	0.00999366880899906	0.440066978306713	0.269	0.132	1
ENSMUSG00000072769	0.0100587305216409	-0.297630854483783	0.083	0.208	1
Ptprf	0.0102671427830516	-0.320466112138856	0.685	0.849	1
Mgst3	0.0103580180003271	-0.287948357049809	0.157	0.311	1
Rpl36a	0.0103581761592759	-0.2986242109258	0.87	0.934	1
Zswim8	0.0103808988814742	0.345882491263849	0.454	0.283	1
Angpt4	0.0105953948121193	0.423200540419429	0.204	0.085	1
Igfbp7	0.0107799756304541	0.586994279957351	0.315	0.189	1
Wbp1l	0.0108044612817923	-0.259688982349484	0.204	0.349	1
Cenpa	0.0108682598287403	0.383673509473785	0.12	0.028	1
Trim8	0.0109928910770703	-0.275092550331616	0.185	0.33	1
Hfe	0.011013088721958	-0.26775587048487	0.083	0.198	1
Trnt1	0.0110908793223428	0.314611274738614	0.306	0.16	1
Csrp1	0.0112518614351568	0.322881489086729	0.222	0.094	1
Rpl37a	0.0112816426328164	-0.318593206232156	0.926	0.981	1
Ndufs7	0.0112826853917362	-0.331991080723913	0.574	0.708	1
Lmna	0.0115142360660707	-0.356309508304682	0.426	0.632	1
Rnf34	0.0115221889107009	-0.329071104181556	0.287	0.443	1
Mmp23	0.0115981987019209	-0.293350550085235	0.37	0.509	1
Smco4	0.0118922181921949	-0.323544275838606	0.519	0.632	1
Hacd4	0.0120488011338882	-0.303228250815711	0.194	0.349	1
Rprd1a	0.0120618067726847	0.468983408095103	0.731	0.689	1
Nr2f1	0.0120790944945164	-0.391669175151588	0.222	0.368	1
Taf7l	0.0121573877585451	0.541374830522711	0.185	0.075	1
Atp2b1	0.0121667718224824	-0.322595862499758	0.648	0.745	1
Otud1	0.0121739284245967	0.256803251979781	0.194	0.075	1
Cryzl1	0.0122258058768526	-0.314941554452816	0.25	0.415	1
Esco2	0.0122618993325057	0.319320334549825	0.148	0.047	1
Clmn	0.0122917238303228	-0.36327369511467	0.185	0.34	1
Ndufa8	0.0123759629999173	-0.269498441376032	0.75	0.858	1
Pgam1	0.0125010556075741	0.280985981793632	0.722	0.594	1
Acly	0.0126320258661176	-0.2881887430467	0.231	0.387	1
Rcor3	0.0126649044999911	0.274706384948948	0.306	0.17	1
Akap7	0.0127227516874719	-0.254035225920783	0.111	0.236	1
Lcn2	0.0128028102511271	0.881441507063617	0.676	0.575	1
Atp6ap2	0.0129025262700616	-0.27140163737118	0.407	0.623	1
Col1a1	0.0129379658108604	-0.294617650698357	0.296	0.434	1
Acat2	0.0130053983635551	0.332881027310533	0.204	0.085	1
Nme5	0.0130369733920001	-0.326003408312549	0.398	0.528	1
Nxnl2	0.0131309306168738	-0.340748325907369	0.509	0.698	1
Sel1l3	0.0131783739844869	-0.320932635724681	0.111	0.226	1
Glul	0.0133081834398746	0.427229945927087	0.713	0.689	1
Itga6	0.0133692181840363	0.429383806289267	0.463	0.311	1
Rnaset2a	0.0134840616006364	0.324296272065237	0.25	0.132	1
Cdk2ap1	0.0135728960589603	0.365643066208282	0.426	0.274	1
Bcl10	0.0135760778034352	0.26089638061819	0.407	0.264	1
Clns1a	0.0135823261300802	0.308786007849255	0.417	0.264	1
Scrn1	0.0136163587097881	-0.300717210711608	0.546	0.726	1
Clk1	0.0136200905062772	0.400904257934255	0.713	0.594	1
Vim	0.0136579253455442	-0.42115084227911	0.833	0.896	1
Ap2b1	0.0136901392396153	0.395085008558622	0.565	0.453	1
Rsph9	0.0137453719680274	-0.299274423155854	0.139	0.274	1
Emc6	0.0137459900241223	-0.302209426472177	0.583	0.689	1
Ecpas	0.0138763863415276	0.456364233876991	0.509	0.377	1
Clpp	0.0140306117995678	-0.378682323759402	0.269	0.406	1
Fabp5	0.0141581403173288	0.395422698669114	0.361	0.198	1
Emg1	0.0141899063976175	-0.251985290014531	0.435	0.594	1
Nr4a1	0.0143373012920674	-0.406704382760116	0.361	0.5	1
Bricd5	0.0143613959319041	-0.301012178858612	0.241	0.377	1
Galnt18	0.0143980415403112	-0.254497901954271	0.083	0.198	1
Mier1	0.0145102833278652	0.377966556088296	0.593	0.443	1
Trappc6a	0.0145697203199914	-0.334405857949717	0.231	0.377	1
Rnf180	0.0145759041054574	0.256039748592554	0.222	0.104	1
Tns1	0.0146693052842562	0.297934149163333	0.315	0.179	1
Sf3a1	0.014683217384033	0.289173039949615	0.407	0.245	1
Cebpd	0.0147897258193233	-0.531522901252083	0.806	0.868	1
Zbtb11	0.0148003119779575	0.408534354106385	0.259	0.142	1
Cep350	0.0148875722588627	0.326363532029518	0.333	0.189	1
Abca2	0.0149259444297203	0.336853173925904	0.407	0.264	1
Gas2l1	0.0149787556087796	0.418627859043875	0.519	0.425	1
Vps36	0.0151354614887734	-0.283884373835514	0.278	0.415	1
Lonrf1	0.0151469647112462	0.270185300590844	0.13	0.038	1
Anxa5	0.0151548693211851	0.359679416827088	0.769	0.745	1
Pde10a	0.0151575240248028	-0.506592780419534	0.065	0.17	1
Ttc28	0.0154120177070702	0.273947821803218	0.454	0.283	1
Rps20	0.0155654944263194	-0.251165468518062	0.963	0.972	1
Rab11fip4	0.0159615861508708	0.413651414696897	0.435	0.302	1
Gfpt1	0.0161341418543985	0.46022661498781	0.444	0.33	1
Srsf2	0.0162028307709605	0.375166495756871	0.778	0.745	1
Arl6ip4	0.0162078055215342	-0.333665002653146	0.259	0.377	1
Atp1b2	0.0162538455649529	-0.329184242780711	0.519	0.651	1
Gadd45gip1	0.0166260976553631	-0.258088491729856	0.315	0.481	1
Ptprk	0.0167192395687019	0.335604776199642	0.241	0.123	1
Topbp1	0.0167192395687019	0.390662247384794	0.241	0.123	1
Hdac7	0.0167312225676183	0.452223266008926	0.278	0.151	1
Map4k4	0.0167554610309864	0.435951739435525	0.602	0.443	1
Csnk1g1	0.0168625024760016	0.305901819558925	0.25	0.123	1
Fus	0.0169038338778597	0.338685173140869	0.88	0.887	1
Bcl2l2.1	0.0169058984422616	0.625902916458566	0.62	0.509	1
Prkra	0.0169894072504702	0.314726728896702	0.407	0.255	1
Tshz2	0.0170746647729354	0.300519103469921	0.509	0.349	1
Sap30l	0.0171643474396746	-0.252976099703033	0.25	0.406	1
Tspan33	0.0171778424596488	0.264884731826181	0.204	0.094	1
Chml	0.0172101681233305	0.262695322916689	0.111	0.028	1
Sirt2	0.017230549279834	-0.268260607808761	0.287	0.443	1
Pdgfa	0.0173345351985811	-0.364086229953	0.204	0.34	1
Spen	0.0174809267366282	0.308636733138185	0.407	0.264	1
Brd9	0.0180531247746336	0.348598658395303	0.361	0.226	1
Faim	0.0181836739703843	0.295522749158416	0.5	0.358	1
Rnf19b	0.0182599663652136	-0.303808218473188	0.111	0.226	1
Cd82	0.0183016742859651	0.325740201235911	0.389	0.236	1
Smarca1	0.0183816599178395	0.262051871128321	0.556	0.368	1
Morn2	0.0184073513997579	-0.328207277907359	0.38	0.509	1
Trim12a	0.0184213759708469	0.306412487501027	0.222	0.104	1
Kmt2a	0.0184231089440195	0.271901932900592	0.657	0.5	1
Sorbs3	0.0186214778183109	0.279701922630614	0.315	0.179	1
Zfp219	0.0187220972421304	0.406618744300237	0.417	0.311	1
Nudt22	0.0188490517583139	0.264485408511781	0.333	0.208	1
Maged1	0.018876266114387	-0.264002511220793	0.889	0.934	1
Ndufa12	0.0189374053502155	-0.308662392770697	0.787	0.887	1
Phpt1	0.0189401076015711	0.369225036401322	0.435	0.321	1
Rpl11	0.0190136130185631	-0.260607586727881	0.907	0.962	1
Prxl2b	0.0191127754214848	-0.2731070324976	0.111	0.217	1
Exoc4	0.019190099708747	0.383556215380145	0.296	0.17	1
Bbx	0.0195568442353136	0.46207065171043	0.574	0.472	1
Ttc8	0.0196678164781377	0.307585634739537	0.315	0.179	1
Kcne1	0.0197997317843776	0.253648551455088	0.194	0.085	1
Bgn	0.0198164754942475	-0.31187406223514	0.111	0.226	1
Ing4	0.0198784801465826	-0.284367743421128	0.324	0.481	1
Creb3l2	0.0199468544219956	-0.318535364581346	0.472	0.604	1
Spred1	0.0201190008724769	0.371910844617465	0.454	0.321	1
Slc7a5	0.0202872957019202	-0.311096672528543	0.38	0.5	1
Hlf	0.0203615898589894	0.325802935836383	0.25	0.132	1
Tob1	0.0203877352587387	-0.485018161045343	0.5	0.66	1
Ptgs1	0.0204382905187217	0.348439737010701	0.306	0.179	1
Il17rb	0.0204543292932372	0.413463328896942	0.213	0.104	1
Slc25a51	0.0204611204107125	-0.331952316179079	0.287	0.425	1
Lins1	0.0205990196362963	0.265720125958894	0.204	0.094	1
Oard1	0.020729560817941	-0.338789531444227	0.407	0.547	1
Ndufa5	0.0207807474410367	-0.261555310406342	0.722	0.868	1
App	0.0208847311802946	0.280141462014126	0.861	0.792	1
Calm3	0.0209647958487105	-0.257430395651347	0.731	0.858	1
Ddx24	0.0209720130212954	-0.271104547001239	0.519	0.679	1
Tanc1	0.0210034959200643	0.581917721398465	0.509	0.425	1
Ap2s1	0.0212527207321731	-0.277099337925788	0.519	0.651	1
Tec	0.0212960520451968	-0.304383655697396	0.111	0.226	1
Uri1	0.0216793894991349	0.38052181764048	0.528	0.406	1
Ppm1l	0.0218014395178636	-0.294334962753089	0.12	0.236	1
Mapk6	0.021859465836311	0.296509865632916	0.324	0.189	1
Pomgnt1	0.0218749183047696	-0.282305868640231	0.102	0.208	1
Pfkl	0.0220285572642169	0.342126994105277	0.667	0.632	1
Hmgcs1	0.0225197055852196	-0.331057172142718	0.639	0.774	1
Capzb	0.0225436884816705	0.300070962668119	0.704	0.604	1
Thyn1	0.02255511112631	-0.270910770582469	0.37	0.519	1
Gja4	0.0225682322484776	-0.265255960873332	0.083	0.189	1
Cfap44	0.0226062052185787	-0.375717197537573	0.139	0.255	1
Zfp367	0.022792381904486	0.30453207864482	0.148	0.057	1
Cfl2	0.0228486755379572	0.270448357876498	0.685	0.575	1
Sf3b3	0.0228522377500818	0.393137239588498	0.546	0.406	1
Rpl35a	0.0229308331841588	-0.35260464857706	0.843	0.943	1
Ccdc138	0.0229885561168768	0.259641605795673	0.231	0.113	1
ENSMUSG00000060019	0.0230472265270406	-0.259508984611089	0.167	0.292	1
Tdrd3	0.0231596251754985	-0.270904311040264	0.093	0.198	1
Rpl30	0.0233309654028793	-0.269455497819481	0.917	0.953	1
Taf6	0.0233432109869644	0.264277920222323	0.287	0.16	1
COX1	0.0235530160779301	-0.257477347024785	1	1	1
Mal	0.0235626785478837	0.348445465538393	0.269	0.151	1
Phf1	0.0237809333921006	-0.255028511334583	0.167	0.292	1
Arhgap29	0.0239120294915233	-0.366679197843461	0.296	0.425	1
Ccdc189	0.0239268907117075	-0.287667733093248	0.194	0.321	1
4930447C04Rik	0.0240737435202244	0.429774351682362	0.148	0.057	1
Cbx1	0.0240980190381501	0.356519931680516	0.676	0.585	1
Emx2	0.0241456169127294	-0.264544872741754	0.472	0.632	1
Dst	0.0242418015807605	-0.384662340725652	0.537	0.67	1
Mtr	0.0242528928361497	0.341066324389077	0.315	0.189	1
Tenm4	0.0243079329536801	-0.340417194030622	0.324	0.425	1
Rb1	0.0243309849581839	0.262277763650852	0.222	0.113	1
Agtpbp1	0.0243361384095825	0.281898196005328	0.241	0.123	1
Glb1l2	0.0246572698536333	0.356140917621981	0.611	0.5	1
Gapdh	0.0249855459637149	0.305347918218693	0.898	0.953	1
Il24	0.0250699306559964	-0.741688654230248	0.287	0.415	1
ENSMUSG00000000325	0.0251013002475979	0.374075957944947	0.185	0.085	1
Clstn1	0.0251023685211864	-0.262362497145907	0.25	0.387	1
Rufy3	0.0251433601737381	0.297197453714699	0.148	0.057	1
Slc39a5	0.0251654060937873	-0.262238614111107	0.259	0.396	1
Dusp15	0.0252360319935782	0.495571636300113	0.417	0.292	1
Bzw1	0.0254795460188297	0.354715526527946	0.796	0.717	1
Ctso	0.0258881510868331	0.341103188101005	0.343	0.208	1
Rmst	0.0258900045709989	-0.364061519377015	0.861	0.943	1
Capn6	0.0260969094181159	-0.39707290808566	0.333	0.443	1
Usp34	0.0261716235064485	0.501630018436931	0.787	0.67	1
Sox9	0.0263173244049497	0.390093689378409	0.75	0.698	1
Pdia6	0.0263612089501161	0.302289464167488	0.861	0.906	1
Immp1l	0.0264528386593565	-0.256874944216611	0.454	0.585	1
Bmf	0.0265391442940464	0.317912829349686	0.398	0.264	1
Enah	0.0265949666035911	-0.258296648293606	0.593	0.698	1
Guf1	0.026719119996403	0.262813177900769	0.204	0.094	1
Copb2	0.026790804925849	0.314482829147959	0.722	0.632	1
Nampt	0.0269097387318821	0.316368984929504	0.463	0.34	1
Gem	0.0269607974652415	-0.376525123209416	0.222	0.34	1
Maff	0.0270399419309574	-0.312806853869536	0.12	0.236	1
Arhgap32	0.027256185599934	0.310066892632281	0.296	0.17	1
Smim27	0.027286153144795	-0.279273756359283	0.306	0.453	1
Kif11	0.0274606445194204	0.373341805175585	0.102	0.028	1
ENSMUSG00000106874	0.0276421634119255	-0.596575217136581	0.213	0.349	1
Spag6l	0.0277640253762742	-0.283287179031188	0.148	0.255	1
Hoxb9	0.0277785898119446	-0.390727529473427	0.213	0.33	1
Tbcel	0.0279791851953034	-0.27003892408773	0.213	0.33	1
Jade3	0.0279884976762241	0.344575734054918	0.25	0.132	1
Esd	0.0280161265272691	-0.344363629451816	0.435	0.538	1
Rpl15	0.0280776380465263	-0.255152786834663	0.907	0.962	1
Gpn1	0.028090574342216	0.281045070046745	0.241	0.123	1
Pde5a	0.0280921622324708	0.276200309134762	0.269	0.151	1
Dbi	0.0281566829698087	-0.270244773163656	0.898	0.972	1
Nup93	0.0283147691615922	0.373300868984176	0.269	0.151	1
Bcat1	0.0283978683458479	-0.381495311887282	0.472	0.585	1
Rpl14	0.0284652853970626	-0.279226043860562	0.852	0.925	1
Pi4kb	0.0284776779329795	0.271897197343696	0.204	0.104	1
Smc2	0.028678319526339	0.378006826156275	0.185	0.085	1
Bsg	0.0287105994020103	0.303386330097479	0.917	0.943	1
Fam171a2	0.0287397942902323	0.31345412637717	0.463	0.311	1
Ndufa1	0.028861529772578	0.311565465033189	0.815	0.811	1
Adamts17	0.028955928581124	-0.357211382728918	0.111	0.226	1
Eif2s3y	0.0290687012543579	0.342056113227803	0.481	0.349	1
Stk31	0.0291251976530012	0.425948901938299	0.13	0.047	1
Gdpd1	0.0291578191719616	0.293570087397515	0.333	0.198	1
Mt1	0.0293890577989989	0.497724500605508	0.852	0.858	1
Nhp2	0.0296575420587642	0.413618542639701	0.546	0.434	1
Smpd4	0.0298253790735932	0.258375684408846	0.157	0.066	1
Gsdme	0.0298948091517819	0.276173620909846	0.306	0.179	1
Bet1l	0.0300158145731947	0.299002758923492	0.352	0.236	1
Cygb	0.0301544670996369	-0.357722668767349	0.389	0.5	1
Gtpbp2	0.030185789768915	0.3216170019608	0.287	0.17	1
Dusp1	0.0302110690641883	-0.447146888040261	0.407	0.557	1
Rap2b	0.0302654803738043	-0.286109781420601	0.204	0.321	1
Copa	0.0305014825316409	0.309459170953496	0.713	0.613	1
Arglu1	0.0305880694347695	0.407149510513987	0.704	0.623	1
Cenpf	0.0308528794499327	0.42562388587916	0.194	0.094	1
Wtip	0.0309829047819763	-0.25350182106981	0.269	0.406	1
Phlda3	0.0312603951038171	-0.353704273078367	0.222	0.349	1
Rnf167	0.0317234528924834	0.280297323414427	0.444	0.311	1
Dock1	0.0317956840443373	-0.260587653813345	0.139	0.264	1
Agpat4	0.0320299996369372	-0.310942574563415	0.389	0.538	1
Luc7l2	0.0322289252848589	0.43415374001499	0.778	0.726	1
Gadd45a	0.0323166753468104	-0.478702372984864	0.389	0.472	1
Cstb	0.0324147820212024	-0.258021570300502	0.657	0.764	1
Ptbp3	0.0324326631500187	0.322217353220286	0.593	0.472	1
Timm10b	0.0332571876583436	0.274890893361786	0.444	0.321	1
Rnf7	0.033450487837972	-0.251874827059901	0.667	0.792	1
Degs1	0.0336018203042949	-0.344168005206028	0.398	0.528	1
Hpcal1	0.0338364361384816	-0.281724308164244	0.269	0.396	1
Wasf2	0.0339293126606262	-0.260050134498173	0.565	0.708	1
Gstm1	0.0340280297133308	0.27061720795162	0.954	0.991	1
Tmed1	0.0340703777588447	-0.261799213401506	0.278	0.396	1
Ppp1r14b	0.0342527094782495	0.446525034686537	0.722	0.689	1
Trp53	0.0342855777249493	0.414218030153011	0.537	0.472	1
Stxbp6	0.0346188806159963	-0.271939580634862	0.269	0.396	1
Snap47	0.0348576308999918	-0.289082828295033	0.296	0.415	1
Sik1	0.0350115936800856	-0.315534137806706	0.25	0.396	1
Pole3	0.035073316457489	-0.281987807261398	0.324	0.443	1
Sorbs2	0.0350974164339814	-0.393124378470795	0.593	0.755	1
Stmn1	0.0351503233277549	0.496872389567817	0.648	0.792	1
Gmpr	0.0351713658281502	-0.37015111808343	0.481	0.604	1
Aif1l	0.0355003730665518	0.32223216422416	0.306	0.198	1
Tmem178	0.0357838581884216	-0.283351147000278	0.12	0.226	1
Cks2	0.0360988144997381	0.475694206061799	0.417	0.292	1
Slc29a1	0.0361161104405311	0.412119467856952	0.389	0.283	1
Ube3b	0.0363567346406552	0.270353765614503	0.269	0.16	1
Ewsr1	0.0364220726019887	0.279112896389301	0.593	0.434	1
Pkn2	0.0364296611014992	0.340159616247312	0.694	0.623	1
Fam13b	0.0365197464587185	-0.252853397109338	0.176	0.302	1
Ypel3	0.0368071498387446	-0.279050828335302	0.574	0.689	1
Mtdh	0.0368346011404036	-0.255429266998959	0.62	0.698	1
Arl6	0.0373009984763078	0.288872272632744	0.343	0.217	1
ENSMUSG00000095041	0.0373595421330679	0.382597334689194	0.278	0.17	1
Mylip	0.0375493582617439	0.253856991679509	0.352	0.226	1
Ptpn14	0.0376810794200572	-0.318574434266678	0.176	0.292	1
Itm2a	0.0377802380973636	-0.264517836768602	0.361	0.509	1
Rexo2	0.0380058564399202	0.267627888763381	0.491	0.377	1
Pccb	0.038054469597661	-0.253429939753739	0.25	0.368	1
Aldh1l1	0.0382205318068006	0.296556687822494	0.139	0.057	1
Plscr1	0.0382787833645599	-0.293882353752049	0.407	0.528	1
Ppp6r3	0.0384082519874645	0.437296331239589	0.444	0.302	1
Fkbp5	0.0386945530729226	0.380970736698498	0.407	0.283	1
Rela	0.0390489239863469	-0.286855777055149	0.167	0.283	1
Lars2	0.039320256538421	0.612303332243528	0.907	0.915	1
Prr14	0.0393608366249609	0.330782741537554	0.213	0.123	1
Rbm26	0.0395807915611076	0.281151746117926	0.444	0.34	1
Me2	0.0396769067427116	-0.363956315277243	0.306	0.406	1
Nek7	0.0400307450101646	0.274156109582712	0.463	0.34	1
Hspa1a	0.0403240577545795	-0.266901319073772	0.046	0.123	1
Slc48a1	0.040481496333967	0.310289997958831	0.611	0.538	1
Coasy	0.0405129851533106	0.267325095625406	0.213	0.113	1
Nit1	0.0407553686110774	0.338159025112649	0.25	0.151	1
Zfp330	0.040825715763785	0.270970567041108	0.444	0.311	1
Dync1li2	0.0412030884834561	0.377554303962748	0.343	0.226	1
Tspan14	0.0412840835568591	0.351836803358537	0.269	0.17	1
Cdc42ep3	0.0414873224520067	0.364888797613006	0.685	0.689	1
Phtf2	0.0415238125107432	0.260055268904923	0.139	0.057	1
Arid5b	0.0417349062532903	-0.359576930648026	0.306	0.443	1
Socs1	0.0417646432346034	-0.291884653187384	0.102	0.198	1
Tle2	0.0417798071277313	-0.312899562868585	0.12	0.226	1
Prr15l	0.0420897851297667	0.319171776714949	0.444	0.311	1
Arid4a	0.0421232807048922	-0.266525144800795	0.296	0.425	1
Tle4	0.0421546061503378	0.326539686157956	0.472	0.349	1
Tomm20	0.0422320358988331	-0.266931307762237	0.852	0.896	1
Id3	0.0423313325590089	-0.44353115788421	0.759	0.849	1
Ppp1r15a	0.0424685386699401	-0.410672133490495	0.648	0.755	1
Adgrg1	0.042591013169538	0.385118435304443	0.75	0.736	1
Zbtb20	0.0426623323223831	0.311186370747107	0.972	0.972	1
Kctd13	0.0431357472471151	-0.270985209900159	0.213	0.321	1
Eif4a2	0.0432626106799023	-0.275016825806453	0.759	0.896	1
Meis2	0.043287960821997	-0.265132386566781	0.204	0.321	1
Hnrnpll	0.0432982820025554	0.25732855125667	0.398	0.274	1
Drap1	0.0434211445509875	0.294349167579408	0.787	0.764	1
Tgif2	0.0439747417888144	-0.257005360385264	0.194	0.311	1
Snta1	0.0439821467602501	0.279402911305307	0.389	0.283	1
Sec23a	0.0440171587100948	0.27961255452959	0.315	0.198	1
Mro	0.0442344515004822	0.269689582754187	0.111	0.038	1
Psmd4	0.0443697399450096	0.381677036986049	0.722	0.623	1
Aco2	0.0452878641325553	0.298199661490355	0.704	0.613	1
Mta1	0.045522795168645	0.359541657324545	0.444	0.368	1
Trnau1ap	0.0456058367366741	-0.254944973511674	0.296	0.415	1
Jak1	0.0458292128702205	0.345638650496034	0.574	0.462	1
Napg	0.0458602317754042	0.389712451016403	0.306	0.208	1
Phf8	0.0459347509798424	0.339824096544687	0.37	0.245	1
Pim3	0.0459700029486371	0.280427918035543	0.343	0.236	1
Tbc1d9	0.0460407748756769	0.299134278803136	0.481	0.349	1
Vps29	0.0463255844106126	0.400347451652373	0.463	0.34	1
Ift57	0.0464253287763677	-0.276504928951621	0.417	0.5	1
Ncoa7	0.0465636544099197	-0.25553330820578	0.287	0.415	1
Yy1	0.0466034676194751	0.311083309866646	0.556	0.443	1
Prkd3	0.0468780610179863	0.32596152794644	0.352	0.226	1
Nf1	0.0471675986201007	0.327716098694826	0.361	0.264	1
Dazl	0.0474705847606716	0.311490899450795	0.407	0.274	1
Tmtc1	0.0475309921093842	-0.309954529937737	0.185	0.283	1
Coq10b	0.0478487928691293	-0.309457783850875	0.528	0.623	1
Ifrd1	0.0479638768486189	0.350493120610434	0.426	0.321	1
Senp3	0.0481986183457662	0.273049683406544	0.241	0.142	1
Ifitm2	0.04822972527167	0.376149830654885	0.843	0.887	1
Adamts5	0.0483532226292282	-0.28036075832179	0.056	0.132	1
0610009B22Rik	0.0484292766716041	-0.259308362155764	0.25	0.358	1
Vps33a	0.0484398471505645	0.262896410551077	0.148	0.066	1
Mapk1	0.0486577699475303	0.334620436379411	0.472	0.358	1
Smim5	0.0491447516585015	-0.443697485695618	0.269	0.358	1
Ankrd49	0.0492807890678427	0.300968036100859	0.185	0.094	1
Rnf4	0.0493945623719905	0.289247369583585	0.389	0.274	1
Jup	0.0493945623719905	-0.273964827815966	0.278	0.387	1
Gata6	0.0494381253771232	-0.267073420410602	0.602	0.717	1
Ercc1	0.0495299013932863	-0.261167501874801	0.185	0.292	1
Psmd7	0.05011167242045	0.305881001659563	0.75	0.623	1
Usp37	0.0503346632127418	0.280864223920946	0.324	0.208	1
P4ha1	0.050753336545608	0.309789190649123	0.333	0.208	1
Amotl1	0.0509898169308062	0.299523894494575	0.343	0.236	1
Ccdc50	0.0516504536132945	0.371174887413271	0.509	0.425	1
Clic5	0.0517154725210449	0.451877508449047	0.565	0.491	1
Lratd2	0.0517539044202302	0.267035105924426	0.213	0.123	1
Krt8	0.0517966755896739	0.351580296807238	0.509	0.377	1
Pla2g12a	0.0519966255541084	-0.322572584089791	0.259	0.368	1
Nipa2	0.0521138642868865	0.504001145814286	0.435	0.33	1
Ralb	0.0524751150187048	0.333303759720084	0.176	0.094	1
Xbp1	0.0526924897809257	0.283614954105061	0.5	0.358	1
Socs3	0.0527963376316042	-0.321339102532691	0.62	0.755	1
Tcof1	0.0530934785557625	-0.262343783111068	0.111	0.198	1
Tsen34	0.0531224982787215	0.317939148196874	0.722	0.67	1
Plec	0.0533616864309674	-0.295622024550138	0.509	0.632	1
Cirbp	0.0533709226538014	-0.262840538648212	0.574	0.698	1
Ctnna1	0.0535910144909863	0.378683929652335	0.657	0.594	1
Mki67	0.0536302212698259	0.663285715779818	0.157	0.075	1
Ano5	0.0539121639974764	0.265022496334993	0.204	0.113	1
Mettl5	0.0541147723362489	0.25721816516366	0.185	0.094	1
Mrs2	0.0541186082243489	0.295902400808037	0.315	0.217	1
Kank1	0.0541783411873595	0.293003518841531	0.481	0.406	1
B230307C23Rik	0.0544145750164524	0.4753169903136	0.296	0.189	1
Stt3a	0.0544846332547556	0.291497620675522	0.556	0.434	1
Smim22	0.0547554617541539	-0.306416655062023	0.167	0.264	1
Vcl	0.0553499355753923	0.273451426579796	0.426	0.33	1
Rbm25	0.0559745189761	0.298703170321581	0.741	0.689	1
Cenpw	0.0560102978151257	0.337683048288706	0.222	0.132	1
Fbxo9	0.056108197022508	-0.254267791208735	0.324	0.462	1
Mthfsl	0.0564265326508818	0.25957957334072	0.194	0.104	1
Arhgap26	0.0568727061795053	0.262490298384064	0.167	0.085	1
Hmg20a	0.0571653311586481	-0.251814223208513	0.241	0.358	1
Etnk1	0.057423788571198	0.353693507491445	0.62	0.547	1
Col18a1	0.0574339365049303	0.407257840886284	0.667	0.623	1
Idh2	0.0575643245577956	0.364873061848339	0.63	0.604	1
Ddx17	0.0575676847759819	0.347328156311382	0.75	0.689	1
Ddb1	0.0577700689038087	-0.284503986179358	0.407	0.491	1
Rnf13	0.0579022302834906	-0.290908824522673	0.241	0.34	1
Trak2	0.0580204730490913	0.259195295898583	0.13	0.057	1
Dhx35	0.0580204730490913	0.26467167530366	0.13	0.057	1
Hnrnpl	0.0580517087219489	0.322680727977014	0.667	0.594	1
Sbno1	0.0581645931848632	0.350331401485441	0.667	0.566	1
4930522L14Rik	0.0582005875116629	0.259302647052421	0.157	0.075	1
ENSMUSG00000097296	0.0584646972560236	0.580264197156843	0.361	0.245	1
Herpud2	0.0586754955495166	-0.291304948950687	0.287	0.396	1
Ncapg2	0.0587672067275976	0.256976624633729	0.194	0.104	1
Alad	0.0594923006625241	-0.271792600845495	0.639	0.764	1
Cltb	0.0595797851065045	0.404624493460762	0.565	0.5	1
Knl1	0.0603386894985393	0.269835614078678	0.102	0.038	1
Tex15	0.0607046207869662	0.393379481159385	0.25	0.151	1
Gm2a	0.0613141528817714	0.324990138523909	0.75	0.755	1
Abhd16a	0.0613290296706146	-0.284565022535827	0.361	0.462	1
Fubp1	0.0618826586708713	0.34142841865752	0.769	0.708	1
Notch1	0.0621020116347092	0.288817079104747	0.528	0.425	1
Setd2	0.0623289681307027	0.43780549627698	0.444	0.321	1
Arhgap35	0.0626796692390042	-0.261561512580644	0.13	0.217	1
Lztfl1	0.0630616361884519	0.352014391019676	0.556	0.481	1
Ptpre	0.0642089956927087	0.435640208052908	0.556	0.491	1
Riok3	0.0646819798594633	0.288669241846482	0.333	0.236	1
Dip2b	0.0650697387197913	0.342890538203362	0.352	0.245	1
Luzp1	0.0652090167155883	0.259409407500677	0.315	0.208	1
Kmt2c	0.0653794087847374	0.298359078820753	0.639	0.547	1
Tmem50a	0.0660522558757373	-0.250208367825997	0.435	0.547	1
Ddost	0.067424247587411	0.280633202495546	0.694	0.642	1
Znfx1	0.0675518647725731	0.353045500207267	0.231	0.142	1
Trps1	0.067686322556162	0.275321844120252	0.361	0.245	1
Ddx21	0.0678034279354284	0.300023477778768	0.269	0.179	1
Phf13	0.0679219966446785	-0.275209182492032	0.324	0.415	1
ENSMUSG00000086804	0.0694641173778393	0.269024102285022	0.519	0.387	1
Ap3d1	0.0698028673728549	0.375476984011714	0.296	0.208	1
Ddx39b	0.0700090483636658	0.287080463976577	0.787	0.736	1
Zfp36	0.0701654926666097	-0.277071210080701	0.685	0.811	1
Spry1	0.0703564157241632	-0.275527455523706	0.296	0.387	1
Anp32e	0.0706713713801727	0.267439619846597	0.685	0.528	1
Hells	0.0708958113854924	0.273282885783507	0.296	0.189	1
Rbm4b	0.0715993972759264	0.277628130317999	0.324	0.226	1
Odf2	0.0719401079563694	0.273821064830308	0.333	0.226	1
Prkacb	0.0738142648037413	0.26585499456435	0.63	0.538	1
Tra2b	0.0738987476990009	0.387763803031546	0.611	0.519	1
Klf2	0.0739047130855825	-0.268777502532279	0.611	0.698	1
Tmpo	0.0739562560376463	0.485200757558152	0.546	0.462	1
Mt3	0.0741864496770554	0.427965836324886	0.352	0.264	1
Lats1	0.0746310166266395	0.304886360386154	0.454	0.34	1
Mkln1	0.074653395323984	0.316067480873718	0.537	0.434	1
Mtrex	0.0751388620729972	0.398347561310809	0.343	0.264	1
Gpatch8	0.075235631394023	0.278192734743695	0.528	0.443	1
Ppm1g	0.0757491947085326	0.295255758420785	0.556	0.491	1
Slc26a7	0.0763246937250922	0.307629699742814	0.472	0.377	1
Tsc22d1	0.0763878905009769	-0.293225035010627	0.926	0.981	1
Coch	0.076618659905844	-0.519176843597219	0.13	0.208	1
ND3	0.0767699365938661	-0.33540834110249	0.981	1	1
Efnb2	0.0770068128990492	0.302230592885945	0.556	0.472	1
Sae1	0.0770162299127655	0.269101725059697	0.454	0.349	1
Atf7	0.0771549479734578	0.337737746041956	0.324	0.236	1
Ammecr1l	0.0773870634299116	-0.274898682485281	0.352	0.434	1
Chd6	0.0776541082853845	0.263906548177755	0.611	0.509	1
Sh3bp5	0.0778185869388492	0.328710642780448	0.5	0.406	1
Zfp60	0.079800061990315	0.270240943090677	0.222	0.132	1
Cgnl1	0.0802256342812621	0.32391173947268	0.435	0.34	1
Rab5a	0.081086928634713	0.268639453544988	0.361	0.264	1
Rpl5	0.0816006700355084	-0.285438268567655	0.907	0.934	1
Trrap	0.081679616529866	-0.276183889650023	0.426	0.547	1
Ints6	0.081869840302863	0.333828467521763	0.454	0.368	1
Dpy19l4	0.0829205202273684	0.365705989980544	0.343	0.245	1
Zfp740	0.0836654746526058	0.306824196975201	0.333	0.226	1
Ubxn1	0.0839729101501847	0.258984566151531	0.787	0.726	1
Abca5	0.0844679287598199	-0.278708704169803	0.139	0.217	1
Smu1	0.0845547563514099	0.278960654422799	0.407	0.321	1
Mdm4	0.086434936645176	0.316490254866074	0.343	0.236	1
Urb1	0.0868054786831046	0.269372033267816	0.204	0.123	1
Slc25a11	0.0869797227200798	-0.268853994475177	0.407	0.472	1
Selenbp1	0.0870865502742519	0.331714693514417	0.778	0.774	1
ENSMUSG00000085354	0.0877502078865573	-0.314335793212656	0.056	0.123	1
Nasp	0.0906296506914126	0.422356761886124	0.481	0.396	1
Zfp36l1	0.0911742121470394	0.26008307320948	0.898	0.877	1
Mrps7	0.0921622980422984	0.286320012500924	0.509	0.453	1
Tagln2	0.0921844281122412	0.317452208572179	0.676	0.651	1
Pgap4	0.0922586582475128	0.285595421251638	0.389	0.302	1
Efemp1	0.0924252165495501	0.35906777666698	0.315	0.226	1
Med19	0.092868944552033	0.290667326131752	0.537	0.434	1
Gpbp1	0.0928692126542295	0.289719137958033	0.546	0.434	1
Dxo	0.0941167846989687	0.30710792053097	0.287	0.208	1
Gtf3c6	0.0953849723939268	-0.266870042571455	0.25	0.33	1
Wwc1	0.0954346282446136	0.308220866216177	0.444	0.358	1
Ccnl1	0.0967243314285679	-0.3175589948471	0.593	0.689	1
Esco1	0.0968341050704782	0.266105978394369	0.213	0.132	1
Prc1	0.0972121770783563	0.572780099307083	0.148	0.075	1
Btg1	0.0976626709841964	0.360604698187371	0.741	0.726	1
Mif	0.0989522370228297	0.317167425033278	0.843	0.858	1
Nfkbia	0.0990165430775963	0.311961071400511	0.676	0.604	1
Rangap1	0.0998462026492768	0.25053102612886	0.343	0.236	1
Ppp1r10	0.10009519419379	0.33614829407946	0.565	0.491	1
Plcb4	0.100760755206153	0.341456251129977	0.463	0.387	1
Dhrs4	0.101004847352278	0.360745768571051	0.537	0.481	1
Sin3a	0.101056291932116	0.272798457738276	0.389	0.292	1
Irf9	0.102649129176884	0.261570043072546	0.25	0.16	1
Bnip3	0.103840188340068	-0.269271272818198	0.213	0.292	1
1500011B03Rik	0.104262110148482	-0.25763898750366	0.204	0.292	1
Atp1b3	0.105607026445118	-0.282585229573367	0.481	0.585	1
Snrpa1	0.106011044167439	0.299852043732809	0.296	0.208	1
Bcl2l2	0.107174531454617	0.456805199033042	0.306	0.217	1
Lsm3	0.10740465937152	0.292893297677823	0.639	0.519	1
Zfp871	0.109392110616971	0.315653863763496	0.315	0.226	1
Mrap	0.110923079251993	0.351900249169746	0.574	0.519	1
Gpt2	0.111423220315167	0.308719869877062	0.435	0.349	1
Dstyk	0.11203760117387	0.313462548139338	0.38	0.292	1
Zfp326	0.112353110987079	0.291164046574526	0.444	0.358	1
Sycp1	0.112370611869741	0.271505894341101	0.333	0.226	1
Fam91a1	0.113157094783107	0.302567595196113	0.361	0.283	1
Npas3	0.114267179613133	0.266944825032844	0.194	0.113	1
Denn2b	0.115131346987375	0.257091880296144	0.315	0.226	1
Rtn4rl1	0.115442143308931	0.297650513172167	0.565	0.538	1
Greb1	0.115661470255983	0.288730461219306	0.611	0.547	1
Msra	0.115710740581446	0.273611944574772	0.324	0.245	1
Zcchc7	0.116290150726216	0.30808705431523	0.528	0.462	1
Atp13a3	0.116438161236457	0.304876125989145	0.315	0.226	1
Ubr5	0.116815083901421	-0.266521998632329	0.519	0.604	1
Copg1	0.117180328167761	0.275572485527304	0.324	0.236	1
Amfr	0.117212307179682	-0.32753539274841	0.343	0.415	1
Slc4a1ap	0.117755391809666	0.254303519168066	0.185	0.113	1
Sort1	0.119701786531744	0.313088856272419	0.259	0.179	1
Tiparp	0.119863906491394	-0.40050340944932	0.5	0.566	1
Antxr1	0.120142653396799	0.267759713650405	0.324	0.236	1
Samd12	0.120378605059497	0.302164820432132	0.435	0.34	1
Hnrnpa2b1	0.12056970663146	0.29210378914776	0.935	0.953	1
Epn1	0.121233295120052	0.267534058208359	0.5	0.415	1
B2m	0.121285676053611	0.368698439081392	0.509	0.425	1
Igfbp2	0.121330591781666	-0.292486030089107	0.343	0.443	1
Tacc1	0.121388917649502	0.366648506990822	0.407	0.311	1
Fxyd4	0.121715080139253	0.344352707845771	0.231	0.16	1
Hmgn5	0.121836758532254	0.382319837773011	0.38	0.292	1
Cdk1	0.122146029782004	0.363319153184289	0.148	0.085	1
Snx12	0.122390922253272	0.269107064293675	0.343	0.255	1
Phb2	0.122821448135707	0.31676799148496	0.676	0.613	1
Actn1	0.124828751874548	-0.310959429879039	0.528	0.594	1
Tmem245	0.124985282125884	0.302744675304377	0.306	0.226	1
Tent5a	0.12510212035928	-0.256475117847367	0.12	0.198	1
ENSMUSG00000097971	0.125210285353065	0.354217502978794	0.324	0.236	1
Txnip	0.126011825834873	0.311406556750542	0.806	0.726	1
ENSMUSG00000085180	0.127236932332336	0.432552363248621	0.407	0.321	1
Hnrnph1	0.127363227504322	0.363859456078298	0.759	0.755	1
Zfp950	0.127858537204691	-0.279144682484334	0.185	0.274	1
Hk2	0.127887092521685	0.365101863675186	0.398	0.302	1
Mrps25	0.128131556166732	0.265812943886628	0.269	0.198	1
Dap	0.128375158776983	0.354490904735327	0.333	0.274	1
Pwwp2a	0.128434193395064	0.264719890408056	0.25	0.17	1
Bcl9l	0.128975773043388	0.320506378859846	0.435	0.377	1
Cab39	0.129687925506542	-0.254864589490772	0.417	0.472	1
Kdm2a	0.130774803301457	0.251876611722116	0.5	0.434	1
3110082I17Rik	0.131143879030335	-0.315881598532743	0.139	0.208	1
Nusap1	0.131849674036182	0.547125767483521	0.111	0.057	1
Setd7	0.132253830652807	0.263532295645064	0.139	0.075	1
Polr2c	0.132559924167855	0.261069245774658	0.574	0.491	1
Kdm7a	0.132683255038127	0.352830264965998	0.287	0.208	1
Arhgap5	0.133145855685606	0.325994127466881	0.722	0.679	1
Kcnb1	0.133731778348807	0.376823810667923	0.204	0.132	1
Rsbn1l	0.133794535195144	0.309384225870786	0.296	0.217	1
Tesc	0.134117570945516	0.308110861675067	0.648	0.604	1
Ctdspl2	0.134251189667801	0.272898622854766	0.389	0.302	1
Nupl1	0.135384304979069	0.342380472665216	0.315	0.236	1
Tmed5	0.137633153446959	0.281038275120707	0.287	0.208	1
Tnks2	0.138329690873948	0.324446191844265	0.676	0.613	1
Ppargc1a	0.139480605039322	0.291421841889232	0.417	0.358	1
Cdh16	0.139525201127396	0.28194029879373	0.38	0.292	1
Ppm1b	0.140888694468571	0.2858072507511	0.398	0.311	1
Mpzl1	0.140957161295824	0.341468837380326	0.481	0.387	1
Got2	0.141256134333815	0.27486682581986	0.667	0.679	1
Rps21	0.141343576302782	-0.334481753827821	0.898	0.962	1
Kdm6b	0.14172291478834	-0.286204896464679	0.361	0.443	1
Sdad1	0.141808228391458	0.282722829597904	0.333	0.236	1
Pik3c2a	0.142847933583488	0.293299316398399	0.426	0.33	1
Hnrnph2	0.14315574512765	0.265508951668972	0.5	0.406	1
Rc3h1	0.143221328560026	0.296226224961411	0.417	0.349	1
Rif1	0.144087213022786	0.334662844397965	0.481	0.406	1
Anxa2	0.145141376150753	0.292504771225195	0.824	0.906	1
Pds5a	0.145278281733961	0.332376530614814	0.37	0.292	1
Ubap2	0.146572679666151	0.253350477155232	0.407	0.33	1
Fnbp1l	0.146812043522879	0.294869952005225	0.556	0.491	1
Golga4	0.148449653728052	0.259633262842637	0.426	0.349	1
Pam	0.149259626500146	0.284943628594911	0.38	0.321	1
Dop1a	0.149478435872984	0.280474325089725	0.25	0.179	1
Eftud2	0.149698434390062	-0.253815189997956	0.287	0.377	1
Tagln	0.151601062976375	-0.431652684128181	0.111	0.179	1
ENSMUSG00000102979	0.152178668699974	0.307072459190796	0.259	0.358	1
Hmbox1	0.153670855769895	0.262370734294846	0.176	0.113	1
Parp1	0.155642334198872	0.283765901957402	0.528	0.434	1
Slc52a3	0.156334632553284	0.444605704401918	0.704	0.726	1
Tmem65	0.158351158320825	0.2646588215893	0.38	0.292	1
H2bu2	0.158891626835302	0.419000045178251	0.472	0.396	1
Nfkb1	0.15963938357785	0.268797680103324	0.398	0.321	1
Emd	0.161461412659236	-0.345832319665115	0.472	0.547	1
Supt16	0.163207610158618	0.297315915883485	0.463	0.396	1
Rab7	0.164419252861278	0.251285893369102	0.685	0.679	1
Adipor2	0.164622087576208	-0.2500554510451	0.352	0.425	1
Tpr	0.164858186835534	0.305017889506007	0.787	0.726	1
Spata2	0.165440460078066	0.274064439275002	0.176	0.113	1
Ppid	0.167805250109307	-0.276352600330952	0.324	0.396	1
Srsf7	0.17033477316738	0.286316428518266	0.676	0.632	1
Prxl2a	0.170346718147919	0.274797166456328	0.352	0.274	1
Gle1	0.172563417535404	0.272485897389554	0.278	0.198	1
Ralgapa2	0.174357584513197	0.346767238520973	0.222	0.16	1
Zfp266	0.175573651698506	0.25704154088407	0.583	0.528	1
Birc5	0.176677305807668	0.445976535085546	0.13	0.075	1
Mrps21	0.176760480589287	-0.262342741746701	0.491	0.528	1
Sox4	0.17681843933083	-0.32470062246138	0.787	0.755	1
Lmnb1	0.181190208658807	0.375977368252301	0.287	0.217	1
Hnrnpul1	0.181441595723194	0.311917454215768	0.583	0.538	1
Ggh	0.182326297881175	0.271735490826739	0.435	0.349	1
Ctdspl	0.184564325167525	0.268305253101981	0.389	0.311	1
Sec14l1	0.185151151152536	0.280007015791782	0.481	0.415	1
Nvl	0.185663960143714	0.287806225524425	0.213	0.151	1
Srpk2	0.186016405199884	0.364450885752576	0.509	0.415	1
H2aj	0.188322590414659	0.267427866290625	0.583	0.538	1
Sult1a1	0.192561495855069	0.279188805760054	0.25	0.189	1
Fam133b	0.194721174513751	0.26565009081765	0.472	0.406	1
Higd2a	0.195700968756437	0.308987130299809	0.62	0.594	1
6820408C15Rik	0.197192520827022	0.265703029688573	0.38	0.302	1
Terf1	0.197960987724718	0.310604730789588	0.213	0.16	1
Slc66a2	0.200304108697455	-0.352139750842727	0.213	0.283	1
H4c9	0.201101607514708	0.260019582023137	0.102	0.057	1
Nrn1	0.201727816610379	-0.271593584494303	0.093	0.142	1
Smc6	0.204548712398401	0.390454498867534	0.565	0.566	1
Ddhd1	0.204821299346853	0.350378384969373	0.324	0.264	1
Gria3	0.204982403048723	0.285558777548125	0.167	0.113	1
Gstt1	0.205605670520023	0.312115232654277	0.583	0.557	1
Prr13	0.206255501515978	0.259455300715685	0.417	0.358	1
Rev3l	0.207614912238279	0.370531808523344	0.481	0.425	1
Zfp451	0.208287678033098	0.357363820735206	0.343	0.283	1
Pdcd5	0.209847652082662	0.329314356001523	0.741	0.802	1
Atf3	0.210404385663598	-0.405523949523262	0.407	0.491	1
Fbl	0.210467375076665	0.282222824867236	0.454	0.387	1
Lcor	0.217367930936828	0.27015822307723	0.185	0.132	1
Relch	0.219362169837419	0.359620755219152	0.259	0.208	1
Med13	0.219797381064548	0.269605759613147	0.463	0.406	1
Maged2	0.219812682784635	0.321621458907178	0.63	0.623	1
Desi2	0.220634871218311	0.253153314311471	0.333	0.274	1
Hnrnpdl	0.22076012259284	0.280681008272975	0.639	0.642	1
Rnpc3	0.221553725690807	0.370108266879136	0.278	0.217	1
Tspan15	0.221917499301912	0.255649026872282	0.509	0.443	1
Dmrt1	0.222630996544945	0.250902826340532	0.111	0.066	1
Stim1	0.229309641820076	0.250888492215999	0.333	0.255	1
Yap1	0.230522945601181	0.309313561294097	0.472	0.396	1
Supt6	0.231193937130233	0.293379347590474	0.398	0.349	1
Nsd3	0.237521233604494	0.275799747369929	0.454	0.396	1
Sh3glb2	0.238633411071493	0.255180255940585	0.417	0.358	1
Ccdc171	0.239186670991664	0.255178980672302	0.148	0.104	1
Polr2b	0.239765012656321	0.251417435331557	0.426	0.368	1
Lcmt2	0.241301869643191	-0.264463479898116	0.13	0.179	1
Wfdc10	0.241708733038066	0.361609671989317	0.306	0.245	1
Gm14569	0.242035214361924	0.43523907005457	0.12	0.075	1
Vps4b	0.254531491693713	0.342225406059756	0.426	0.377	1
Mindy2	0.258639682539905	0.259351521712814	0.509	0.5	1
Zfp652	0.260339379763746	0.342110091778975	0.296	0.245	1
Ddx23	0.260714222801815	0.268073173474904	0.176	0.123	1
Avl9	0.263941585841139	0.256779933983816	0.38	0.302	1
Hamp2	0.267439441916816	0.676282682141415	0.231	0.17	1
Phf7	0.267808578404525	0.27314245690517	0.148	0.104	1
Twf1	0.271538123387463	0.25345577280934	0.38	0.33	1
H1f2	0.272615335625328	0.300180670199134	0.296	0.236	1
Paxbp1	0.276874331809415	0.288278046756243	0.361	0.302	1
Tet3	0.27738732365435	0.33108681147849	0.389	0.33	1
Cfap70	0.285957206452963	0.283783385656052	0.157	0.113	1
Abracl	0.286636670195133	0.308717051874753	0.528	0.528	1
Ccdc39	0.288172771056558	0.278635212122674	0.269	0.226	1
Kmt2e	0.288536324035107	0.254877544184027	0.731	0.679	1
Rps29	0.288674534365793	-0.340890115248002	0.926	0.972	1
Pdlim5	0.289084544255573	0.251743432202431	0.657	0.66	1
Trpm6	0.289635256254222	-0.306861060014806	0.093	0.142	1
ENSMUSG00000097201	0.291631916641815	0.467557169606377	0.148	0.217	1
Npepl1	0.294123099252397	0.256813007717389	0.204	0.151	1
Usp32	0.299959730619019	0.280761387016079	0.222	0.17	1
Ryk	0.308728486162019	0.274567527952359	0.667	0.67	1
ENSMUSG00000097375	0.313153478050173	0.349581773502725	0.204	0.16	1
1700018G05Rik	0.315839308485567	-0.419700755126799	0.435	0.509	1
Lig1	0.317184280496788	0.294311648134054	0.194	0.151	1
Mark2	0.319028358588641	0.265351845805493	0.306	0.274	1
Resf1	0.329241761276703	0.451018016926449	0.519	0.519	1
Dut	0.329366553226959	0.26297496555804	0.528	0.557	1
Usp3	0.331765222064929	0.269145793861214	0.25	0.208	1
Nfkbiz	0.331976813683352	0.278194509196576	0.296	0.264	1
Slc5a3	0.333071536171678	0.283631262282125	0.389	0.33	1
Klf6	0.338903603967522	0.334152833691058	0.63	0.642	1
Dusp11	0.339181055762506	0.260076496517148	0.583	0.528	1
Nme1	0.341369603675273	0.26637581710877	0.546	0.557	1
Hspa13	0.343303873163056	0.254278129203727	0.361	0.302	1
Tmem184a	0.350660717212608	0.429243185956049	0.333	0.292	1
Ipo8	0.350796991425993	0.257152919414255	0.13	0.094	1
Cdc37l1	0.359603176951695	0.330797684465183	0.444	0.415	1
Tubb3	0.371883626615341	0.25078660569821	0.185	0.151	1
Akt2	0.374112448959895	0.260969434165619	0.426	0.387	1
S100pbp	0.376175807917186	0.301714438990487	0.333	0.292	1
Dnajb1	0.377034484638228	0.31626907347503	0.472	0.425	1
ENSMUSG00000105361	0.378911592726794	0.315329563543985	1	0.981	1
Rex1bd	0.39660840103956	0.258632910294317	0.426	0.396	1
Nopchap1	0.396931319709809	0.326843082405826	0.213	0.189	1
Macf1	0.400278675991391	0.256036680587657	0.602	0.547	1
Smc4	0.400475118409211	0.257451351762034	0.333	0.283	1
Hps3	0.412496854467062	0.273784719614114	0.296	0.245	1
Vps13b	0.415863139919723	0.273781931893552	0.231	0.189	1
Ptch1	0.431602808950932	0.3697249232291	0.5	0.491	1
Cspp1	0.440681702931515	0.25344218256935	0.343	0.321	1
Msn	0.441046448856881	0.311229497490159	0.315	0.264	1
Cdkn2d	0.444791639979701	0.264742911152746	0.287	0.264	1
Nufip2	0.448345124190342	0.313688391907868	0.546	0.575	1
Ube2s	0.459875850874986	0.289104452383443	0.639	0.679	1
Zfp608	0.463857601511291	0.313554750726449	0.352	0.34	1
Rhpn2	0.468774284625098	0.254543888162062	0.38	0.368	1
Bcl2	0.477244226254939	0.251669385826175	0.528	0.528	1
Malat1	0.497153129948832	0.331593411160475	0.972	0.981	1
H2ax	0.513728008642077	0.460306372131002	0.593	0.604	1
Ly6k	0.513997882507021	0.262870810856364	0.139	0.113	1
Slf2	0.518324662286194	0.25190928731728	0.333	0.292	1
Cuta	0.525165353710123	0.276685004942418	0.463	0.462	1
Spata5	0.543478832708598	0.258077814671006	0.25	0.245	1
Tmcc1	0.559114616456655	0.287016881726436	0.324	0.302	1
H2az1	0.574698009862493	0.294658963975805	0.88	0.915	1
Strbp	0.61515843443123	0.255518764853961	0.509	0.538	1
Mphosph8	0.644799625033632	0.302672072077577	0.491	0.491	1
Tuba3a	0.664351858280807	0.442965783850424	0.157	0.151	1
Dmrtc1a	0.675227360219142	0.325952916217657	0.315	0.33	1
Tuba1c	0.675734987825928	0.26477997002387	0.565	0.566	1
Dnajc9	0.71548422979137	0.257226018971716	0.259	0.311	1
Zfp36l2	0.716404345313778	-0.251194850008793	0.426	0.434	1
Pspc1	0.744023120645014	0.349164593924741	0.352	0.377	1
Pim1	0.760780196020075	0.305755990389089	0.204	0.198	1
Defb19	0.773129326996458	0.297906402071709	0.389	0.396	1
Slc6a6	0.773129414059844	0.467999985570903	0.361	0.425	1
H2-K1	0.798375774026741	0.255835565079691	0.556	0.585	1
H1f4	0.823519524783022	0.292425781843888	0.269	0.292	1
Ifnar1	0.86035264614755	0.294744934328263	0.176	0.17	1
Phykpl	0.892339443220119	0.297448345648431	0.139	0.142	1
Cst9	0.9453581366312	0.448114861860926	0.287	0.302	1
Meig1	0.951328064625752	0.30554287234635	0.222	0.245	1
Ifi27l2a	0.962977969115137	0.25193166342405	0.481	0.481	1
