# Supplementary material for: SOX17-positive rete testis epithelium is required for Sertoli valve formation and normal spermiogenesis in the male mouse
Source: Nat Commun. 2022 Dec 21;13:7860. doi: 10.1038/s41467-022-35465-1 (PMC9772346; doi:10.1038/s41467-022-35465-1)
Supplement: Supplementary file 5 — Supplementary Data 3 [file 41467_2022_35465_MOESM5_ESM.csv]

	p_val	avg_log2FC	pct.1	pct.2	p_val_adj
Tgfb2	0	1.65331614224795	0.619	0.017	0
Myc	0	0.878013082092623	0.487	0.006	0
Adamts1	0	2.11122932008514	0.779	0.023	0
Clic5	0	1.25756672672927	0.673	0.017	0
Nes	1.55002040380335e-306	1.16502888522476	0.513	0.011	3.52071634519894e-302
Igfbp3	2.29865263238679e-234	1.93943085207839	0.805	0.052	5.22115958920336e-230
Rrad	1.73072475531608e-228	1.28523824877447	0.407	0.01	3.93116820922493e-224
Ccn1	2.32997839128005e-226	3.1515654617337	0.885	0.073	5.2923129179535e-222
Rtn1	5.45284800842244e-225	1.01345310712009	0.398	0.01	1.23855989663307e-220
Lbh	5.81821193638729e-216	1.60876311503892	0.788	0.054	1.32154865923101e-211
Vldlr	1.82243059885233e-199	0.416999555341022	0.221	0.002	4.13946886223318e-195
Ctsh	1.48019384646839e-198	1.4657171621028	0.735	0.05	3.36211230286831e-194
Tagln2	4.92350876006818e-197	1.97712256534428	0.717	0.049	1.11832577976189e-192
Fosl2	5.91026362460727e-197	0.939260029971652	0.513	0.022	1.34245727969329e-192
Hrk	1.94738961096686e-184	1.39991736557835	0.637	0.04	4.42330076235012e-180
Col4a5	5.36713480557507e-182	0.920400339370548	0.504	0.023	1.21909099973832e-177
Phlda1	2.52395860387916e-179	1.20670261279604	0.425	0.016	5.73291957285113e-175
Pdgfa	1.18561915880902e-172	1.49227494408323	0.637	0.043	2.69301535731882e-168
Atf3	3.60346129159034e-171	2.84816094323063	0.903	0.106	8.1849019777183e-167
Cebpd	8.15893097523847e-166	2.94660263017385	0.805	0.081	1.85321958171567e-161
Phldb2	8.94423767019086e-162	0.968449518975624	0.558	0.034	2.03159414440715e-157
Ptpn5	3.04243650089218e-157	0.329965433286036	0.23	0.004	6.91059026812651e-153
Dusp5	4.45057924818860e-154	0.998769736810326	0.434	0.021	1.01090457043356e-149
Hspb8	3.05048132230086e-151	0.83233936611447	0.522	0.031	6.92886327547417e-147
Sema3d	2.30377868877139e-143	0.551626380839643	0.301	0.009	5.23280291367534e-139
Myoz2	7.14629544665592e-143	1.24186569658116	0.708	0.067	1.62320954775343e-138
Fabp3	2.47599581713218e-139	2.80659538680912	0.991	0.165	5.62397689903404e-135
Tubb6	5.47128894064742e-137	1.20971069986969	0.558	0.041	1.24274856997866e-132
Ier3	8.1406787246742e-136	2.49471562113103	0.912	0.138	1.8490737655225e-131
Wnt4	2.92224556521739e-135	1.10179926900256	0.407	0.021	6.63758857683479e-131
Lmna	3.42262443486895e-135	0.979796334197404	0.478	0.03	7.77414914136134e-131
Rarres2	2.22504171874549e-134	0.82464694495721	0.434	0.024	5.0539597599585e-130
Creb5	2.78651319305475e-134	1.6285536575505	0.77	0.087	6.32928606670456e-130
Nfil3	4.340780243677e-132	1.05684110537936	0.549	0.042	9.85964824548795e-128
Dusp8	1.42748564625357e-128	0.706381929425106	0.451	0.028	3.24239089690037e-124
Pam	6.62658374946759e-126	1.80911550290324	0.858	0.126	1.50516223285407e-121
Scn1b	5.6666320096219e-125	0.335378197194032	0.204	0.004	1.28711879466552e-120
Syt12	5.25152677819472e-124	0.442356440160412	0.327	0.014	1.19283179239915e-119
Ltbp1	2.89215409456075e-121	1.41248807850965	0.77	0.096	6.56923881038528e-117
Anxa1	1.90332141964448e-119	0.577073321841023	0.283	0.011	4.32320427258048e-115
Star	3.93665968531741e-117	1.30278828036097	0.681	0.076	8.94172880922996e-113
Cers4	1.04278123689125e-116	0.551725527743677	0.212	0.005	2.36857330147479e-112
Ptprz1	4.48455325121618e-113	0.558899171890037	0.239	0.008	1.01862142548124e-108
Shisa4	5.68936964871602e-113	1.02351015469991	0.584	0.056	1.29228342200936e-108
Pdgfrl	1.20000593845924e-111	0.638399960063558	0.478	0.036	2.72569348861631e-107
Nav1	4.15213372264335e-111	0.773283177213696	0.451	0.033	9.43115653761211e-107
Cald1	1.92273025518645e-110	1.07681111900413	0.496	0.04	4.3672895016305e-106
ENSMUSG00000072769	4.83370245378398e-108	0.471114576275945	0.283	0.012	1.09792717535249e-103
Arid5a	1.36844930924892e-107	1.01605701273553	0.646	0.071	3.108295761028e-103
C1s1	3.06364749517604e-107	0.759016401558174	0.389	0.025	6.95876892054286e-103
Clca3a2	3.12715019707994e-104	0.625168842464347	0.345	0.02	7.10300895764737e-100
Adamtsl5	1.65042925198977e-102	0.254024312390497	0.15	0.003	3.74878500296955e-98
Actn1	2.20469468749504e-102	1.02804231591114	0.381	0.025	5.00774351317623e-98
Csrnp1	3.32358530886835e-102	1.17430797255314	0.664	0.083	7.54919167056357e-98
Fam78b	2.1596940998474e-101	0.329281673811908	0.239	0.009	4.90552917839339e-97
Pdgfb	3.43947717893267e-101	0.397997936670698	0.195	0.005	7.81242846422768e-97
Zfp36l1	1.46890681804119e-100	1.71706693901729	0.85	0.151	3.33647494649875e-96
Spsb4	2.30409060214289e-100	0.384429600233135	0.248	0.01	5.23351139370736e-96
Cd47	2.81256769477968e-98	1.01181734164546	0.646	0.079	6.38846626192257e-94
Ildr2	5.94285028045689e-97	1.2342821320718	0.858	0.148	1.34985901270298e-92
Insc	1.03342820782929e-96	0.976939967650571	0.522	0.052	2.34732883126346e-92
Itga9	1.56431138031256e-96	0.516770880397996	0.292	0.015	3.55317686924195e-92
Tnfrsf12a	5.92248357025371e-95	1.94026806635257	0.938	0.2	1.34523291814743e-90
Cadps	2.42793010568863e-94	0.776111519154948	0.513	0.051	5.51480044206117e-90
Erbb3	5.17487710336622e-94	0.607536738879134	0.283	0.014	1.1754215852586e-89
Cebpb	5.95444684112601e-94	1.42754438523555	0.602	0.073	1.35249305549336e-89
Bhlhe41	9.72128706016338e-93	0.498004445237376	0.319	0.019	2.20809314284551e-88
Aig1	3.45972054342622e-92	0.640274938344494	0.336	0.021	7.85840924233831e-88
Epha2	1.16477318395152e-90	0.397789563297299	0.283	0.015	2.64566581002747e-86
Tpm4	2.02058496261828e-90	1.45572480150856	0.814	0.145	4.58955668409117e-86
Tppp3	3.92178784439992e-90	1.24780708217439	0.735	0.112	8.90794890976998e-86
Fxyd1	4.35193340666035e-90	1.10233566433116	0.558	0.062	9.88498153988832e-86
Ccn2	9.20295821981579e-89	0.965663392715299	0.381	0.029	2.09035993004896e-84
Filip1l	1.19661549607437e-88	0.904073604859845	0.54	0.061	2.71799243778332e-84
Pgm2	6.99686849949426e-88	0.74046283451613	0.513	0.054	1.58926871097513e-83
Cxcl10	3.57652218055761e-87	0.593711064013899	0.159	0.004	8.12371248091855e-83
Wfdc18	4.50700540531982e-87	2.12180554061705	0.673	0.102	1.02372120776434e-82
Plxna4	1.14452443258498e-85	0.409343147850979	0.212	0.008	2.59967279617352e-81
Col12a1	2.74969826502556e-85	0.372621656360114	0.142	0.003	6.24566463917906e-81
Socs3	5.62815190258676e-85	1.55183131798734	0.531	0.064	1.27837842315356e-80
Anxa5	1.091998863403e-84	1.90313960434849	0.947	0.256	2.48036621833357e-80
Mest	3.61693612865858e-84	0.527992854664276	0.345	0.025	8.2155087226351e-80
Cd63	4.88148078215815e-84	2.33579910106944	0.965	0.297	1.1087795448594e-79
Cxadr	1.13824523415554e-83	0.914445308917276	0.637	0.091	2.58541022486089e-79
Myof	1.54544464890108e-83	0.896947530722671	0.646	0.09	3.51032297551391e-79
Trib1	3.79862759238863e-83	0.980606734986722	0.611	0.085	8.62820271335154e-79
Zfp36	3.85584419169967e-83	1.89281759099762	0.832	0.185	8.75816449702664e-79
Tgm2	6.22830401342729e-82	0.837925746628526	0.628	0.087	1.41469697360988e-77
Bach1	1.48370012678368e-81	0.942664644103486	0.566	0.074	3.37007646797645e-77
Samd12	5.80861479799144e-81	0.387172053522637	0.186	0.007	1.31936876521578e-76
Panx1	1.42047521936371e-80	0.393226919871515	0.274	0.016	3.22646741326272e-76
ENSMUSG00000097183	1.51534649688469e-79	0.260144709227845	0.159	0.005	3.44195803302388e-75
Bag3	3.10793402189648e-79	0.288145828687116	0.212	0.009	7.05936133733567e-75
C1ra	5.9769409374988e-79	0.562437888805006	0.336	0.026	1.35760236454348e-74
Emp3	7.28649124031016e-79	0.850781415696444	0.31	0.022	1.65505362032405e-74
Edn1	5.14693160443057e-78	2.05644293031365	0.779	0.168	1.16907404463036e-73
ENSMUSG00000097296	8.07584599855293e-78	0.258363657763385	0.168	0.006	1.83434766011131e-73
Farp1	3.46835555948753e-77	0.365958575466109	0.283	0.018	7.87802281781998e-73
Btg2	4.15231043679536e-77	2.81604640137166	0.956	0.347	9.43155792613697e-73
Fbln2	9.22996430484506e-77	0.437129078224609	0.274	0.017	2.09649409220251e-72
Rell1	1.42679642797931e-76	0.317306701067786	0.212	0.01	3.2408254065122e-72
ENSMUSG00000086320	2.96105534847819e-75	0.632105058545157	0.327	0.026	6.72574111853337e-71
Tmem176b	2.09339742510369e-74	0.753069755203532	0.31	0.023	4.75494291138052e-70
Sorcs2	2.4056531576918e-74	0.313295055421143	0.177	0.007	5.46420058238116e-70
Fos	1.4330510806362e-73	3.30701615401227	0.947	0.373	3.25503222455706e-69
Rhoq	1.47372329262671e-73	0.92571422434122	0.504	0.064	3.34741508687232e-69
Chmp4c	3.13731152756176e-73	0.358820841447589	0.239	0.013	7.12608940370379e-69
Cystm1	1.23679621817161e-71	1.59824528242747	0.894	0.234	2.80925892995499e-67
Timp1	2.05153723696037e-71	0.905068230590658	0.442	0.05	4.65986168003178e-67
B4galt5	2.65417913705706e-71	0.339830616638519	0.23	0.013	6.0287024919114e-67
Zmiz1	1.92089341947578e-70	0.598666567478153	0.398	0.041	4.36311731299729e-66
Cp	6.60738145450467e-70	0.511476376012731	0.283	0.02	1.50080062357619e-65
Cdr2l	9.95746423313817e-70	0.744583966654695	0.531	0.074	2.261738425915e-65
Ehd4	5.10055624050297e-69	0.719492768815545	0.522	0.071	1.15854034446785e-64
Afap1	5.2837037521829e-69	0.570829993127961	0.363	0.034	1.20014047027082e-64
Filip1	9.42404483507235e-69	0.605578778001489	0.31	0.025	2.14057754383833e-64
Neat1	1.82437979757744e-68	1.38005780757902	0.699	0.136	4.1438962722174e-64
Serpine2	2.24791174711019e-68	0.924808588834171	0.504	0.067	5.10590674238609e-64
Tubb2a	3.76286411206503e-68	0.456059663027389	0.239	0.015	8.54696954414452e-64
F3	4.83914194764951e-68	1.11305839331964	0.726	0.143	1.09916270198911e-63
Flna	2.99677870424418e-67	0.854561848116557	0.504	0.069	6.80688314882022e-63
Tmem176a	4.19675272200161e-67	0.495585821567594	0.257	0.017	9.53250413275445e-63
Rasl10a	1.78404202854205e-66	1.53782953888995	0.938	0.281	4.0522730636304e-62
Myh10	3.35256687289403e-66	0.613115707695812	0.372	0.037	7.61502039509151e-62
Prrg4	3.8000575548969e-66	0.466278933391696	0.327	0.029	8.63145073019281e-62
Hs3st1	3.88583610899481e-66	0.489858042684386	0.257	0.018	8.82628813797082e-62
Cdc42ep1	5.24222876454762e-66	0.290495479666279	0.177	0.008	1.19071984157935e-61
Wls	1.08980061330099e-65	0.855220951898419	0.513	0.073	2.47537311305188e-61
Adm	1.86404868487605e-64	0.521936340973343	0.212	0.012	4.23400018282746e-60
Rcan1	3.55778625163593e-64	1.66704626093964	0.735	0.168	8.08115569196586e-60
Rbp1	5.54362258145061e-64	2.41393586623216	1	0.536	1.25917843315069e-59
Cryab	4.14797338467452e-63	0.454228460241387	0.212	0.012	9.4217067459497e-59
Junb	1.25456765473954e-62	2.01917912869688	0.947	0.382	2.84962497097539e-58
Bbc3	1.78481547870923e-62	0.441007199169405	0.292	0.024	4.05402987834015e-58
Daglb	1.93391085951593e-62	0.589045193013532	0.354	0.036	4.39268512630449e-58
Fst	1.05097377048202e-61	0.779946336363615	0.327	0.032	2.38718182227285e-57
Gadd45b	1.38461321923307e-61	1.52189001229698	0.894	0.264	3.145010466166e-57
Gucy1b1	2.54417936741632e-61	0.756754015615571	0.434	0.056	5.77884901514943e-57
Robo4	3.18771198994092e-61	0.473005430396157	0.319	0.03	7.24056901395181e-57
Zfpm2	5.62171952671872e-61	0.43335051614197	0.336	0.033	1.27691737329889e-56
Tesc	2.83495149524529e-60	1.7270985977659	0.956	0.361	6.43930882630016e-56
Mybpc3	3.51080256263284e-60	0.250937066998917	0.106	0.003	7.97443694076424e-56
Klf2	1.60263269335439e-59	1.90780271520475	0.611	0.117	3.64021989968517e-55
Serpinb6b	2.00207850139707e-59	0.253059047186174	0.142	0.005	4.54752110807331e-55
Irf1	2.59441146052219e-59	0.607265333921034	0.363	0.04	5.89294619143011e-55
Hspb1	1.25874043112127e-58	2.52027174656737	1	0.687	2.85910301524886e-54
Tspan4	1.45906627438287e-58	0.756718206464954	0.496	0.075	3.31412313563325e-54
Tbc1d9	1.78480729022709e-58	0.438709433144768	0.381	0.044	4.05401127902181e-54
Rnf122	4.46939251296073e-58	0.597377561102334	0.31	0.03	1.0151778153939e-53
Stambpl1	8.93280060058466e-58	0.496086819460129	0.31	0.03	2.0289963284168e-53
Gadd45a	9.33700267880998e-58	1.55026725813786	0.876	0.28	2.1208067884649e-53
Egr1	1.25305307310355e-57	2.25539886723317	0.947	0.43	2.84618475024741e-53
Ier5	3.60658689216284e-57	0.490854888247206	0.292	0.027	8.19200146685868e-53
Vamp5	4.44917048995645e-57	0.683632358075783	0.425	0.056	1.01058458508871e-52
Mvp	1.03433097232312e-56	0.515089451238916	0.363	0.042	2.34937937053475e-52
Hspg2	1.10602566895025e-56	0.39044555911551	0.257	0.021	2.51222670445359e-52
Cd9	1.51893218777003e-56	1.60196606856623	0.912	0.315	3.45010257130084e-52
2900026A02Rik	1.63898937339873e-56	0.301675659863422	0.204	0.013	3.72280046273788e-52
Rnd3	2.88644833060701e-56	1.21025389697194	0.735	0.177	6.55627873814076e-52
Mtus1	3.78063799164309e-56	0.822738150109768	0.602	0.115	8.58734113421813e-52
Ephb6	6.21351246119824e-56	0.383755963132725	0.239	0.018	1.41133722043657e-51
Mdfic	8.96039121242397e-56	0.298463480913221	0.221	0.015	2.03526325998998e-51
Maff	1.27521049658189e-55	0.304506843237597	0.248	0.02	2.8965131219361e-51
Aplp1	2.01904764196197e-55	0.547114506655738	0.283	0.026	4.58606481395241e-51
Crim1	4.30552611993942e-55	1.01053620046361	0.637	0.133	9.7795720288304e-51
Srgap1	7.8162577092107e-55	0.336804167442889	0.212	0.014	1.77538477607012e-50
Cdh19	1.80813561062203e-54	0.294450266199086	0.177	0.01	4.10699922596688e-50
Abhd2	1.86942528040959e-54	0.400796917425633	0.301	0.03	4.24621258192234e-50
Jun	7.59977139915702e-54	1.72379930129008	0.982	0.41	1.72621207560452e-49
Trim2	7.81416978810495e-54	0.662030304337733	0.363	0.044	1.77491052567016e-49
Rhob	1.1175661423819e-53	1.58849808488415	0.938	0.365	2.53843973580626e-49
Rras	4.44976516795283e-53	1.05433867985794	0.681	0.152	1.01071966024881e-48
Setd7	5.25996533912924e-53	0.382299775284122	0.248	0.021	1.19474852712981e-48
Cavin1	7.39601214173463e-53	0.636266596413778	0.425	0.061	1.6799301978736e-48
Rhoc	1.18341845061672e-52	1.2736365668584	0.92	0.312	2.68801666873083e-48
Atp2b1	8.11587231027224e-52	1.61309819510278	0.991	0.568	1.84343923655524e-47
Smad1	2.02469262156109e-51	0.478734346116941	0.301	0.032	4.59888682061386e-47
Fosb	1.01268084677826e-50	1.36997721724413	0.558	0.115	2.30020327537214e-46
Msn	1.40618027903894e-50	0.471822444289538	0.204	0.015	3.19399788580906e-46
Dnajb4	4.83081332213462e-50	0.989607909281597	0.673	0.161	1.09727093798966e-45
Maf	5.60586439834762e-49	0.665923845966696	0.204	0.015	1.27331603944068e-44
Tinagl1	6.00961796148033e-49	0.355425726520075	0.133	0.006	1.36502462377064e-44
Tspan6	3.09174642864974e-48	0.383466274461838	0.265	0.026	7.02259283803503e-44
Igfbp6	8.36763658901084e-48	0.677330827169785	0.345	0.045	1.90062497482792e-43
Tspan18	1.19111485003752e-47	0.467652688654874	0.283	0.03	2.70549827037523e-43
Pawr	2.05516504606332e-47	0.464569496354597	0.354	0.046	4.66810188562822e-43
Rbm47	2.11934649514812e-47	0.264044422623011	0.177	0.012	4.81388362907945e-43
Loxl2	2.26666429602599e-47	0.251956121633884	0.186	0.013	5.14850128199344e-43
Rtn4	4.29690425999027e-47	1.44054403862001	0.858	0.305	9.7599883361419e-43
Nnmt	4.43705977948119e-47	0.380076478801209	0.212	0.017	1.00783375831136e-42
Cst9	6.31359653357065e-47	-1.78585433920472	0.867	0.982	1.43407031663524e-42
Nr4a1	2.31792429227101e-46	0.803464325086862	0.265	0.028	5.26493323746438e-42
Sorbs2	4.63890499388379e-46	1.28569477122715	0.735	0.209	1.05368088031077e-41
Adgrl2	7.90285692440094e-46	1.16011901399195	0.894	0.303	1.79505492180843e-41
Ier2	3.26870995937565e-45	1.42277361621768	0.929	0.411	7.42454780172586e-41
Arl4c	4.4413559384247e-45	0.546934221415429	0.425	0.069	1.00880958785379e-40
Slc38a1	1.2153903919763e-44	0.562760748370735	0.301	0.036	2.76063773633497e-40
Camk1	2.26772531130215e-44	0.266019396335175	0.177	0.013	5.15091127209171e-40
Rbms1	2.8838550438872e-44	0.656987420386378	0.451	0.08	6.55038834668538e-40
Sdc4	5.12449906529013e-44	1.38762316326733	1	0.777	1.16397871769e-39
Ahnak	8.086336049148e-44	0.298490212579809	0.212	0.018	1.83673037020348e-39
Atp11a	8.79832553930346e-44	0.363203816374165	0.274	0.03	1.99845166299739e-39
Plxdc2	9.13338115286066e-44	0.513437304007062	0.363	0.052	2.07455619506077e-39
Samd4	4.80972415333233e-43	0.572256672189662	0.336	0.047	1.09248074418791e-38
Rbpms	9.2629243637414e-43	1.28284355855517	0.947	0.47	2.10398063998022e-38
Klf4	1.00568033104887e-42	0.816433436539472	0.372	0.058	2.28430230394441e-38
Ydjc	1.00576958671594e-42	0.280824442425071	0.221	0.02	2.28450503926658e-38
Ctxn1	1.42223678290248e-42	0.577001784464018	0.478	0.089	3.23046862868469e-38
Sec24d	3.50154488156961e-42	0.38313074696959	0.319	0.042	7.95340904399722e-38
Mmp23	7.92831321339387e-42	0.344889419639778	0.274	0.032	1.80083706329028e-37
Tgfb3	2.00184044330195e-41	0.830515408233758	0.575	0.138	4.54698038291605e-37
Mef2c	2.33092602150958e-41	1.00348847659202	0.867	0.303	5.29446536525686e-37
Tpm1	4.11709746052941e-41	1.18006934492942	0.823	0.291	9.3515751718465e-37
Klf6	4.24691838896753e-41	1.51194907030298	0.858	0.378	9.64645042870086e-37
Bcam	2.17653314284595e-40	0.36598093546517	0.177	0.014	4.94377738066029e-36
Cd38	2.18315511077123e-40	0.255203977704202	0.186	0.015	4.95881851860578e-36
ENSMUSG00000106874	2.66388750286855e-40	0.973283953310056	0.566	0.135	6.05075407401563e-36
Ltbp3	2.73874000211415e-40	0.55360900300096	0.354	0.055	6.22077404080207e-36
Ckap4	2.82166933173198e-40	0.497383311845415	0.283	0.036	6.40913972009601e-36
S100a11	3.03974980923479e-40	1.43911858360494	1	0.742	6.90448771669591e-36
Apbb2	3.68234416597204e-40	0.612835521949177	0.496	0.1	8.36407653858889e-36
Sbsn	6.53854487547901e-40	0.469395917854946	0.31	0.042	1.4851650830163e-35
Tax1bp3	7.12971557580171e-40	0.691020300977736	0.584	0.135	1.6194435958876e-35
Nedd9	8.28940126814136e-40	0.761426017986448	0.628	0.159	1.88285460404563e-35
Irf2bpl	1.38355267918365e-39	0.93443678970123	0.788	0.254	3.14260155549775e-35
Zbtb20	1.5726123709943e-39	1.1825235015163	0.991	0.541	3.57203173947645e-35
Esyt1	1.98589034198545e-39	0.253644481203579	0.204	0.019	4.51075132278576e-35
Lamb1	2.50218284359098e-39	0.322250104027863	0.15	0.01	5.68345811093255e-35
ENSMUSG00000109635	2.72704660529698e-39	0.367081661386738	0.283	0.036	6.19421365927157e-35
Armcx3	3.83751735536465e-39	0.340764313505649	0.248	0.028	8.71653692097528e-35
Hivep2	4.76467317036129e-39	0.381257854242032	0.265	0.032	1.08224786391586e-34
Clic4	7.40492033460865e-39	0.8274647625218	0.735	0.223	1.68195360480301e-34
Dennd2a	7.73116260501978e-39	0.287489759830417	0.204	0.019	1.75605627410419e-34
Limch1	1.07537521973974e-38	0.661442875441932	0.496	0.107	2.44260727411685e-34
Prxl2b	1.12337296614942e-38	0.692962881593048	0.504	0.108	2.55162935531179e-34
Myl6	1.15567589737196e-38	1.23076767534504	1	0.875	2.62500223329067e-34
Creb3l2	1.89374583057914e-38	0.537957637403612	0.478	0.096	4.30145427957745e-34
Tcaf1	2.31832330625976e-38	0.429118195249318	0.319	0.046	5.26583955783841e-34
Klf3	4.86532769758149e-38	0.597567724633603	0.504	0.108	1.10511053322866e-33
Bcan	4.9396078786565e-38	0.681165602485715	0.363	0.061	1.12198253355804e-33
Zfp704	6.64868368841548e-38	0.974330971608096	0.841	0.313	1.51018201298669e-33
Jund	7.62141101505222e-38	1.38733692304571	1	0.8	1.73112729795896e-33
Arl6ip5	9.45768732963727e-38	0.534589113388095	0.46	0.091	2.14821910005381e-33
Fstl1	1.84333398955316e-37	0.682235175104922	0.372	0.064	4.18694882387104e-33
Pea15a	1.86291366826676e-37	0.819210698304704	0.708	0.212	4.23142210610113e-33
Sbno2	2.81950592464179e-37	0.802864615746631	0.451	0.093	6.40422575723136e-33
Mtss1	3.54815488889206e-37	0.474963683277067	0.451	0.089	8.05927901462943e-33
Clasp1	4.18814118692713e-37	0.81254875786807	0.788	0.253	9.51294389198629e-33
Itgav	4.46449183742637e-37	0.69563246702979	0.611	0.161	1.01406467595303e-32
Rgs10	6.77518465397694e-37	0.436221962865103	0.327	0.049	1.53891544230432e-32
Myh9	1.08760585463002e-36	0.711635972343182	0.469	0.1	2.47038793820663e-32
Arpc1b	1.09117425339657e-36	1.13635784786332	0.973	0.74	2.47849319916496e-32
Pappa	1.68506125349617e-36	0.71651129376341	0.593	0.153	3.8274481311912e-32
Serpinh1	2.18657933768179e-36	0.867935830881746	0.584	0.154	4.96659630761043e-32
Trio	3.49293551641914e-36	0.887468454233853	0.796	0.277	7.93385373199444e-32
Nfib	6.93718598713933e-36	0.769230727443761	0.832	0.287	1.57571242511883e-31
Cavin3	7.76239065674874e-36	0.446515610286364	0.15	0.011	1.76314941377391e-31
Nr4a2	1.35201253754185e-35	0.459301667750301	0.15	0.012	3.07096127777256e-31
Tshz2	3.36584537632596e-35	0.770089078787667	0.619	0.172	7.64518118778678e-31
Vmp1	4.08731022809786e-35	1.12587942948128	0.876	0.366	9.28391645210149e-31
Atp13a3	4.14471080401275e-35	0.646054778766283	0.504	0.115	9.41429612023457e-31
Wwtr1	4.5501651673303e-35	0.725554161781454	0.761	0.24	1.0335245161074e-30
Rin2	7.23580752123891e-35	0.425997029949659	0.301	0.045	1.64354132037421e-30
Azin2	9.29086740799271e-35	0.321024788359511	0.23	0.027	2.11032762305146e-30
Daam1	1.00719805859142e-34	0.641462095001818	0.478	0.105	2.28774967028455e-30
Cacna2d1	1.25453285113977e-34	0.344724882185947	0.221	0.025	2.84954591807887e-30
Tnks1bp1	1.46579281555314e-34	0.28885970643495	0.301	0.044	3.32940180124741e-30
Tes	1.47622796094503e-34	0.321660585653285	0.168	0.015	3.35310419049054e-30
Tpst1	4.10469026655154e-34	0.597900018175305	0.451	0.097	9.32339347144516e-30
Ntn4	6.74235960275543e-34	0.866457049133963	0.735	0.254	1.53145956016987e-29
Plpbp	8.06059751633103e-34	0.523930708270495	0.442	0.094	1.83088411985943e-29
Dpysl3	1.34402784184389e-33	0.254154832274381	0.168	0.015	3.0528248399642e-29
Azin1	1.54407227967883e-33	0.973211069900088	0.743	0.267	3.5072057760625e-29
Sema5a	1.8282101494632e-33	0.735745656929381	0.655	0.191	4.15259653349071e-29
Mideas	3.19183887459796e-33	0.399323876535406	0.257	0.035	7.24994281976181e-29
Etd	3.68814649919625e-33	-1.65043476797161	0.593	0.86	8.37725595827435e-29
Dusp1	9.60652163701124e-33	0.351080150203812	0.239	0.031	2.18202532463073e-28
Gstm1	1.26356655993835e-32	1.18785923738835	1	0.925	2.87006508424397e-28
Srxn1	1.37894005427485e-32	0.254254524575419	0.15	0.013	3.13212443927989e-28
Ppp1r15a	1.72800889809743e-32	0.638681822857762	0.469	0.11	3.9249994111385e-28
Vat1	3.42038768793036e-32	0.792531562151903	0.752	0.262	7.76906859436501e-28
Padi2	3.56749284533752e-32	0.567327137560633	0.407	0.084	8.10320324889965e-28
Dst	8.79394694929183e-32	1.00602452392884	0.867	0.374	1.99745711006215e-27
Actg1	1.2175475499193e-31	0.875053536941152	1	0.967	2.7655375048867e-27
Kif1b	1.44319186844101e-31	0.828602588377456	0.726	0.247	3.27806600997691e-27
Pbx1	2.55495543945624e-31	0.769042120823596	0.478	0.117	5.80332578518091e-27
Rab27b	3.03504252149613e-31	0.270376197327958	0.159	0.015	6.89379558332631e-27
Arhgef12	3.84719151289425e-31	0.968302280338899	0.885	0.398	8.73851080238799e-27
1700011M02Rik	4.23772505480097e-31	-1.71771616870376	0.487	0.823	9.62556868947493e-27
Nfe2l2	8.85292019741539e-31	0.831759188004788	0.903	0.389	2.01085229364093e-26
Cpd	1.61592447478984e-30	0.734587880020596	0.628	0.19	3.67041085203764e-26
Ext1	1.81148358324586e-30	0.551145219641114	0.381	0.079	4.11460381098464e-26
Magi3	2.03626632185429e-30	0.479417016506289	0.389	0.081	4.62517532345984e-26
Lonp1	2.45794844077475e-30	0.512726976668442	0.549	0.146	5.58298408837576e-26
Clip1	2.80110934812043e-30	0.475128717922781	0.389	0.081	6.36243977332075e-26
Plscr1	2.99884793693186e-30	0.365464428774001	0.265	0.04	6.81158320394702e-26
Fnbp1l	3.03870669971491e-30	0.512155325230401	0.558	0.149	6.90211839773244e-26
Card19	3.83246346645687e-30	0.457872942236572	0.442	0.098	8.70505751771014e-26
Cpeb2	5.43119430089796e-30	0.419462618785524	0.336	0.062	1.23364147350596e-25
Bhlhe40	5.72978513831682e-30	0.684974297363335	0.451	0.108	1.30146339631728e-25
Bach2	6.55711848679132e-30	0.329194483948498	0.221	0.029	1.48938389308978e-25
Plk2	9.05935687024144e-30	0.697668938411278	0.372	0.076	2.05774231950664e-25
Rdh10	1.01253070756001e-29	0.604798846567123	0.504	0.129	2.29986224915182e-25
Map3k14	1.19311749609151e-29	0.253319276555055	0.142	0.012	2.71004708062225e-25
Mdk	1.34516922056994e-29	0.997510775592713	0.327	0.063	3.05541736760257e-25
Dab2ip	2.09094439571746e-29	0.695985260369731	0.735	0.252	4.74937110043264e-25
Hoxb9	2.3801259406686e-29	0.577416212395477	0.354	0.072	5.40621806163465e-25
Smurf1	3.1647172414193e-29	0.39380894604038	0.327	0.061	7.1883387421598e-25
Sgcg	3.60758936471088e-29	0.299237546607425	0.168	0.018	8.19427848300428e-25
Fam171b	3.7524601710531e-29	0.302307684849937	0.106	0.007	8.52333803253002e-25
Cdkn1a	3.95276294236352e-29	1.1560640844312	0.416	0.097	8.97830574728451e-25
Anxa7	4.01019736142906e-29	0.67132421217497	0.584	0.174	9.10876228674996e-25
Mras	4.32844683059583e-29	0.688069695703108	0.726	0.251	9.83163413101536e-25
Epcam	4.9618285894315e-29	0.736362598995545	0.504	0.131	1.12702974580347e-24
Psmd8	4.96855731133221e-29	1.14406236463553	0.92	0.532	1.128558107696e-24
Ppp1r9b	5.46862016302339e-29	0.251738280965134	0.177	0.02	1.24214238382913e-24
Pmm1	6.60319589179513e-29	0.982477613077049	0.761	0.308	1.49984991486235e-24
Jmjd1c	8.29944140701826e-29	0.510762483131088	0.619	0.181	1.88513512119013e-24
Tnip1	1.11765659337233e-28	0.462569916347138	0.354	0.072	2.53864518618591e-24
Hacd1	1.29457236237407e-28	0.353359270845576	0.292	0.05	2.94049166389647e-24
Nfkb1	1.32424194419081e-28	0.484463501495494	0.46	0.114	3.007883152035e-24
Serinc5	1.71746014601272e-28	0.484280328704983	0.469	0.118	3.90103897565329e-24
Ttll5	1.74386060141836e-28	0.462580553804365	0.416	0.093	3.96100497006167e-24
Ddx58	1.96505522733768e-28	0.319378130488852	0.23	0.033	4.46342644337482e-24
Lamp2	2.64185222903805e-28	0.895287147785902	0.885	0.405	6.00070315303703e-24
Ust	2.69290852811416e-28	0.264363755776543	0.186	0.022	6.11667243075851e-24
Tln1	2.69603689263386e-28	0.881203805768872	0.814	0.338	6.12377819792855e-24
Lamc1	3.49420908366862e-28	0.59342615049246	0.566	0.164	7.93674651264491e-24
Defb19	4.92517813302436e-28	-1.05552508065015	0.991	0.988	1.11870496113515e-23
Zyx	4.99220538693811e-28	1.01553480164634	0.876	0.468	1.13392953158912e-23
Il17ra	5.81579815760508e-28	0.390210574433779	0.363	0.076	1.32100039351842e-23
Tsc22d2	6.67221973081713e-28	0.629864080110585	0.655	0.213	1.5155279896578e-23
Cnn3	6.7201054659155e-28	0.937155190754966	0.929	0.489	1.52640475552805e-23
Oasl2	7.16695861318058e-28	0.414926082604523	0.46	0.111	1.62790297939784e-23
Net1	7.78404597627097e-28	0.352264656913076	0.345	0.069	1.76806820305019e-23
Spty2d1	7.92099904630676e-28	0.478317175342931	0.46	0.115	1.79917572337812e-23
Mfhas1	1.08238905908219e-27	0.357043346644292	0.283	0.048	2.45853850879929e-23
Gch1	1.36453688978773e-27	0.300366344435886	0.274	0.046	3.09940909146385e-23
Rasl11a	1.83270589626415e-27	0.712751597522632	0.398	0.092	4.16280817277439e-23
Gdf15	1.91218915162319e-27	0.307473036003296	0.124	0.01	4.34334643899691e-23
Ctsf	2.77794449183315e-27	0.996383983122153	0.814	0.351	6.30982311874981e-23
1700018G05Rik	3.54516769810015e-27	-1.80126020802947	0.345	0.735	8.05249390946469e-23
Inppl1	3.80560309959917e-27	0.607152529753874	0.717	0.248	8.64404688042955e-23
Mfsd4a	4.43789092044348e-27	0.29204083697645	0.301	0.054	1.00802254366953e-22
Iah1	4.59115621779214e-27	0.842998654318527	0.743	0.292	1.04283522330931e-22
Ifrd1	4.99088289057381e-27	1.18865449542515	0.646	0.233	1.13362913976494e-22
Tpt1	6.1193490152115e-27	0.726355906657212	1	0.994	1.38994893531514e-22
Syngr1	6.32706914288129e-27	0.783657295752679	0.664	0.23	1.43713048511406e-22
Sh3bgr	6.45628058943009e-27	1.08364542356107	0.726	0.282	1.46647957308315e-22
Cfl2	6.98086037934524e-27	0.947119943834493	0.885	0.458	1.58563262656448e-22
Scara3	1.17556545852711e-26	0.588935689402924	0.469	0.125	2.67017938249849e-22
Eif4ebp1	1.33667825488579e-26	0.674414238890816	0.628	0.206	3.03613098814759e-22
Nfkb2	1.96551509451634e-26	0.263789931873929	0.177	0.021	4.46447098568441e-22
Slc9a1	3.74152310644389e-26	0.318368315107754	0.301	0.057	8.49849558397665e-22
Fbn1	3.90596252663163e-26	0.341765677146896	0.221	0.033	8.87200328299109e-22
Etv6	5.42371468094938e-26	0.456947106063612	0.478	0.129	1.23194255263084e-21
Stat3	6.0836653720171e-26	0.732501030647895	0.681	0.252	1.38184375259996e-21
Taok3	7.64105867612588e-26	0.713872510653174	0.655	0.237	1.73559006769523e-21
Zbtb38	8.2223012129878e-26	0.593477911869125	0.708	0.254	1.86761349751805e-21
Bcl2	1.33924279840398e-25	0.250921594735967	0.177	0.022	3.0419560922948e-21
Hsp90aa1	3.0399813215662e-25	0.808074779549657	1	0.839	6.90501357380547e-21
Pard3	4.17954803564403e-25	0.273085457290389	0.186	0.025	9.49342540816185e-21
Tbc1d2b	5.01546142550097e-25	0.298296234015367	0.257	0.044	1.13921190818829e-20
Celsr1	5.0927695395825e-25	0.27996744104419	0.204	0.029	1.15677167322077e-20
Wee1	8.72557734092979e-25	0.67556520333381	0.593	0.2	1.98192763721879e-20
Mxra7	1.18760783138407e-24	0.812507989731163	0.796	0.348	2.69753242820577e-20
Myl12a	1.43558447002267e-24	0.844201812912162	1	0.823	3.26078656520948e-20
Ccnl1	1.43835533953306e-24	0.777886171712782	0.779	0.33	3.26708031821539e-20
Anxa3	2.45107832207227e-24	0.496559260617452	0.522	0.153	5.56737930075494e-20
Gm35533	2.4617651584163e-24	1.18776917771211	0.938	0.565	5.59165338082678e-20
Cited1	3.23306676019523e-24	-1.21897703597498	0.814	0.895	7.34358783910743e-20
Rbfox2	3.41962247167346e-24	0.358460212046866	0.327	0.07	7.76733048215909e-20
Camk2d	6.42834073481967e-24	0.651949570165099	0.637	0.229	1.46013331450694e-19
Atn1	9.59273566870964e-24	0.260033918995901	0.248	0.043	2.17889397979071e-19
Tsc22d4	9.91747176047599e-24	0.799025262612303	0.929	0.498	2.25265453567452e-19
Tst	1.22550207279994e-23	-1.45127609383787	0.54	0.764	2.78360540815777e-19
Reep5	1.35271136998043e-23	0.709598157948104	0.655	0.241	3.07254860577354e-19
Cst12	1.76264156976064e-23	-0.850702593315199	0.991	0.982	4.00366406155433e-19
Rasgef1c	1.92076277530568e-23	0.279352340214	0.221	0.036	4.36282056782932e-19
Hipk2	2.3636065386661e-23	0.509979979840329	0.531	0.168	5.36869589192617e-19
Fkbp10	2.72436836654155e-23	0.335841366782371	0.407	0.102	6.18813030776248e-19
Ro60	2.80380195977532e-23	0.412519591546046	0.345	0.08	6.36855577143366e-19
Sptbn1	2.88036542637841e-23	0.88995652154279	0.885	0.471	6.54246202947593e-19
Rassf1	3.03214105421123e-23	0.53718079981096	0.46	0.134	6.8872051905354e-19
Sparc	4.98714519997528e-23	1.05496203566786	1	0.863	1.13278016072239e-18
Mast4	5.33259353926337e-23	0.802192373022531	0.664	0.257	1.21124529650828e-18
Zbtb4	5.69542660226145e-23	0.308907990458089	0.265	0.051	1.29365919843767e-18
Egr2	6.31896923661873e-23	0.390104513959312	0.265	0.052	1.43529067240558e-18
1700025G04Rik	6.55325992895317e-23	0.707712991349283	0.779	0.335	1.48850746026242e-18
Lgals1	6.74716879923128e-23	1.26919807328727	0.876	0.467	1.53255192105739e-18
Sox4	8.92859370106795e-23	0.982450026297615	0.894	0.476	2.02804077326057e-18
Pak6	1.05873985044203e-22	0.464894934584011	0.469	0.137	2.40482169629404e-18
Wfdc10	1.14910668967207e-22	-1.31825214234957	0.867	0.94	2.61008093492114e-18
Tmcc3	1.32923664969694e-22	0.540999846647098	0.531	0.171	3.01922812612163e-18
Rras2	1.98877849645203e-22	0.781936141926248	0.876	0.453	4.51731147684114e-18
Wdr1	2.03166436612953e-22	0.436803663872257	0.487	0.145	4.6147224412266e-18
Csnk1e	2.21689225260122e-22	0.38619116956525	0.31	0.067	5.03544906255841e-18
Mrpl33	2.62115847671965e-22	0.77407428027938	0.876	0.443	5.953699364021e-18
Mcl1	3.04574955502955e-22	0.763439894417531	0.867	0.433	6.91811553929413e-18
Slc6a8	3.55411799272928e-22	0.298073978138924	0.239	0.043	8.07282360868528e-18
Gamt	4.30124873412789e-22	-1.08898162098147	0.894	0.881	9.7698563746981e-18
Ptp4a2	4.68977990856687e-22	0.736824509981343	0.982	0.66	1.06523660843188e-17
Ppp2r5a	6.00630656269004e-22	0.340121882339358	0.372	0.091	1.36427247264942e-17
Sipa1l1	6.03203915253916e-22	0.486327149892106	0.54	0.171	1.37011737310775e-17
Epb41l1	8.14842379046057e-22	0.321160982178395	0.257	0.05	1.85083297976521e-17
Cpe	1.03084447353643e-21	0.780018012393411	0.991	0.751	2.34146013719066e-17
Dbn1	1.20946278725051e-21	0.544804963980429	0.451	0.134	2.74717377496081e-17
Rassf8	1.27904797356682e-21	0.291885456931702	0.257	0.05	2.90522956715968e-17
Magec2	1.86126325306871e-21	-1.20496988284642	0.611	0.81	4.22767335302027e-17
Irs2	1.9540406277978e-21	0.490647805678192	0.487	0.151	4.43840788197992e-17
Midn	2.14829892783677e-21	0.587707600864297	0.611	0.224	4.87964618468844e-17
Tmem37	2.29388930958777e-21	0.294082443674005	0.239	0.044	5.21034017779765e-17
Nt5e	3.05395374208434e-21	0.613809083924526	0.699	0.288	6.93675052977038e-17
Tspan7	3.0689125932657e-21	0.508276504534362	0.398	0.112	6.97072806434372e-17
ENSMUSG00000097815	3.18085262206822e-21	0.251605045863288	0.159	0.021	7.22498864576576e-17
Ccnd1	3.19718815220918e-21	0.818634977677442	0.363	0.096	7.26209316892793e-17
Arid5b	4.05589166870714e-21	0.792669437909274	0.92	0.512	9.2125523363014e-17
Cmtm3	4.2754804996476e-21	0.459943469090204	0.699	0.263	9.71132640689957e-17
Atf6	4.63114854973275e-21	0.577475097395804	0.478	0.153	1.0519190815863e-16
Tanc1	4.70836837729814e-21	0.470359309603419	0.442	0.129	1.0694587932195e-16
Actb	5.50303007295218e-21	0.635841689474114	1	0.98	1.24995825077036e-16
Cxxc5	5.92523690686953e-21	0.526766785692782	0.496	0.156	1.34585831102635e-16
Phlda3	6.55730908419296e-21	0.474732420252779	0.283	0.061	1.48942718538359e-16
Slc35f5	6.75873354452363e-21	0.404345767717569	0.407	0.11	1.5351787373031e-16
Trps1	8.54049638152167e-21	0.299839101363945	0.257	0.052	1.93988834809883e-16
Gask1b	8.9959709131665e-21	0.432189362814498	0.372	0.099	2.04334483321664e-16
Spsb2	9.0794709011551e-21	0.273895449135387	0.257	0.051	2.06231102048837e-16
Endod1	9.14065562393868e-21	0.335007690512454	0.283	0.062	2.07620851842143e-16
Ddit3	9.33412121585065e-21	0.511294159523329	0.487	0.152	2.12015229296832e-16
Iffo2	9.78145038516359e-21	0.391617256039193	0.442	0.129	2.22175864048606e-16
Tceal9	1.07954690340304e-20	0.671772527223693	0.991	0.844	2.45208283638967e-16
Fzd5	1.77258903936918e-20	0.37524769065919	0.398	0.109	4.02625874402315e-16
Zeb2	1.80853892693113e-20	0.544486625806131	0.743	0.304	4.10791531863138e-16
Masp1	1.88767618331165e-20	0.30472571603625	0.257	0.053	4.28766768277407e-16
Nfia	1.93648951094993e-20	0.694902304910379	0.761	0.333	4.39854227517166e-16
St6gal1	2.10056822551602e-20	0.443535951672029	0.425	0.125	4.77123066743708e-16
Tigd2	2.10834442874567e-20	0.435885729912354	0.469	0.146	4.7888935354529e-16
Sec63	2.34331484690449e-20	0.698425121900092	0.726	0.311	5.32260534325885e-16
Mia3	3.09796433683594e-20	0.452694371411406	0.584	0.207	7.03671619468916e-16
Frat2	3.96554872157486e-20	0.383715236568789	0.265	0.057	9.00734736618514e-16
Tsx	4.09846399806242e-20	-1.85418904390983	0.265	0.63	9.30925112519898e-16
Crip2	4.11999810622216e-20	0.412600866581528	0.212	0.038	9.35816369847302e-16
Cast	4.65544733567242e-20	0.365567432919544	0.327	0.08	1.05743830782463e-15
Gadd45g	4.8665577499335e-20	0.913498113653973	0.637	0.282	1.10538992731989e-15
Cxcl1	4.99847535605941e-20	0.740529429458362	0.31	0.075	1.13535369237533e-15
Gpx8	5.04972355068576e-20	0.399323782183805	0.354	0.092	1.14699420730276e-15
Syt14	7.43048534828584e-20	0.320609706109125	0.381	0.101	1.68776044200965e-15
Sppl2a	8.37771943529053e-20	0.553057634178392	0.681	0.279	1.90291519253189e-15
Sgk1	9.79263473244213e-20	0.822054189077198	0.496	0.167	2.22429905312691e-15
Ftl1	1.01378006347945e-19	0.701830222631355	1	0.878	2.30270003618723e-15
Irf2bp2	1.29191853102743e-19	0.449807495911433	0.655	0.25	2.9344637513757e-15
Ywhaz	1.35790272108035e-19	0.689577885583169	0.982	0.726	3.0843402406619e-15
Rhbdf2	1.45107648313788e-19	0.577726481934399	0.619	0.233	3.29597512379939e-15
Tns3	1.88647659011912e-19	0.465797631012926	0.54	0.189	4.28494292679657e-15
Myl12b	1.94267963281619e-19	0.772701281760625	0.92	0.65	4.41260251797868e-15
Malat1	1.96019716447661e-19	0.920667614336319	0.991	0.883	4.45239183939216e-15
Ddr1	2.40424292070311e-19	0.629864116003282	0.761	0.35	5.46099737008503e-15
Chka	2.43091005017535e-19	0.93501806366201	0.814	0.406	5.52156908796828e-15
Slc39a6	2.71713875312771e-19	0.774970586083451	0.867	0.462	6.17170896385428e-15
Rhou	2.94709600118083e-19	0.654809246322549	0.832	0.406	6.69403385708214e-15
Prnp	3.62397480499578e-19	0.391854282890283	0.292	0.07	8.23149637206741e-15
Tmed10	4.13538320310724e-19	0.726788205463059	0.982	0.715	9.39310940753779e-15
Vezf1	4.26419418606979e-19	0.357453299363478	0.478	0.15	9.68569067423893e-15
Sfn	4.35920615207884e-19	0.362009690424104	0.15	0.021	9.90150085383189e-15
Parva	4.68813198100449e-19	0.276309845603904	0.257	0.055	1.06486229816536e-14
Ppp1r12a	4.81420211639229e-19	0.759668020062769	0.894	0.523	1.09349786871735e-14
Amotl2	7.94625325839434e-19	0.513307850060558	0.611	0.233	1.80491196511169e-14
Rhox8	8.31636086862726e-19	-0.926525637810296	0.858	0.894	1.8889782077e-14
Slc39a1	8.6887994572456e-19	0.305701202164151	0.372	0.102	1.97357390871876e-14
Grina	9.43215154556753e-19	0.518218406939853	0.487	0.169	2.14241890206021e-14
Ccnd2	1.09094240058149e-18	0.788409430672733	0.637	0.27	2.4779665686808e-14
Akap13	1.22567181703016e-18	0.616523229611009	0.814	0.373	2.7839909652023e-14
Pnrc1	1.30294099820384e-18	0.763790362543882	0.965	0.633	2.9595001833202e-14
Rab13	1.30379399944015e-18	0.36669765369028	0.381	0.109	2.96143769032835e-14
Smad4	1.48892839577758e-18	0.541646282834331	0.726	0.31	3.38195195816919e-14
Zhx2	1.67492304262524e-18	0.291985309340628	0.239	0.05	3.80442019901896e-14
Fxyd6	1.69299159106649e-18	-1.21367083305407	0.442	0.71	3.84546109994842e-14
Tpd52l1	2.65031219455394e-18	-1.21730278075187	0.54	0.723	6.01991911870981e-14
Oxct1	2.70489254855622e-18	0.69331205255306	0.867	0.458	6.1438929347906e-14
Ptprd	3.12231903607417e-18	0.597268375445412	0.761	0.343	7.09203545853888e-14
Rapgef2	3.1627717512906e-18	0.271251550430088	0.292	0.07	7.18391975588146e-14
Gm14569	3.84306136749003e-18	-1.1506714495045	0.575	0.771	8.72912959011684e-14
Anp32a	4.53679700459714e-18	0.587537275199494	0.814	0.394	1.0304880716242e-13
Nudt19	5.05065069957685e-18	0.609563448297596	0.814	0.414	1.14720479990189e-13
Cdk6	5.09373012715043e-18	0.323918306916183	0.381	0.108	1.15698986108095e-13
Arhgef40	6.31927908214812e-18	0.276309706896619	0.327	0.086	1.43536105071912e-13
Itgb1	6.37904216627703e-18	0.64837374724944	0.92	0.487	1.44893563764816e-13
Cnih4	7.07295917522763e-18	0.719699937503677	0.876	0.48	1.6065519470612e-13
Cstf3	7.39805946514276e-18	0.879923132206496	0.558	0.22	1.68039522691253e-13
Cstb	7.61689827228689e-18	0.908078160047763	0.85	0.474	1.73010227356724e-13
Stk40	8.60412277778731e-18	0.335811574300955	0.319	0.084	1.95434044774661e-13
Rpl22l1	9.10009099463131e-18	0.725331554987615	0.85	0.437	2.06699466852055e-13
Btg1	9.15817713767002e-18	0.775172731764579	0.788	0.402	2.08018835505037e-13
Fam168a	1.11017449770468e-17	0.362350834732393	0.389	0.116	2.5216503540864e-13
Cdh2	1.15484914578398e-17	0.638208553735699	0.814	0.413	2.62312434973372e-13
Rrbp1	1.36043277648496e-17	0.653654189570404	0.779	0.374	3.09008700850793e-13
Stxbp6	1.59695224089584e-17	0.502850660163955	0.673	0.286	3.62731731997081e-13
Epc1	1.60177496159941e-17	0.488797619424927	0.584	0.219	3.63827164777691e-13
Fermt2	1.67473445658789e-17	0.677458915248102	0.823	0.413	3.80399184469374e-13
Rock2	1.88329832371527e-17	0.619605650487929	0.735	0.348	4.27772381248687e-13
Smad3	2.37183314178074e-17	0.288571652218437	0.31	0.08	5.38738179824077e-13
Map1lc3a	2.49565699485719e-17	0.677630458184035	0.903	0.558	5.66863529811862e-13
Iqgap1	2.66081976543891e-17	0.41875392581751	0.531	0.195	6.04378601521794e-13
Eef1a1	3.22182544560838e-17	0.468173287062045	1	0.991	7.31805431715487e-13
Tmem255a	3.28657847058818e-17	0.718667098959544	0.602	0.254	7.465134338094e-13
Ccser2	4.41352384014765e-17	0.449880907021623	0.726	0.311	1.00248780505114e-12
Ski	4.78247092209529e-17	0.308372897619884	0.345	0.097	1.08629044524472e-12
Dbi	4.92616358750122e-17	0.536184019737187	1	0.953	1.11892879726503e-12
Hmgb3	5.19785631802336e-17	-0.94960481999438	0.858	0.867	1.18064108407583e-12
Bok	6.09935062510949e-17	0.707731985466263	0.673	0.304	1.38540650098737e-12
Pvr	6.21356004392204e-17	0.340093079468042	0.381	0.114	1.41134802837645e-12
Prep	6.7243474705232e-17	0.362910135210877	0.558	0.204	1.52736828445464e-12
Atf4	6.73847331053363e-17	0.568354523919671	0.558	0.218	1.53057682775461e-12
Ide	7.1620638151796e-17	0.322049841089957	0.496	0.171	1.62679117497989e-12
ENSMUSG00000105361	9.26892814651134e-17	-1.02790714050458	1	0.992	2.10534433919859e-12
Resf1	9.39386832931448e-17	0.709008581357423	0.726	0.352	2.13372325232049e-12
Lgalsl	1.00619558282768e-16	0.288717543342438	0.257	0.06	2.2854726468348e-12
Mosmo	1.08096238842316e-16	0.372458198801679	0.46	0.157	2.45529796906437e-12
Sntb2	1.10808281044645e-16	0.531296168133172	0.823	0.395	2.51689929564806e-12
Wdfy1	1.30876451942335e-16	0.410845324489309	0.487	0.174	2.97272772941819e-12
Map1b	1.40203117527891e-16	0.735441488353715	0.912	0.535	3.18457361152851e-12
Ets2	1.88324504470159e-16	0.308010868076639	0.186	0.036	4.27760279453518e-12
Agtrap	2.04626958601211e-16	0.4433426831791	0.699	0.304	4.64789673766791e-12
Gm9112	2.12099147991841e-16	-1.45127267270937	0.133	0.511	4.81762004748668e-12
Tob1	2.41192113628659e-16	0.472942152436278	0.54	0.214	5.47843766896137e-12
Ptms	2.57614013190255e-16	0.631739339367731	0.938	0.575	5.85144469560345e-12
Rpl7	2.62745712248119e-16	0.515969091537642	1	0.918	5.96800610800378e-12
Mprip	2.6455989580881e-16	0.457067882426725	0.646	0.263	6.00921347340132e-12
Plekho1	2.66561123589771e-16	0.402304654579446	0.549	0.203	6.05466936121805e-12
Ktn1	2.84534270877389e-16	0.693447427734626	0.796	0.389	6.46291142870902e-12
Rhox5	3.07363942384332e-16	-1.39229547751107	0.177	0.537	6.98146458731771e-12
Lzts2	3.19576705949967e-16	0.396786741606799	0.584	0.227	7.25886529894755e-12
Pcyt1a	3.65125757003319e-16	0.480548843297901	0.779	0.357	8.29346644457338e-12
Zfp281	3.96273185677963e-16	0.347982638912542	0.496	0.174	9.00094913948924e-12
Nrip1	3.96427287276835e-16	0.596907630080672	0.788	0.398	9.00444940320604e-12
Map2k3	4.05084081072921e-16	0.300269630666789	0.434	0.142	9.20107981749033e-12
Flot1	4.21330190362716e-16	0.332228323075336	0.425	0.138	9.57009394389874e-12
Tmsb10	4.34040499314906e-16	0.771626048999982	0.894	0.548	9.85879590143878e-12
Rab3ip	5.51005531923931e-16	0.538098253985009	0.619	0.261	1.25155396521202e-11
Zbtb18	5.58381942183493e-16	0.419138366842467	0.566	0.222	1.26830874347559e-11
Cycs	6.61187322727598e-16	-0.766635987612451	0.956	0.927	1.50182088484347e-11
Bcl10	7.20273019530795e-16	0.392002531326452	0.708	0.305	1.63602813656225e-11
Wdfy3	8.00959086194957e-16	0.453166402043932	0.442	0.154	1.81929846838323e-11
Bmpr1a	8.30464749954669e-16	0.36657540898838	0.664	0.273	1.88631763304703e-11
Pdlim7	8.94245636125814e-16	0.315042228582436	0.301	0.082	2.03118953789617e-11
Aopep	9.442405142783e-16	0.299593904786957	0.292	0.078	2.14474790413173e-11
Ube2r2	9.74588762460484e-16	0.485869556515796	0.743	0.355	2.21368091505274e-11
Src	1.00668778040646e-15	0.283093295132757	0.434	0.142	2.28659062441523e-11
ATP6	1.03788998010422e-15	-0.943790112569639	1	0.999	2.35746330080871e-11
Atp11b	1.10925452626674e-15	0.533725087137761	0.814	0.407	2.51956073096227e-11
4930455G09Rik	1.13375430562343e-15	0.387924261858465	0.301	0.082	2.57520952979305e-11
Lgals8	1.18616094958639e-15	0.328539014199336	0.292	0.079	2.69424598089052e-11
Bicd1	1.38295176347214e-15	0.258710128593192	0.257	0.063	3.14123663555062e-11
Ugp2	1.39523636277974e-15	0.507308021097797	0.681	0.308	3.16913987441791e-11
Ndrg1	1.4908248179423e-15	0.40697205475519	0.363	0.112	3.38625949147414e-11
Rims2	1.58613165487187e-15	0.262544454108608	0.195	0.04	3.60273944087597e-11
Sox9	1.61189987322641e-15	0.678856291112754	0.965	0.639	3.66126937204648e-11
Vim	1.77545166034505e-15	0.534234400736909	0.991	0.895	4.03276090130774e-11
Me2	1.8214038381355e-15	0.542937301979918	0.779	0.389	4.13713667794096e-11
COX3	2.11690209063455e-15	-0.884006060149686	1	0.999	4.80833140866731e-11
Inpp5f	2.1696222184197e-15	0.270374343833736	0.398	0.127	4.92807990691851e-11
Prss35	2.34527713480482e-15	0.57573493594931	0.584	0.251	5.32706248399568e-11
Ube2h	2.39898287518577e-15	0.548308897667303	0.912	0.49	5.44904970269697e-11
Plat	2.52627794940394e-15	0.459181108162205	0.708	0.312	5.73818773427611e-11
Prdx6	2.65703774576112e-15	-0.87522289832946	0.885	0.868	6.03519553572182e-11
Fkbp1a	2.70943255047641e-15	0.568965880269379	0.991	0.834	6.15420509515212e-11
Arrdc3	2.7526351575626e-15	0.479354977450497	0.566	0.232	6.25233549688768e-11
Arhgap5	3.06474029730203e-15	0.525867853515258	0.876	0.469	6.96125111129183e-11
Hint1	3.53917606514347e-15	0.548986639316549	1	0.812	8.03888451436687e-11
Phactr1	3.81685291708631e-15	0.434810178088506	0.522	0.203	8.66959971586985e-11
Unc119	3.82782533111156e-15	-0.920663590800904	0.823	0.823	8.69452245708679e-11
Tmem43	4.09854585249833e-15	0.292169741451787	0.177	0.035	9.30943704936472e-11
Rexo2	4.55726166991623e-15	0.477452339624717	0.735	0.336	1.03513641570477e-10
Pura	5.22140769406334e-15	0.478765485940428	0.77	0.387	1.18599054362955e-10
Bdh1	5.55747386454488e-15	0.255603434532076	0.265	0.069	1.26232461359272e-10
Agpat3	6.43004505425965e-15	0.450111720165849	0.69	0.307	1.46052043362454e-10
Ndufa6	6.8865084828758e-15	0.566890898180588	0.956	0.762	1.56420153680041e-10
Tgfbr1	7.14891193007817e-15	0.350321381117437	0.372	0.121	1.62380385579796e-10
ENSMUSG00000098178	7.16328858060906e-15	-0.651093044554462	1	1	1.62706936819954e-10
Dnajc1	7.48882927865774e-15	0.407098310071679	0.522	0.208	1.70101268235432e-10
Dipk2a	7.55598149149881e-15	0.314600051163176	0.292	0.082	1.71626563597904e-10
Anxa6	7.74362466990088e-15	0.45453557383006	0.531	0.217	1.75888690752129e-10
Dusp16	8.4755222146719e-15	0.339530677481692	0.381	0.127	1.92513011584057e-10
Prxl2c	8.99695009776189e-15	0.356270446345319	0.513	0.196	2.04356724520564e-10
Ttyh1	1.03365356924728e-14	0.564383733284546	0.903	0.501	2.34784071718828e-10
ND2	1.12867682636134e-14	-0.917844568757996	0.991	0.985	2.56367654339715e-10
Pou3f1	1.1965836439572e-14	0.253624663727489	0.106	0.014	2.71792008888438e-10
Gnaq	1.20444484341453e-14	0.365015593004077	0.54	0.217	2.73577601733176e-10
Pdpn	1.2103103536522e-14	0.406387630883895	0.416	0.147	2.74909893728561e-10
Anapc15	1.30222737905423e-14	0.383314326446276	0.593	0.248	2.95787926878378e-10
Prss12	1.32726730725761e-14	0.301347887714508	0.257	0.067	3.01475496170493e-10
Fads1	1.33714002146617e-14	0.436344092948951	0.522	0.212	3.03717984475826e-10
Pdcd6ip	1.37926791574904e-14	0.42776081426742	0.673	0.305	3.13286914383236e-10
Nectin2	1.49174033709989e-14	0.540751275311708	0.912	0.505	3.3883390016887e-10
Fbxo30	1.6049002750993e-14	0.257139166882832	0.239	0.059	3.64537048486056e-10
H2-D1	1.62082960645455e-14	0.437688512460773	0.274	0.076	3.68155236810087e-10
COX2	1.71230277155299e-14	-0.904851960295769	1	0.998	3.88932451530546e-10
Comt	1.7388445046666e-14	0.391786008496376	0.619	0.269	3.94961140789971e-10
Hs2st1	2.19615657285127e-14	0.336995918320241	0.327	0.101	4.98835003957437e-10
Vcl	2.26707122780511e-14	0.593158727654793	0.841	0.46	5.14942558683653e-10
Celf2	2.66725464629996e-14	0.58008380960563	0.938	0.583	6.05840220360573e-10
Eif1	2.69622462022747e-14	0.444399187346239	1	0.942	6.12420460238467e-10
Coa3	2.78528422028261e-14	0.345635363611662	0.726	0.328	6.32649457794992e-10
Asap1	2.9221413458509e-14	0.293776143244431	0.398	0.135	6.63735185296573e-10
Tead1	3.16463684721864e-14	0.490634007162087	0.549	0.236	7.18815613477242e-10
Rac1	3.32823357588837e-14	0.546350156183393	0.867	0.483	7.55974974427284e-10
Timp3	3.36250269199097e-14	0.654178600010585	0.832	0.434	7.63758861458829e-10
A930011G23Rik	3.45653365548898e-14	0.265991246647256	0.345	0.109	7.85117054507768e-10
Slc30a2	4.46743170794227e-14	0.463220250888033	0.655	0.308	1.01473243814201e-09
Nav2	4.6318028605501e-14	0.501303641444671	0.54	0.233	1.05206770174535e-09
Dnajb2	4.76221683089087e-14	0.362280546293207	0.478	0.18	1.08168993096855e-09
Rpl17	4.80039451720896e-14	0.513976292778044	1	0.934	1.09036161063884e-09
Mical3	5.18752859314323e-14	0.333057280606853	0.504	0.196	1.17829524464655e-09
Plscr3	5.22371255822905e-14	0.384326765532051	0.398	0.14	1.18651407047615e-09
Ttc3	5.26274216487357e-14	0.477297451294574	0.735	0.355	1.19537925532938e-09
Lpcat3	5.6380298412217e-14	0.341448908275858	0.292	0.086	1.2806220981351e-09
Ppm1l	6.12483796958203e-14	0.379027472855879	0.513	0.206	1.39119569641086e-09
Plppr4	6.17989427693589e-14	0.410835076493057	0.611	0.263	1.40370118606322e-09
Chic2	6.18912107500259e-14	0.558660655151294	0.938	0.645	1.40579696097609e-09
Oxnad1	6.44589513153055e-14	0.268832034512498	0.336	0.104	1.46412062017585e-09
Bex3	6.97094640021755e-14	0.648597863042393	0.956	0.68	1.58338076534541e-09
Ppt1	6.97541787854758e-14	-0.889970069014282	0.85	0.805	1.5843964169333e-09
Tjp2	7.75405334338356e-14	0.396316739220299	0.735	0.346	1.76125567641614e-09
Itprid2	7.83905552309159e-14	0.398681912400769	0.451	0.171	1.78056307151502e-09
Sat1	8.46779620194497e-14	0.615542340956695	0.77	0.407	1.92337522930978e-09
Ankrd40	9.07964726594465e-14	0.328777534932234	0.575	0.237	2.06235107998667e-09
Hspa2	9.85047654225182e-14	0.380677491607897	0.611	0.267	2.23743724180708e-09
ND1	1.00142421934093e-13	-0.79848760632435	1	0.992	2.27463497181099e-09
Stag2	1.0218048982533e-13	0.322372900107356	0.566	0.238	2.32092764589254e-09
Npepps	1.02680797909715e-13	0.391141293883248	0.646	0.286	2.33229164372126e-09
Cgnl1	1.09331294886745e-13	0.377346754055626	0.54	0.225	2.48335103205752e-09
Eea1	1.11688712449934e-13	0.417285641600269	0.513	0.209	2.5368974145878e-09
Ttyh3	1.30989008122265e-13	0.305001229935729	0.354	0.117	2.97528433048912e-09
Klf7	1.42416325370476e-13	0.353920427037418	0.327	0.107	3.234844414465e-09
Ttyh2	1.51542381658301e-13	0.375579228624626	0.487	0.191	3.44213365698664e-09
Jup	1.55303803819098e-13	0.286208712576836	0.434	0.158	3.52757059994699e-09
Hopx	1.60039257999402e-13	-1.07844660394589	0.177	0.496	3.63513170619841e-09
Cyb5r3	1.61739925327479e-13	0.372186781329187	0.646	0.287	3.67376066388836e-09
Phgdh	1.66893487602991e-13	-0.943622548176876	0.619	0.729	3.79081867741434e-09
Ypel3	1.7624799495189e-13	0.361517950485748	0.389	0.139	4.00329695733722e-09
Slk	1.77195548160755e-13	0.320845766516886	0.487	0.188	4.0248196809234e-09
Snx10	1.81910409009078e-13	0.345957397991785	0.46	0.177	4.1319130302322e-09
Nfkbiz	1.84858201139164e-13	0.312827339393289	0.257	0.07	4.19886918067498e-09
Cdv3	1.89421373401211e-13	0.598853549383677	0.947	0.633	4.3025170754351e-09
COX1	1.93266846221068e-13	-0.772569262839016	1	1	4.38986314506533e-09
2900060B14Rik	1.98483912049639e-13	0.296010006548645	0.195	0.045	4.5083635782955e-09
Hmgn3	2.01598002216893e-13	0.331911861763565	0.451	0.168	4.57909702235451e-09
Zfp462	2.74261952625225e-13	0.383978394987426	0.628	0.274	6.22958599192937e-09
Dmrtc1a	2.84403558451256e-13	-1.05931473874986	0.257	0.545	6.45994242666183e-09
Stmn1	3.35327744078724e-13	-1.02207604668019	0.717	0.766	7.61663437900414e-09
Efcab14	3.74621217345935e-13	0.364140196812423	0.522	0.218	8.50914633079557e-09
Gata4	3.99469232160926e-13	0.414585522714058	0.619	0.287	9.07354413930327e-09
Psen2	4.02915396631355e-13	0.278682432469845	0.319	0.101	9.15182031908459e-09
Ccdc47	4.04010360242945e-13	0.344289290452262	0.549	0.234	9.17669132255826e-09
Arhgdig	4.25043641147246e-13	0.361831982504861	0.434	0.163	9.65444126501855e-09
Mpc1	4.50328288087094e-13	0.552874397020297	0.965	0.632	1.02287567356103e-08
Fkbp6	5.06267827782478e-13	-1.01836118719419	0.513	0.672	1.14993674402512e-08
Tmem65	5.1335171390543e-13	0.328158146797462	0.628	0.278	1.16602708296479e-08
Bmpr2	5.14607303766713e-13	0.381141921492848	0.752	0.351	1.16887902977571e-08
Erbin	5.48524196044538e-13	0.314498383894936	0.522	0.214	1.24591785889556e-08
ND5	5.63707284607576e-13	-0.967487850426862	0.991	0.918	1.28040472625765e-08
Tnrc18	5.89154008886775e-13	0.380141253355393	0.602	0.263	1.33820441578542e-08
Lrrc8c	6.92304634305148e-13	0.381353507246773	0.46	0.185	1.57250074636071e-08
Hes1	7.15575732031298e-13	0.646018073421457	0.646	0.329	1.62535871773589e-08
Cd81	7.35094674631739e-13	0.55361018110255	0.982	0.795	1.66969404395853e-08
Reep3	7.52786016072138e-13	0.305286460244115	0.248	0.07	1.70987815690625e-08
Mef2a	9.06674155115628e-13	0.585188782033715	0.903	0.598	2.05941967592964e-08
Skil	9.94926497219806e-13	0.292262785497052	0.345	0.118	2.25987604578507e-08
Zdbf2	1.0939442046051e-12	0.310455086592948	0.487	0.195	2.48478486634002e-08
Esyt3	1.0965337369044e-12	0.317688509933337	0.54	0.223	2.49066673000465e-08
Ctnnbip1	1.15045494691434e-12	0.424430125528578	0.531	0.232	2.61314336642123e-08
Ube2d3	1.17611568318293e-12	0.491107862644279	0.947	0.672	2.67142916278171e-08
Med13l	1.38756786591039e-12	0.254672790010407	0.407	0.149	3.15172165062886e-08
Clic1	1.39917698804669e-12	0.532859100937433	0.982	0.808	3.17809061064926e-08
Abca1	1.41390630131825e-12	0.499216109847715	0.593	0.28	3.21154677281426e-08
Itgb8	1.54481045982706e-12	0.287802561755579	0.363	0.127	3.50888247845119e-08
Susd3	1.54564425589922e-12	-0.88405712274442	0.673	0.752	3.51077636284949e-08
Rtn3	1.72049753223638e-12	0.399037922600851	0.717	0.364	3.9079380947217e-08
Pbrm1	2.08626190426963e-12	0.464425282603625	0.832	0.44	4.73873528935803e-08
Mrtfb	2.15679759988633e-12	0.267046547900499	0.451	0.174	4.89895006838181e-08
Manf	2.23746263731253e-12	-0.689271685477834	0.973	0.91	5.08217263439168e-08
Eppin	2.29684936624078e-12	-1.22554745964929	0.372	0.591	5.21706365047931e-08
Gtf2ird1	2.34042328159312e-12	0.263189306067677	0.283	0.087	5.31603744181061e-08
Snhg18	2.38667206656513e-12	0.476776825574561	0.646	0.311	5.42108693199604e-08
Eprs	2.60650640980422e-12	0.435445014511885	0.726	0.36	5.9204186592293e-08
Hnrnpa3	2.69087145004728e-12	0.535774811843888	0.991	0.777	6.11204541163739e-08
Akr1b3	2.72305349123926e-12	-0.613907529657718	0.982	0.934	6.18514370000086e-08
Jsrp1	2.72991633682311e-12	0.503102650012858	0.434	0.176	6.20073196746001e-08
Dusp6	2.97286537712673e-12	0.442328996053098	0.372	0.14	6.75256641760566e-08
Brd4	3.06211279215801e-12	0.397765928980338	0.664	0.313	6.95528299610769e-08
Oat	3.12836643865847e-12	0.492743841833052	0.991	0.745	7.10577152876884e-08
Golim4	3.30694484594807e-12	0.320472327102622	0.398	0.149	7.51139452308644e-08
Xpr1	3.3315592906948e-12	0.276101774153739	0.478	0.189	7.56730377288416e-08
Ncoa7	3.49355067671587e-12	0.505189804130259	0.805	0.453	7.93525100709242e-08
Itga6	3.51181056252272e-12	0.544889634005717	0.77	0.415	7.97672651171411e-08
Acot1	3.54539578293824e-12	0.334089113724553	0.442	0.173	8.05301198136591e-08
Nudc	3.67993949093855e-12	-0.680123908345661	0.92	0.902	8.35861455971782e-08
Gnb2	3.6961200185926e-12	0.494842225096674	0.991	0.794	8.39536701023124e-08
Lpp	4.23675578770218e-12	0.380416805796296	0.336	0.12	9.62336709618674e-08
Serf2	4.41506900103039e-12	0.398734893345098	1	0.963	1.00283877289404e-07
Tpi1	4.48463108801066e-12	0.33741428150514	0.381	0.143	1.01863910533074e-07
Dennd5a	4.61441741556405e-12	0.40520317980558	0.752	0.386	1.04811877177122e-07
Tulp2	4.72579258004031e-12	-0.888109060037588	0.646	0.749	1.07341652663035e-07
Ptpra	4.83663176142069e-12	0.279622306717053	0.434	0.17	1.0985925382891e-07
Mocs2	4.91507423838331e-12	0.476776045165535	0.876	0.497	1.11640996250638e-07
Plaat3	5.01696729820727e-12	0.443126778896297	0.69	0.347	1.1395539521148e-07
Ube2e2	5.08878066520465e-12	0.276555179187637	0.265	0.081	1.15586564029458e-07
Alkbh5	5.29337792640354e-12	0.317583325875107	0.531	0.226	1.2023378622033e-07
Chp2	5.44937075117124e-12	-1.01856915829178	0.434	0.617	1.23777007242104e-07
Slc39a10	5.45369015428218e-12	0.405088409813658	0.611	0.283	1.23875118164365e-07
Prkra	5.5901873036188e-12	-0.844030635820984	0.69	0.754	1.26975514414397e-07
Acot13	5.88260982371418e-12	0.359566447428504	0.558	0.249	1.33617599535844e-07
Mafk	6.05783971175871e-12	0.31098283500816	0.398	0.15	1.37597771212887e-07
Cldn11	6.5577454726381e-12	0.555744670959928	0.947	0.732	1.48952630665502e-07
Dot1l	6.87128955374323e-12	0.501060204384422	0.726	0.386	1.56074470923724e-07
Kat2b	6.91091733807353e-12	0.36732949875432	0.531	0.234	1.56974576417002e-07
Cdo1	8.28297727600357e-12	-0.930168496144284	0.088	0.401	1.88139545847145e-07
Kif3b	8.71892806547294e-12	0.273831950220344	0.434	0.168	1.98041732079152e-07
Il10rb	1.03174671575516e-11	0.3179316267837	0.504	0.215	2.34350949016628e-07
Nfic	1.04605936201477e-11	0.450563702168753	0.823	0.467	2.37601923488036e-07
Twsg1	1.07677128516899e-11	0.28934334219866	0.478	0.196	2.44577829713285e-07
Clip4	1.1826124375876e-11	0.329963270744454	0.442	0.178	2.68618589073648e-07
Fgfr1	1.24093674060611e-11	0.263126965845157	0.204	0.054	2.81866371261271e-07
Pin4	1.28544337275532e-11	0.306488437371716	0.442	0.179	2.91975607687642e-07
Nudt18	1.33568326238923e-11	0.290009390905574	0.327	0.113	3.03387096219091e-07
Plce1	1.38599593329704e-11	0.342863015442472	0.752	0.374	3.14815116289089e-07
Ubn1	1.4218219668212e-11	0.300594015894462	0.575	0.256	3.22952641543767e-07
CYTB	1.57239696690301e-11	-0.760704144024431	0.991	0.989	3.57154247062351e-07
Vsig10	1.6092564584869e-11	0.350664799085137	0.673	0.327	3.65526511980714e-07
Tomm34	1.72066070058922e-11	-0.989193675797468	0.416	0.597	3.90830871531834e-07
Phf3	1.86458226319947e-11	0.302637667533502	0.717	0.346	4.23521215263127e-07
Txnip	1.94256320333898e-11	0.610835669430351	0.637	0.335	4.41233806006415e-07
Kmt2a	2.0813883392708e-11	0.438826799140128	0.646	0.322	4.7276654738197e-07
Cic	2.12499646353621e-11	0.282474672616352	0.46	0.187	4.82671696727616e-07
Cytip	2.20372258202266e-11	0.34717824495813	0.673	0.328	5.00553547280627e-07
Rsrp1	2.21613921593438e-11	0.540244583068112	0.982	0.701	5.03373861507335e-07
Dhx32	2.25956515954331e-11	0.629559459085335	0.788	0.508	5.13237630338667e-07
Esyt2	2.28332720047591e-11	0.35410887285575	0.327	0.116	5.18634940316099e-07
Arhgap21	2.28964580346657e-11	0.291039264629897	0.336	0.121	5.20070147799398e-07
Hivep1	2.49380858157704e-11	0.296582807565288	0.504	0.216	5.66443681219408e-07
Idh3a	2.54578954628598e-11	0.299020286158662	0.54	0.24	5.78250637543397e-07
Gabarap	2.55348934403628e-11	0.535930912693415	0.938	0.711	5.79999569604402e-07
Helz	2.78895571756233e-11	-0.979744507030331	0.593	0.683	6.33483401687109e-07
Mob4	2.98795839750227e-11	0.289663712012793	0.681	0.332	6.78684870408665e-07
Acbd3	3.34055898901409e-11	0.42219039476663	0.743	0.418	7.58774568764659e-07
Vps36	3.6213867481434e-11	0.334928398119427	0.416	0.167	8.22561785973293e-07
Ldha	3.63597065243745e-11	0.251632550111077	0.531	0.228	8.25874373994642e-07
Eif6	3.67249876347098e-11	0.485448134439405	0.761	0.425	8.34171369134798e-07
Zbtb7a	3.70108188973277e-11	0.395634013414023	0.54	0.246	8.40663740433902e-07
Gpc4	4.01835523263783e-11	0.322210758073734	0.487	0.212	9.12729207541358e-07
Sin3b	4.04726008853463e-11	-0.560167821732236	0.991	0.98	9.19294656509755e-07
Sidt2	4.53889354265329e-11	0.394233870679802	0.735	0.376	1.03096427927827e-06
Arid1a	4.56416836728336e-11	0.455982194721335	0.805	0.457	1.03670520294474e-06
Larp4b	5.52975704287152e-11	0.314737002712519	0.522	0.232	1.25602901471784e-06
Hmgcl	5.7187002322172e-11	0.276972016990762	0.442	0.182	1.29894557074582e-06
Nr0b1	5.85201618660919e-11	-0.994340570146286	0.248	0.517	1.32922695662641e-06
Gstm2	5.919378291021e-11	0.606831152008947	0.982	0.936	1.34452758502251e-06
Srp14	5.99196833108997e-11	0.513603235978175	0.929	0.73	1.36101568672378e-06
Map3k1	6.07199873817536e-11	0.357472452429394	0.611	0.296	1.37919379338915e-06
Gab1	6.26658861294721e-11	0.308373280852233	0.381	0.15	1.42339293754483e-06
Got1	7.16362489472171e-11	0.311126818406362	0.752	0.372	1.62714575858709e-06
Tex30	7.44215615919767e-11	-0.894482414307725	0.54	0.665	1.69041135000016e-06
Lsm14a	7.47668040727155e-11	0.251926647969473	0.54	0.235	1.69825318770766e-06
Ranbp2	7.63800629431357e-11	0.28440075600733	0.628	0.296	1.73489674969038e-06
Clu	8.10148983463935e-11	0.51095465604215	1	0.952	1.84017240103998e-06
Fstl3	8.31178815300981e-11	0.432816506634953	0.522	0.241	1.88793956107465e-06
Foxp1	8.51377799333282e-11	0.36339493527951	0.239	0.075	1.93381953340562e-06
Pacsin2	8.52223229171332e-11	0.330083202904886	0.336	0.128	1.93573984273976e-06
Selenof	8.68818268756782e-11	0.471064878816542	0.947	0.646	1.97343381565415e-06
Anxa2	8.92419978086514e-11	0.514931159753352	0.956	0.771	2.02704273822571e-06
Habp4	8.95710582763211e-11	0.322615597061824	0.487	0.209	2.03451701768836e-06
Cidea	9.27897859292284e-11	0.49323911837626	0.894	0.558	2.10762719759649e-06
Prrc2b	9.57007757140178e-11	0.308216852725752	0.487	0.215	2.1737474195682e-06
Stra6	9.69292504598935e-11	0.369314948670721	0.442	0.184	2.20165099494602e-06
Arf4	9.8566854534665e-11	0.471058835049338	0.92	0.617	2.23884753390038e-06
Tdp2	1.12881363900185e-10	0.350699159706055	0.54	0.252	2.5639872996288e-06
Por	1.23503931143453e-10	0.345383868223811	0.434	0.181	2.8052682919924e-06
Rnf11	1.33748644246473e-10	0.347229929730704	0.681	0.355	3.03796670541439e-06
Rab11b	1.35817295403675e-10	0.3392708333036	0.832	0.433	3.08495404779907e-06
Ncoa6	1.42225713254605e-10	0.305246738994691	0.46	0.199	3.2305148508651e-06
Otulin	1.43967073109344e-10	0.361505567938242	0.504	0.232	3.27006809860564e-06
Klf13	1.46470145715711e-10	0.424528030765485	0.779	0.416	3.32692288978667e-06
Gkap1	1.50258959517016e-10	-0.67176766363421	0.77	0.801	3.4129820064695e-06
F11r	1.56985929093567e-10	0.343499047952061	0.752	0.382	3.56577839343128e-06
Rfk	1.74433592980549e-10	0.262729360528673	0.301	0.107	3.96208463096019e-06
Kcmf1	1.76958280178064e-10	0.323378591608079	0.673	0.331	4.01943037596455e-06
Pard6b	1.77449759666244e-10	0.350252714550559	0.496	0.223	4.03059384105907e-06
Mindy1	1.84564654988689e-10	0.302818802443807	0.442	0.191	4.19220157341308e-06
Creb3	1.90290138555156e-10	0.43964163010519	0.876	0.532	4.32225020714181e-06
Zfand5	1.9189830786002e-10	0.47111933360557	0.991	0.703	4.3587781647325e-06
Plin3	1.99904845900151e-10	0.363860023442216	0.628	0.311	4.54063866977603e-06
Socs2	2.07361585805142e-10	0.477442212040214	0.558	0.277	4.71001105997799e-06
Ctsz	2.15955540108749e-10	0.255912852327061	0.319	0.115	4.90521413803013e-06
Lmbrd1	2.20060909901352e-10	0.252097044693944	0.363	0.139	4.9984635074993e-06
Lgmn	2.20972313999353e-10	0.486511424374559	0.858	0.536	5.01916514018131e-06
Dctn4	2.2385570724274e-10	0.375341986443133	0.681	0.359	5.0846585343116e-06
Tcf25	2.40827009266547e-10	0.359940780111514	0.894	0.52	5.47014468848036e-06
Col4a2	2.54815462982132e-10	0.364084709313997	0.416	0.175	5.78787842617614e-06
2210016L21Rik	2.77927826971353e-10	0.266315145382232	0.513	0.234	6.31285266182732e-06
Mta1	2.78206808426079e-10	0.291345731289405	0.442	0.192	6.31918944658995e-06
Ndufc2	2.797385638297e-10	0.47729580251471	0.973	0.709	6.3539817388278e-06
Cbfa2t3	2.85998683386482e-10	0.255809693156081	0.363	0.141	6.49617409444054e-06
Ppfibp2	2.87124477751135e-10	0.296303167787046	0.381	0.153	6.52174538763927e-06
Zranb1	2.91872328443397e-10	0.282657030269356	0.611	0.291	6.62958806826331e-06
Spop	3.0017858437293e-10	0.282421138469568	0.637	0.314	6.81825636544674e-06
Pwwp3b	3.00563067224687e-10	-0.821975593997817	0.726	0.716	6.82698950894153e-06
Efr3a	3.05051764938754e-10	0.264199368775467	0.575	0.265	6.92894578881886e-06
Scarb2	3.10872393143948e-10	0.344105463359963	0.469	0.21	7.06115553787163e-06
Aebp2	3.158702471443e-10	0.458214146824607	0.504	0.245	7.17467679363564e-06
Fbxo21	3.18391482084836e-10	-0.783496391489107	0.664	0.703	7.23194412407497e-06
Arhgap12	3.30455415730806e-10	0.346009067763819	0.522	0.243	7.50596431290952e-06
ND3	3.40990601691762e-10	-0.802580334023039	0.991	0.957	7.74526052682668e-06
Unc45a	3.50022790023115e-10	0.26456609160835	0.212	0.063	7.95041765258503e-06
Hectd1	3.95305215933484e-10	0.460483430182341	0.814	0.48	8.97896267471315e-06
Ssh1	4.09824880373777e-10	0.413623694201401	0.611	0.312	9.30876233280998e-06
Tnni3	4.24599698955234e-10	-0.966256340146537	0.655	0.778	9.64435756206919e-06
Tmem184a	4.4907149314421e-10	-0.605706248478977	0.876	0.84	1.02002098952776e-05
Map4	4.49543654334604e-10	0.377239518787396	0.867	0.502	1.02109345645562e-05
Grb2	4.57596939912452e-10	0.358325063979483	0.69	0.367	1.03938568931714e-05
Sh3gl3	4.59222388746893e-10	0.432269778803595	0.805	0.482	1.04307773379969e-05
Pebp1	4.60460785831217e-10	-0.548654959890618	0.991	0.947	1.04589062893703e-05
Cd164	4.66036918613041e-10	0.406528998531603	0.867	0.514	1.05855625693766e-05
Tiparp	4.78199027548789e-10	0.491458844762002	0.478	0.229	1.08618127117432e-05
Slc25a33	4.96075639719789e-10	0.285869793057292	0.664	0.327	1.12678620805953e-05
Acadm	4.98786459324302e-10	0.364388254067986	0.761	0.42	1.13294356370922e-05
Msi2	5.05598548686793e-10	0.389001384373822	0.779	0.443	1.14841654348718e-05
Tmem106b	5.08475725910536e-10	0.264936462039816	0.478	0.209	1.15495176383319e-05
Prcd	5.12080119524195e-10	-0.956328621388868	0.336	0.556	1.16313878348726e-05
Eif4g1	5.31809579845088e-10	0.35715895969783	0.752	0.411	1.20795227966013e-05
Orai1	5.43030931331406e-10	0.326071031926279	0.46	0.207	1.23344045742616e-05
Tmem29	5.68369359654571e-10	-0.895147290251572	0.469	0.616	1.29099416351939e-05
Mageb16	5.69704272145112e-10	-0.907850834120911	0.195	0.451	1.29402628375041e-05
Psma7	5.85725748113801e-10	-0.615196663001631	0.973	0.907	1.33041746426569e-05
Xbp1	6.1325155680458e-10	0.415491840462906	0.46	0.215	1.39293958612592e-05
Cab39	6.40633972761257e-10	0.358350184806876	0.602	0.309	1.45513600572992e-05
Insig2	7.17389007220949e-10	0.40459086551613	0.717	0.403	1.62947739100166e-05
Add1	7.18433045366496e-10	0.347252553953654	0.752	0.418	1.63184881924546e-05
Tma16	7.46782969769129e-10	0.311655904341414	0.469	0.209	1.6962428375336e-05
Rad23a	7.49857195419518e-10	0.281110724351982	0.469	0.211	1.70322563367589e-05
BC005537	7.57043392591351e-10	0.393019483347026	0.823	0.489	1.71954836193199e-05
Spag9	7.61316990764619e-10	0.390745331436795	0.858	0.508	1.72925541282275e-05
Ppp2r2a	8.32225852032682e-10	0.336659316221079	0.681	0.349	1.89031780030703e-05
Pigp	8.93223535840692e-10	0.327325957570083	0.54	0.254	2.02886793930855e-05
Hs6st1	9.10683097890179e-10	0.255698726275523	0.407	0.172	2.06852558854775e-05
Pitpna	9.57352789763009e-10	0.250895596568802	0.593	0.283	2.1745311266677e-05
Gpx4	1.01796429451421e-09	0.481033441554773	0.841	0.602	2.31220409855957e-05
Etf1	1.06949698486163e-09	0.280991793521697	0.717	0.383	2.4292554514147e-05
Ctsb	1.08146404605778e-09	0.436067363478724	0.761	0.446	2.45643743421565e-05
Ubxn4	1.09487865422828e-09	0.384971848690255	0.841	0.483	2.48690737521412e-05
Derl1	1.14711168415242e-09	0.290634100077791	0.566	0.282	2.60554947938381e-05
Ppp1r14b	1.18546824942522e-09	0.459545360084318	0.876	0.573	2.69267258174445e-05
Arhgap1	1.20120568140211e-09	0.269211650879793	0.504	0.235	2.72841858473675e-05
Cfl1	1.20984210288067e-09	0.517519543759787	0.982	0.814	2.74803535248315e-05
Mrps23	1.23107340209735e-09	0.314696986539828	0.735	0.405	2.79626012552393e-05
Kif5b	1.38247730808145e-09	0.418058549343327	0.991	0.753	3.14015895757621e-05
Enc1	1.38292369459129e-09	0.464071680276784	0.549	0.285	3.14117287989465e-05
Ctnna1	1.39444697338275e-09	0.461782744245297	0.858	0.52	3.16734685534159e-05
Clk1	1.43400665528967e-09	0.283722146428642	0.796	0.425	3.25720271682495e-05
Kcnma1	1.52748008518191e-09	0.271277845124124	0.319	0.123	3.46951826548218e-05
C9orf72	1.57069944960955e-09	0.317667314409917	0.442	0.2	3.56768672984314e-05
Axin2	1.58454912915902e-09	0.266809230937132	0.301	0.112	3.59914489197181e-05
Cd2ap	1.58732835925272e-09	0.456616798329799	0.938	0.641	3.60545763520662e-05
Trim33	1.59587502097387e-09	0.342520192823383	0.619	0.305	3.62487052264006e-05
B2m	1.65751433669121e-09	0.340908171288338	0.602	0.307	3.76487806436042e-05
Nfix	1.79173337497955e-09	0.39064129464166	0.788	0.447	4.06974318792854e-05
Sdcbp	1.89230258339392e-09	0.360756736663838	0.867	0.526	4.29817608792095e-05
Galnt1	2.08432184513076e-09	0.45007577446335	0.912	0.558	4.73432863903e-05
Arhgap20	2.67680962556988e-09	-0.844520827013	0.186	0.434	6.08010538351943e-05
Stat1	2.76441467806973e-09	0.395435901061985	0.602	0.318	6.27909149976759e-05
Sptan1	2.87143038809618e-09	0.333628546950091	0.779	0.429	6.52216698352165e-05
Naa20	3.13675613501827e-09	0.253725268601381	0.558	0.271	7.1248278850805e-05
Tra2a	3.17178987918812e-09	0.333131228048789	0.752	0.408	7.2044035315879e-05
Bcl9	3.29942950720695e-09	0.259287464368939	0.381	0.163	7.49432418266987e-05
Furin	3.36536264185576e-09	0.357548343162673	0.54	0.274	7.64408470471118e-05
Kmt5a	3.46889018551861e-09	0.486852271618218	0.858	0.55	7.87923716738697e-05
Ezr	3.7105718558262e-09	0.284956505443292	0.319	0.124	8.42819291332364e-05
Ddx5	3.72115618394941e-09	0.364161082399385	1	0.935	8.4522341562227e-05
Med19	3.76003315572807e-09	-0.752635469308569	0.796	0.737	8.54053930992074e-05
Map4k4	3.76848315527268e-09	0.409104198507682	0.982	0.639	8.55973263888637e-05
Nfkbia	3.78818473852787e-09	0.778277744021298	0.823	0.615	8.60448281509221e-05
Jkamp	3.93994720170859e-09	0.311091681264155	0.628	0.327	8.94919607396088e-05
Nedd4	4.32526998925237e-09	0.420378264692324	0.973	0.725	9.82441825358784e-05
Hdgf	4.57211328973599e-09	0.404245642879985	0.779	0.467	0.000103850981263063
Tle3	4.57440313900471e-09	0.255785365493289	0.336	0.136	0.000103902992899353
Peak1	4.62531829823406e-09	0.259299257905243	0.301	0.116	0.000105059479826088
Tmem205	4.82341839605173e-09	0.39118323614399	0.681	0.388	0.000109559125447919
Prpf19	4.8239733711549e-09	0.285916062462904	0.549	0.267	0.000109571731152412
Phc2	4.88565123572046e-09	0.255656460548348	0.504	0.24	0.000110972682168154
Arpc1a	5.05613425963654e-09	0.383942048392974	0.982	0.848	0.000114845033573384
Riok3	5.07086884232477e-09	0.268889226485528	0.549	0.267	0.000115179714884565
Cbx5	5.08931953885392e-09	0.289761007215842	0.664	0.349	0.000115598804005528
Arpc2	5.55793474774214e-09	0.364891877196263	1	0.846	0.000126242929860215
Vdac3	5.69922952257049e-09	-0.538042874350007	1	0.946	0.000129452299375666
Tmem114	6.31738604772791e-09	-0.598097240761547	0.832	0.817	0.000143493106688092
Nsd1	6.59982209693883e-09	0.301948374352342	0.805	0.469	0.000149908359109869
Zkscan3	6.63192150534334e-09	0.255974743877887	0.522	0.254	0.000150637465072369
Vps35	6.85949406843835e-09	0.27478490374802	0.805	0.455	0.000155806548270509
Nfatc2ip	6.90294505581006e-09	-0.86480131915432	0.292	0.486	0.00015679349399767
Ptbp1	7.67119728770343e-09	0.335480741586599	0.726	0.406	0.000174243575192896
Smim14	7.75879297714506e-09	0.320429632902781	0.788	0.458	0.000176233223682873
Cttn	7.97583990293045e-09	0.279473471495963	0.717	0.396	0.000181163227555162
Frzb	7.98645987890572e-09	0.250763296153046	0.363	0.154	0.000181404449689464
Ormdl3	8.24009694516928e-09	0.48223415875843	0.947	0.666	0.000187165562012575
Fat1	8.35906915351661e-09	0.330828799693102	0.628	0.33	0.000189867896752976
Myo18a	8.44583239687543e-09	0.259009529563824	0.389	0.171	0.000191838637062629
Drd4	9.25506591475698e-09	-0.91403060650792	0.195	0.413	0.00021021956718779
Copa	9.8415958078292e-09	0.255034092515033	0.699	0.368	0.000223542007179032
Me1	1.01262415127655e-08	0.463034937970634	0.965	0.753	0.000230007449720956
Acp7	1.0382294161812e-08	0.260402113576922	0.248	0.089	0.000235823429591399
Cmpk1	1.10402055882791e-08	0.273028873061165	0.735	0.405	0.000250767229732172
Scrn2	1.11253699110883e-08	-0.843463268066727	0.257	0.474	0.000252701652160461
Ptp4a1	1.14805387587778e-08	0.32558701195298	0.584	0.306	0.000260768957366878
Ptprf	1.15206942820603e-08	0.270094807759085	0.655	0.346	0.000261681049922718
Qpct	1.15628423268405e-08	-0.852797365111313	0.673	0.692	0.000262638400611856
Pkm	1.18942418053503e-08	-0.687052647990872	0.894	0.836	0.000270165808366726
Npr1	1.19345996960897e-08	0.321186600047446	0.628	0.338	0.000271082497496982
Chmp2a	1.32363976435368e-08	0.290332911458864	0.735	0.406	0.000300651536075295
Sri	1.3976271451791e-08	0.34994881598855	0.796	0.478	0.00031745702975598
Wac	1.45587329572338e-08	0.387023359435406	0.779	0.474	0.000330687060390608
Bpnt2	1.46916117277665e-08	0.270749542265008	0.655	0.346	0.000333705268784488
Kmt2e	1.47043982699275e-08	0.28917557972317	0.735	0.411	0.000333995702303133
Rwdd1	1.47500100786784e-08	0.327490505883695	0.832	0.483	0.000335031728927101
Eif3c	1.52059303831693e-08	0.390826506355803	0.912	0.597	0.000345387502723306
Rab6a	1.58933337509583e-08	0.418076775343064	0.726	0.434	0.000361001182819267
Cd59a	1.72466503883533e-08	0.284660025865778	0.389	0.177	0.000391740416921056
Ubb	1.73900689790426e-08	-0.409677538538375	1	0.992	0.000394998026789973
Serinc1	1.7449455612871e-08	0.366026118719355	0.761	0.439	0.000396346934790751
Pabpc1	1.91639261605939e-08	0.280087284131309	0.832	0.486	0.000435289418811729
Pcsk1n	1.9805559811923e-08	-0.792738296106756	0.664	0.76	0.000449863485568019
Clcn3	2.01868952323788e-08	0.339927307087927	0.628	0.341	0.000458525138308251
Wdr26	2.15880458256993e-08	0.323421615265472	0.796	0.463	0.000490350872884935
Golga3	2.21899316078602e-08	0.260351233426133	0.345	0.147	0.000504022106540936
Selenok	2.31531184137195e-08	0.459692793828487	0.876	0.645	0.000525899931649225
Tmsb15b2	2.48633989753152e-08	-0.912610920365578	0.23	0.449	0.000564747244325309
Psmd7	2.5186236388124e-08	-0.504908059670656	0.956	0.839	0.000572080173319848
Rsf1	2.61188032174597e-08	0.28003933631503	0.681	0.374	0.000593262496281381
Hbegf	2.61726889780965e-08	0.339084749028826	0.204	0.068	0.000594486457448484
Tmtc2	2.6646749413485e-08	0.260381219172729	0.407	0.188	0.000605254266177898
Clec12b	2.81002149525741e-08	-0.739858493450503	0.637	0.676	0.000638268282432768
Foxq1	2.8269617218081e-08	0.543101054294493	0.593	0.346	0.000642116085491492
Crebbp	2.84036057645552e-08	0.340586431797724	0.558	0.301	0.000645159501336106
Plod2	2.96135135659178e-08	0.470447517051475	0.779	0.486	0.000672641347136258
Ehmt1	3.1232239634011e-08	0.264953178595386	0.611	0.322	0.000709409091046926
Lrrc8d	3.17346473904264e-08	0.293979317148383	0.558	0.284	0.000720820780826145
Ankrd11	3.26882492537021e-08	0.327420422124923	0.814	0.477	0.00074248089354859
Ccdc28b	3.61651543661189e-08	-0.864698593102573	0.504	0.603	0.000821455316272026
Actr3	3.67380529881884e-08	0.383082622539607	0.903	0.601	0.000834468135573711
Smc1a	3.9078882519603e-08	0.294498050342134	0.496	0.252	0.000887637737550263
Setd1b	3.9164933278986e-08	0.251989103905686	0.381	0.171	0.000889592294498889
Ppp2ca	3.97982460934699e-08	0.346443983307666	0.912	0.6	0.000903977361767075
Slc35d1	4.65197592001786e-08	0.288925490382627	0.257	0.098	0.00105664981047286
Selenow	4.68835090048266e-08	0.309503245871092	0.257	0.096	0.00106491202353563
Brd2	4.7499825038107e-08	0.474275322359828	0.841	0.547	0.00107891102591556
Exosc5	4.83880774087854e-08	-0.816016248052231	0.389	0.539	0.00109908679026315
Tsc22d1	5.01140538311595e-08	0.498977846660629	0.965	0.767	0.00113829061872096
Zfp706	5.06287748080823e-08	0.354584110018619	0.903	0.607	0.00114998199099078
Zfp644	5.23577828487984e-08	0.29187366572153	0.796	0.464	0.00118925467962761
Rab2a	5.3194059785071e-08	0.322304037826906	0.894	0.545	0.0012082498739581
Tmem50a	5.55024487766136e-08	0.310023599900441	0.708	0.401	0.001260682621512
Lrrfip1	5.56295597616314e-08	0.291159333197165	0.142	0.04	0.0012635698204257
Tbrg1	5.91521764065203e-08	0.297248891966119	0.885	0.557	0.0013435825348977
ND4	5.97965150591371e-08	-0.650579159515516	1	0.993	0.00135821804305324
Aard	6.09821161313565e-08	-0.388898003079602	0.991	0.986	0.00138514778580763
D8Ertd738e	6.12533849431178e-08	0.357257860400485	0.858	0.558	0.00139130938559798
Tet3	6.46741933568931e-08	0.298099911765171	0.681	0.377	0.00146900962790847
Gpx1	6.56742591009404e-08	0.342097944413489	0.628	0.346	0.00149172512121876
Hprt	6.57101408812185e-08	0.251741292984345	0.673	0.376	0.001492540139976
Laptm4a	6.6862716093176e-08	0.428605567770663	0.92	0.66	0.0015187197333404
Exoc5	6.86591251876356e-08	0.320684191890145	0.637	0.362	0.00155952336951196
Hdlbp	7.04775110817888e-08	0.27029218959903	0.752	0.43	0.00160082618671175
Gspt1	7.06027040704447e-08	0.285480202400376	0.761	0.431	0.00160366982025608
Tle5	7.38237238722326e-08	0.422553075960741	0.982	0.811	0.00167683206403389
Spp1	7.49080758509879e-08	-0.782878847430706	0.301	0.498	0.00170146203487934
Pfn1	7.94876627461721e-08	0.396048052809666	1	0.797	0.00180548277161655
Gsta3	8.02063584813248e-08	-0.771840916027775	0.212	0.419	0.00182180722654481
Nucks1	8.05895525569437e-08	0.299514529897076	0.867	0.52	0.00183051109677842
Pcp4l1	8.41131609537588e-08	0.284322016865502	0.301	0.124	0.00191054633790368
Dstn	8.63250145622614e-08	0.341152308346328	0.956	0.796	0.0019607863807672
Lamp1	8.83894792855089e-08	0.389120210729859	0.894	0.62	0.00200767863249105
Glg1	8.91856169862642e-08	0.278927982887195	0.735	0.409	0.00202576210422601
Purb	9.26430356796312e-08	0.308792611866819	0.77	0.455	0.00210429391242714
Gja1	9.41313502445599e-08	-0.826354313465785	0.292	0.479	0.00213809948945493
Polr2a	9.6544848331184e-08	0.291855972677962	0.832	0.483	0.00219291968499451
Zc3h14	1.00678059144755e-07	0.257271420292567	0.77	0.44	0.00228680143541397
Ncor1	1.03089936272566e-07	0.347172308891631	0.832	0.527	0.00234158481249506
Emc3	1.05136035702305e-07	0.252799503777711	0.655	0.355	0.00238805991494215
Rab7b	1.11190421653004e-07	0.365762642498319	0.531	0.294	0.00252557923742633
Zfhx4	1.16390673455729e-07	0.310554696275697	0.425	0.205	0.00264369775687343
Dlgap4	1.16458316516378e-07	0.276199968633821	0.681	0.373	0.00264523420135301
Zmpste24	1.25928642494771e-07	0.278533762998496	0.46	0.227	0.00286034318562624
Psmd11	1.26470793930796e-07	0.271410356626443	0.69	0.393	0.00287265761334411
Rbm39	1.32059844225449e-07	0.375354096854425	0.991	0.786	0.00299960730173684
Cyfip1	1.40758954225612e-07	0.291377514110766	0.779	0.472	0.00319719888628054
Mcfd2	1.41933622701827e-07	0.316893494484462	0.664	0.378	0.00322388030604929
Gstm6	1.43417311043117e-07	0.32724887572344	0.991	0.913	0.00325758080303336
Wnk1	1.43577053863629e-07	0.36751771587458	0.947	0.673	0.00326120920145848
Rps20	1.44832740862838e-07	0.289794630556922	1	0.962	0.00328973087595851
Ywhah	1.45437129828437e-07	0.385961624231979	0.965	0.725	0.00330345896692312
Dag1	1.4621427738447e-07	0.363383343452268	0.735	0.43	0.00332111109651086
Ctnnd1	1.47689730578959e-07	0.259018413744006	0.717	0.415	0.00335462454037047
Rps10	1.48037849374331e-07	0.376105664515692	1	0.922	0.00336253171068855
Epb41l2	1.70429396633956e-07	0.319186491684006	0.938	0.651	0.00387113331514367
Rpl24	1.73243539413957e-07	0.37797529922026	0.947	0.761	0.00393505375424862
Mkrn1	1.80433513968074e-07	0.347480317527314	0.956	0.762	0.00409836683627082
Dync1li2	1.83664718063894e-07	0.28266695049519	0.487	0.256	0.00417176040610328
H2-K1	1.84712277555374e-07	0.512251815535368	0.726	0.444	0.00419555467239276
Actn4	2.00104230433701e-07	0.359427106827321	0.646	0.387	0.00454516749007109
Racgap1	2.07718465913817e-07	-0.707210917776092	0.195	0.409	0.00471811723476644
1700017B05Rik	2.13682037417092e-07	0.286863688230794	0.593	0.33	0.00485357379789183
Rack1	2.24108557793817e-07	0.391047640839512	0.982	0.881	0.00509040178172876
Bptf	2.24698290219628e-07	0.287536980073042	0.823	0.497	0.00510379696404863
Atox1	2.27989636618245e-07	-0.738895797424699	0.805	0.788	0.00517855660614681
Thbs1	2.28268042962158e-07	0.391316677721827	0.204	0.073	0.00518488032784246
Agpat4	2.28445595004324e-07	0.338700679724741	0.885	0.527	0.00518891324492821
Enpp2	2.34525574750402e-07	-0.79742519402373	0.23	0.418	0.00532701390488062
Rab34	2.36979704758481e-07	0.31021760593926	0.628	0.364	0.00538275701388414
Bex1	2.53662141652616e-07	0.332591915672231	0.593	0.325	0.00576168188549752
Eif3a	2.53937847964051e-07	0.339943138389864	0.903	0.568	0.00576794427865546
Rnf149	2.67619232924503e-07	0.265209311239997	0.637	0.366	0.00607870325664717
Calu	2.92203926584272e-07	0.322764508354514	0.655	0.389	0.00663711998843516
Lrrc58	2.94875650648388e-07	0.278298679672053	0.761	0.457	0.00669780552882747
Sgpp1	2.95209720238991e-07	0.314935293990715	0.611	0.356	0.00670539358550843
Eif5	3.00061002183199e-07	0.37814879588528	0.894	0.655	0.00681558560358918
Sncb	3.00110927828231e-07	0.383113608066413	0.398	0.195	0.00681671961469044
Cers6	3.05763895200453e-07	0.335549538786933	0.451	0.229	0.0069451211155831
Magea13	3.11029057112761e-07	-0.638532541859198	0.655	0.723	0.00706471400325924
Pum2	3.22307301197496e-07	0.28645218434626	0.681	0.395	0.00732088803939992
Auts2	3.58508992557061e-07	0.280486115904676	0.619	0.349	0.00814317325694108
Cd151	3.59709300700372e-07	0.417451379207492	0.761	0.459	0.00817043705610824
Amhr2	3.69920160950546e-07	-0.57822277358425	0.885	0.815	0.00840236653583071
Lrp10	3.72265550186828e-07	0.25438262611872	0.496	0.264	0.00845563970694361
H3f3a	3.98917461648494e-07	0.261242000037976	1	0.977	0.00906101122388388
ENSMUSG00000081443	4.09084094246274e-07	-0.725390613223931	0.053	0.263	0.00929193611670987
Tagln	4.19074509162642e-07	0.820403816287359	0.159	0.052	0.00951885840112026
Rnf130	4.34200369557297e-07	0.269592369291948	0.584	0.318	0.00986242719412444
Slco3a1	4.49303346688823e-07	0.25564038891956	0.619	0.35	0.0102054762166899
Siah2	4.61962764685756e-07	0.253715605867054	0.283	0.123	0.0104930222370723
Mier1	4.81809197989846e-07	0.250115320050389	0.69	0.388	0.0109438141231414
Serpinb6a	4.88413292628664e-07	0.335586952870923	0.894	0.67	0.0110938195287675
Rhoa	4.96014301707148e-07	0.363285593933316	0.938	0.716	0.0112664688489762
Dnmt3a	4.97938065810517e-07	0.29881410972415	0.566	0.318	0.0113101652268201
Bcap31	5.05749859582611e-07	0.340519033666866	0.761	0.467	0.0114876023105594
Emd	5.22674946822309e-07	0.250555086486034	0.425	0.21	0.0118720387421219
Mgst1	5.41248330502635e-07	0.458523656366705	0.965	0.802	0.0122939145790369
Mpzl1	5.43467906218261e-07	-0.750829633724947	0.283	0.452	0.0123443300218416
Wasf2	5.50626764867985e-07	0.31605677464008	0.814	0.524	0.0125069363372114
Lsr	5.67905739603747e-07	0.355642398353304	0.85	0.541	0.0128994109693595
Jam2	5.79760099213762e-07	0.291921524326035	0.726	0.422	0.0131686708935414
Carhsp1	5.82168001141339e-07	0.29609303883481	0.796	0.514	0.0132233639779244
Mbnl1	6.13583340388688e-07	0.256167310134871	0.77	0.467	0.0139369319935887
Gsk3b	6.21759648738234e-07	0.333399105913117	0.814	0.533	0.0141226486614403
Fam102a	6.58268396161925e-07	-0.704893275193725	0.434	0.568	0.014951908350422
Elf1	7.17092108813617e-07	0.267812659810118	0.487	0.257	0.0162880301595925
Fam3c	7.27721681796607e-07	-0.731472020904127	0.549	0.6	0.0165294702803281
Ssr3	7.83359865528042e-07	0.2844884354116	0.77	0.482	0.0177932359856039
Dync1i2	7.85596106712712e-07	0.301567514174492	0.814	0.525	0.0178440299678725
Fabp5	7.87169656031539e-07	-0.746199479851843	0.805	0.791	0.0178797715671004
Mgp	8.16000332958648e-07	-0.866686786185951	0.363	0.51	0.0185346315628227
Adgra3	8.6002961216718e-07	0.25532777284053	0.628	0.356	0.0195347126107653
Rasd1	8.67825575323569e-07	0.33179902332925	0.522	0.29	0.0197117901178996
Tmbim6	8.79595449444665e-07	0.346378495622881	0.947	0.664	0.0199791310386861
Prelid1	8.85954808475218e-07	0.255092089727917	0.673	0.397	0.0201235775197061
Gm15543	8.98817350465408e-07	-0.652441423708912	0.044	0.235	0.0204157372984713
Prkar2a	9.08351974652021e-07	0.312174854258671	0.593	0.345	0.020632306752246
Txnrd1	1.08089954843562e-06	0.358078609102825	0.496	0.267	0.0245515523431667
2410002F23Rik	1.18035285306439e-06	-0.74833474071202	0.398	0.518	0.0268105347045045
Efhd1	1.2203619000126e-06	0.336897706149303	0.876	0.56	0.0277193001968861
Septin7	1.2628502232654e-06	0.269856068429222	0.814	0.512	0.0286843799712503
Rpl31	1.28460593396444e-06	0.333305777689307	0.973	0.808	0.0291785391840683
Gm648	1.28771607311989e-06	-0.647220712962753	0.044	0.233	0.0292491828848453
Tmem52	1.29559988268727e-06	-0.57496485147067	0.071	0.269	0.0294282557353587
Cox7b	1.39648036213134e-06	0.282911149770045	0.708	0.447	0.0317196549454512
Rpl34	1.51749998570427e-06	0.312169977315642	1	0.922	0.0344684946752867
Lrrc42	1.52075942073836e-06	-0.720532710167274	0.265	0.435	0.0345425294826511
Syne2	1.53409653105805e-06	0.299652472205487	0.894	0.639	0.0348454686064526
Ybx1	1.55095886301071e-06	0.305294165340376	1	0.882	0.0352284796144253
Eid1	1.58314460129521e-06	0.29169080393984	0.92	0.637	0.0359595464738195
D030056L22Rik	1.75323317865119e-06	-0.743677207550039	0.566	0.61	0.0398229384198831
Rab20	2.00675004180461e-06	0.297097257453103	0.69	0.422	0.0455813204495499
Rbmxl1	2.08991646181354e-06	0.264907334280253	0.646	0.377	0.0474703625136327
Inha	2.24721745631841e-06	-0.639671061154844	0.867	0.856	0.0510432973028163
Lrp8	2.61298924864048e-06	0.396824530946714	0.558	0.34	0.05935143779362
Ppm1m	2.64859209505896e-06	-0.698968109325598	0.319	0.471	0.0601601208471693
Dmkn	2.88788618036118e-06	0.468749099684978	0.168	0.061	0.0655954467007239
S100a10	3.0213428377935e-06	0.381469633187368	0.947	0.821	0.0686267812176416
Rpl15	3.03011413875781e-06	0.282274289535226	1	0.948	0.0688260125477448
Slc38a5	3.19915667206251e-06	-0.522292825493238	0.071	0.256	0.0726656446492279
Clcn5	3.25696414969542e-06	0.263626801494411	0.451	0.25	0.0739786836961817
Cyb5a	3.29374145682619e-06	-0.563751382694617	0.92	0.857	0.07481404345035
Mt1	3.48545030929651e-06	-0.351390639621855	0.85	0.862	0.079168518325361
Serpina5	3.67910030080863e-06	-0.670686414025374	0.142	0.321	0.0835670842325673
Eno1	3.83179468817901e-06	-0.664494786450612	0.699	0.686	0.087035384547298
Atp1b2	3.97629063173039e-06	0.256767045541513	0.752	0.446	0.0903174654091241
Msmo1	4.02067817665117e-06	0.386052188918754	0.637	0.393	0.0913256841044546
Mat2b	4.16817954939794e-06	0.253202382645964	0.593	0.354	0.0946760302850248
Gsta4	4.37432507034234e-06	-0.476729775040098	0.956	0.888	0.0993584196477559
Eef1b2	4.61990632457135e-06	0.328128534045101	0.965	0.801	0.104936552256314
Wnk3	5.00266687352885e-06	-0.656545215375393	0.637	0.671	0.113630575365334
Serf1	5.05234548962494e-06	-0.802598687271305	0.69	0.652	0.114758975451341
Hadh	5.21189926968749e-06	-0.553373858954332	0.823	0.765	0.118383080011682
Kcng2	5.48580737287448e-06	0.337326836169198	0.549	0.327	0.124604628667471
Serinc3	5.49078660437817e-06	0.310560279308203	0.832	0.525	0.124717726931846
Tapbp	5.52825984845421e-06	0.269995480532577	0.85	0.536	0.125568894197789
Rpl29	6.15984245161398e-06	0.26060477216932	0.912	0.644	0.13991466144596
Bambi	6.26299604446222e-06	0.288408703642224	0.336	0.166	0.142257692153915
Ctnnb1	6.50670440375537e-06	0.355182169696783	0.788	0.531	0.1477932838269
Rpl39	7.66419272897592e-06	0.296148341153401	0.973	0.879	0.174084473645959
Derl3	7.883650131411e-06	-0.67867143872996	0.186	0.361	0.179069229084869
Slc4a7	8.90067566553484e-06	0.264545162917866	0.628	0.387	0.202169947066958
Cox7a1	9.39208938037002e-06	-0.747766715233658	0.195	0.359	0.213331918185725
Pim1	9.7361373155662e-06	0.391129505138166	0.664	0.439	0.221146622985771
Fubp1	1.0001732138524e-05	0.286091927118577	0.947	0.662	0.227179343794434
Chd4	1.04046525592567e-05	0.290836525820455	0.832	0.542	0.236331278230957
Med31	1.08126413709605e-05	-0.677790181181773	0.504	0.572	0.245598336099997
Akirin2	1.08261767743014e-05	0.302019805948564	0.681	0.451	0.245905779251482
Klhl36	1.0954139509205e-05	-0.523797691680044	0.08	0.248	0.248812324812081
Suclg1	1.10316127464158e-05	-0.512560013096789	0.858	0.789	0.250572051922089
St3gal2	1.10545569109817e-05	0.258971978092221	0.504	0.298	0.251093205676038
Rpl36a	1.14973773396654e-05	0.310862282362621	0.938	0.664	0.261151428893161
Calm2	1.1687924727102e-05	-0.432154642699146	0.991	0.928	0.265479522251396
Kdm7a	1.25356600181324e-05	0.283918350083246	0.938	0.648	0.28473498165186
Rpl18	1.34000046046764e-05	0.255018220679565	1	0.952	0.304367704590621
Smim10l2a	1.35434120930282e-05	-0.531569629019652	0.071	0.239	0.307625062281043
Kif21a	1.36448864445482e-05	-0.601628276092671	0.637	0.663	0.309929950701469
Bex4	1.45551038369736e-05	-0.443250776212044	0.956	0.893	0.330604628553018
Wfdc1	1.48410333318377e-05	-0.791465127545795	0.354	0.479	0.337099231099361
App	1.54826413463328e-05	0.304647226524679	0.894	0.624	0.351672715540602
Hypk	1.55537972662689e-05	0.298371298056342	0.796	0.54	0.353288951106033
Asns	1.57847007445597e-05	-0.654836526161267	0.301	0.442	0.358533692711929
Hspa1a	1.62246011695353e-05	0.270522479012472	0.274	0.133	0.368525590964824
Pin1	1.65462554223416e-05	-0.595737356817277	0.841	0.735	0.375831645663066
Naa35	1.69035546074392e-05	0.280194424382307	0.805	0.532	0.383947339353373
Slc25a5	1.70274431611824e-05	-0.528307159421061	0.876	0.785	0.386761343963096
Ssbp3	1.72106883658735e-05	0.292637934425654	0.425	0.245	0.39092357554245
Mat2a	1.73781330148597e-05	0.317841273141249	1	0.836	0.394726913299523
Ptpre	1.75683261956344e-05	-0.692455768098189	0.31	0.453	0.39904696120764
Med10	1.79638569259898e-05	-0.439649797053637	0.956	0.894	0.408031046216933
Vsig1	1.93198560127391e-05	-0.699367726509135	0.292	0.418	0.438831209473357
Tpr	2.0767982492582e-05	0.301837999124036	0.841	0.594	0.471723954336507
Fbl	2.10266394923712e-05	-0.623093073743635	0.699	0.665	0.477599089429719
Cox5a	2.26659894253584e-05	-0.399065075299617	0.956	0.925	0.514835283807591
Wfdc9	2.37704803050487e-05	-0.651797833551653	0.283	0.436	0.539922689648877
Atxn7l3b	2.4145001202696e-05	0.276421563252645	0.894	0.617	0.548429557318038
Klhl23	2.43705567973279e-05	-0.570489988232102	0.664	0.659	0.553552827094505
Id2	2.47552700964184e-05	0.817992660701363	0.681	0.494	0.562291204970047
Sycp2	2.56387350897972e-05	-0.514146933330125	0.009	0.152	0.582358228829655
Cst3	2.60725402175919e-05	0.310547367122105	0.991	0.815	0.592211678502382
ENSMUSG00000111293	2.77481460678947e-05	-0.565405911628852	0.106	0.266	0.63027138978616
Rps15	2.78602691167068e-05	0.289670167894492	0.991	0.932	0.632818152716877
Cks2	2.80230962598043e-05	-0.644002034089264	0.611	0.627	0.636516608445194
Ndufv3	2.90250926451189e-05	-0.709470473227006	0.363	0.472	0.659275954341232
Hmgn1	2.96959224574357e-05	0.273504277673094	0.973	0.819	0.674513182698194
Csnk1a1	3.39321065414765e-05	0.275787582673107	0.912	0.671	0.770733867983097
Mgat4b	3.82910978722474e-05	-0.587557073492466	0.637	0.62	0.869743997070228
Basp1	3.98935887670572e-05	-0.285958959282534	0.991	0.953	0.906142975254937
Sfpq	4.17794678570617e-05	0.278857097911049	0.85	0.632	0.948978832905298
Hif1a	4.40622300481689e-05	0.264528126699505	0.681	0.434	1
Csde1	4.62505927358442e-05	0.289739650478537	0.903	0.633	1
Sec62	4.75515952360533e-05	0.313716634609672	0.947	0.656	1
Scaf11	4.8208128485339e-05	0.25132208522282	0.823	0.534	1
Rpl21	5.01914886906917e-05	0.284750904073166	0.991	0.857	1
Wasf1	5.03543393788487e-05	0.251906432072962	0.389	0.224	1
Odc1	5.04850630628011e-05	0.269298392959011	0.699	0.478	1
Car5b	5.2460107729716e-05	-0.458885982073689	0.071	0.222	1
Rpl10	5.62729263043137e-05	0.2637749919509	0.92	0.669	1
Tdrp	5.6793855857144e-05	-0.567925728117864	0.319	0.45	1
Rpsa	5.76454839707073e-05	0.347391563994421	0.982	0.874	1
Ube2s	5.92228865509994e-05	-0.495151636592279	0.885	0.756	1
Mns1	5.9904498567604e-05	-0.615579543956981	0.186	0.334	1
Papola	6.00777811342086e-05	0.274319735559477	0.903	0.66	1
Sesn2	6.14567452062111e-05	-0.615669239859289	0.23	0.368	1
Rps7	6.30899715702511e-05	0.296142054426745	0.982	0.874	1
Mgarp	7.12026113734981e-05	0.361043736571514	0.858	0.649	1
Tbc1d8	7.13430134733732e-05	-0.439768298117709	0.071	0.219	1
ENSMUSG00000085354	8.0602236979314e-05	-0.891915544669084	0.265	0.394	1
Rpl5	8.09747938466664e-05	0.275289108784766	1	0.884	1
Rab3b	8.38231100289848e-05	0.293817613790798	0.248	0.122	1
Itgb5	9.51115307795003e-05	-0.485833817068016	0.124	0.277	1
Septin6	9.64073563217719e-05	-0.605596438622573	0.531	0.563	1
Rpl37a	0.000101316846685188	0.273120597445646	1	0.939	1
Nop10	0.000106182731896652	-0.557037519667984	0.779	0.718	1
Kazald1	0.000109044909690279	-0.485522858583327	0.133	0.286	1
Elovl2	0.000113551826630428	-0.541143790480587	0.354	0.48	1
Rps3a1	0.000114039378211973	0.279848130840634	1	0.925	1
Lactb	0.00012384699946207	-0.645673640851775	0.336	0.44	1
Rps4x	0.000125916097273261	0.331487246852297	0.938	0.751	1
Tma7	0.00012687467041602	-0.478527063389376	0.938	0.837	1
Zcchc18	0.000130314704537924	-0.388159625777619	0.035	0.168	1
ND6	0.000139998831174974	-0.917028668298013	0.451	0.546	1
Cdk1	0.000142439468558743	-0.469377934361432	0.212	0.362	1
Septin14	0.00015077499746225	-0.61569091561211	0.283	0.414	1
Mcf2	0.000152499690951575	-0.282471246203314	0	0.113	1
Mafb	0.000154166188926671	-0.504876266963205	0.115	0.255	1
Akap12	0.000161447152594201	-0.507910772512807	0.788	0.733	1
Map1lc3b	0.000170767489131245	-0.410330282961661	0.982	0.886	1
Btnl10	0.000194237179667423	-0.451301445786617	0.115	0.256	1
Sumo2	0.000202455796033754	-0.362610867002451	0.965	0.894	1
Fkbp4	0.000205193266240207	-0.515559263410446	0.885	0.785	1
Atp5c1	0.000209734255348105	-0.434587214347448	0.876	0.813	1
Defb45	0.000211271981344572	-0.613856277347673	0.15	0.287	1
H2az1	0.000212192688246878	-0.33406442591518	0.982	0.932	1
Dynll2	0.000213338345480574	-0.399318538073522	0.823	0.764	1
Polr1d	0.000229266384944607	-0.401611863587206	0.973	0.845	1
Hsp90b1	0.000239336432769883	-0.503857790775664	0.973	0.83	1
Defb36	0.000243063263443762	0.260952330961782	0.965	0.853	1
Bend4	0.000252738697293729	-0.523038571420323	0.177	0.312	1
Mid1ip1	0.00026213986322102	-0.64538152898951	0.478	0.519	1
Aldh1b1	0.000268893553376257	-0.456812280359624	0.088	0.223	1
Slc25a45	0.000276010813340928	-0.500259707343564	0.168	0.3	1
Dcbld1	0.000288200577043579	-0.410607079730255	0.106	0.245	1
Add3	0.000310181097499475	-0.518041752479113	0.487	0.544	1
Colgalt1	0.000315239524676351	-0.542698075049898	0.655	0.616	1
Bcat2	0.000336145304419116	-0.573123157521104	0.593	0.589	1
Snu13	0.000361396820276607	-0.397329888772536	0.92	0.802	1
Dnm3	0.000370432791585024	-0.58617236827518	0.177	0.307	1
Mfsd13a	0.000370682111505113	-0.294671864153139	0.027	0.141	1
Srgap3	0.00038164440384744	-0.536059034426443	0.239	0.368	1
Mrpl36	0.000383518425786278	-0.626213419495609	0.451	0.502	1
Pfdn1	0.000390544051714216	-0.49890890260532	0.814	0.742	1
Gja6	0.000400858994826292	-0.330567391769811	0.044	0.164	1
Ifi27	0.000414944543537965	0.272837968533175	0.858	0.59	1
Hspa8	0.000423705243424245	0.267033882329046	0.991	0.915	1
Rasl12	0.000450048540448175	-0.494527437260484	0.177	0.302	1
Ubc	0.000460675375796685	0.282245399403987	1	0.843	1
Thyn1	0.000461187711141162	-0.57835533586413	0.46	0.522	1
ND4L	0.000465162486320027	-0.71350722783403	0.858	0.778	1
Htatsf1	0.000466524904559732	-0.557335848144441	0.743	0.666	1
Rpl12	0.000471829392515256	0.263904914791098	0.982	0.948	1
Sod2	0.00048224512154705	-0.535604915679266	0.655	0.633	1
Reep1	0.000510054010823636	-0.463562687051958	0.779	0.695	1
Ndufa8	0.000519172551202149	-0.433838705153953	0.903	0.777	1
Lratd1	0.000522912984665782	-0.430448758631215	0.115	0.247	1
Kctd12	0.000559714011203691	-0.311980475142567	0.035	0.151	1
Rnf138rt1	0.000598962140531328	-0.565404441333237	0.257	0.365	1
Isyna1	0.000608880899000647	-0.556516664432579	0.77	0.669	1
Pgp	0.000658088610008473	-0.516906488604014	0.628	0.615	1
Srpk2	0.000702075496917512	-0.481002406998483	0.788	0.694	1
Dcaf12l1	0.000716254738309487	-0.406836472902793	0.115	0.247	1
Tubb5	0.000750034033842984	-0.334384132225097	0.991	0.929	1
Ldhb	0.000779405384193173	-0.277256299009918	0.991	0.964	1
Ass1	0.00079103014565702	-0.28761219190666	0.018	0.119	1
E330017L17Rik	0.000822500709297201	-0.382317163025456	0.071	0.191	1
Itpka	0.000847272394256654	-0.369738189581741	0.062	0.18	1
Kyat3	0.00087970483926468	-0.314909220263686	0.035	0.143	1
Ung	0.000898428432302847	-0.46333087309698	0.142	0.264	1
Abat	0.000911047017415642	-0.48574575522333	0.204	0.318	1
Tpx2	0.000995387300597193	-0.471370691024027	0.168	0.283	1
Aldh2	0.00109256204855617	-0.488575918728029	0.673	0.646	1
Pitpnc1	0.00111064676321878	-0.374034423740496	0.088	0.204	1
Arl6ip1	0.00113494436032158	-0.274996571299687	0.965	0.858	1
1700030K09Rik	0.00114369856473746	-0.314366609128447	0.035	0.139	1
Hormad1	0.00132101877565704	-0.541215585815715	0.062	0.169	1
Hnrnpa2b1	0.0013595473377511	-0.298126780370038	0.982	0.906	1
G3bp2	0.0013671673582767	-0.358644139395031	0.903	0.778	1
Nup62cl	0.00139195585914314	-0.504394713504469	0.221	0.331	1
a.1	0.00139305117232298	0.257325948525912	0.69	0.512	1
Ivd	0.00140314100056307	-0.465068027101811	0.15	0.268	1
Smpx	0.00142500581969668	-0.349542237002038	0.779	0.742	1
Nopchap1	0.00156527674762928	-0.592038585337337	0.363	0.436	1
Bex2	0.00156920157387292	-0.402752884693171	0.823	0.785	1
ATP8	0.00162026299395374	-0.684125090677319	0.708	0.63	1
Gart	0.00166163668247962	-0.48280451859309	0.354	0.441	1
Cited2	0.00169358549778601	0.258833818090991	0.894	0.637	1
Adk	0.00169986619508531	-0.531968396870066	0.602	0.581	1
Fdxr	0.00182202870518138	-0.475177886958537	0.195	0.301	1
Calm1	0.00187518627909689	-0.261949076225449	1	0.96	1
St3gal6	0.00205638080376931	-0.408619129917634	0.15	0.264	1
Emb	0.0021587900220751	-0.468031929025392	0.195	0.307	1
Dusp15	0.00219509858817089	-0.546849687542618	0.319	0.401	1
Mthfd2	0.00222992890058743	-0.53923648619628	0.469	0.501	1
Mtch1	0.00226091872983619	-0.466877360403658	0.823	0.7	1
Echs1	0.00255491231463332	-0.536644927891681	0.69	0.617	1
Lars2	0.00255920289015944	-0.626319889652127	0.903	0.801	1
Med21	0.00260859910504651	-0.383637016735805	0.796	0.768	1
Espn	0.00265297948553012	-0.502051242776542	0.522	0.553	1
Fcer1g	0.00266804614913033	-0.317241593338783	0.035	0.128	1
Aldoa	0.0028539354429273	-0.384721354035928	0.956	0.837	1
Gca	0.00287908263956468	-0.505181540915519	0.398	0.453	1
Uqcr10	0.00291637102373416	-0.398283902878502	0.903	0.783	1
Sfr1	0.00293588330131485	-0.281804138431175	0.947	0.86	1
Cyth2	0.0030366492482341	-0.525719631537941	0.761	0.668	1
Sub1	0.00308705191653365	-0.356341343343073	0.973	0.901	1
Akirin1	0.00323855065456392	-0.427858504304492	0.752	0.658	1
Tmc7	0.00327488814932957	-0.370117460554066	0.124	0.224	1
Mcrip2	0.00348697704778869	-0.378771206475346	0.097	0.198	1
Ralb	0.0036580394735269	-0.470761882127448	0.628	0.62	1
Mier3	0.00367066934467772	-0.517699732930105	0.54	0.539	1
Higd1a	0.00410297715932901	-0.362918610994416	0.858	0.773	1
Kctd13	0.00416596047491206	-0.563876467654007	0.558	0.532	1
Igsf8	0.00438568994974794	-0.300867876379849	0.088	0.189	1
Mccc2	0.00505921130134242	-0.36203251266791	0.142	0.24	1
Mfsd2a	0.00537837904489716	-0.250659121643814	0.053	0.142	1
Mrps6	0.00604897273349381	-0.393683973300642	0.708	0.68	1
Glul	0.00618449789223591	-0.481009915050467	0.292	0.367	1
Nenf	0.00651418378484477	-0.374777985086611	0.876	0.737	1
Minpp1	0.00689791329667911	-0.490442106536182	0.398	0.438	1
Tslrn1	0.00692574895891144	-0.384309400756533	0.053	0.137	1
Ucp2	0.00729533353269071	-0.454822959993028	0.743	0.662	1
Arhgap29	0.00745917708706674	-0.50618951409378	0.381	0.423	1
Rmdn3	0.00756833063320537	-0.286872302959397	0.08	0.168	1
Gsta2	0.00757494261611607	-0.576311513291514	0.186	0.272	1
Rbfa	0.00761246630604567	-0.519914921054664	0.407	0.448	1
Hspa4l	0.00764602563189179	-0.476703114226497	0.407	0.454	1
Prdx2	0.00784954082844957	-0.279796212281264	0.991	0.887	1
Ncapd2	0.00790282331174639	-0.31434166934087	0.08	0.166	1
Ivns1abp	0.00816750460019878	-0.505632263967105	0.487	0.495	1
Isoc2b	0.00886387112254273	-0.317478691785824	0.08	0.169	1
Vwa1	0.0089501341274521	-0.290274644653275	0.097	0.186	1
Tex12	0.00940461832092015	-0.467463934424334	0.088	0.172	1
Rnf7	0.00950352682137378	-0.3221107597286	0.938	0.783	1
Cdk5	0.00969833361771912	-0.468125712096997	0.611	0.581	1
L3mbtl4	0.00983055935924897	-0.315279608826642	0.088	0.177	1
Nfat5	0.010671812620642	-0.647156228697833	0.54	0.507	1
Mrps17	0.0107505500644274	-0.37404257052286	0.841	0.697	1
Tbca	0.0108687433150358	-0.336124049923134	0.973	0.878	1
Mrpl51	0.0111177227037803	-0.46478631905885	0.655	0.608	1
Tdrd1	0.0111530010444312	-0.312546575011043	0.08	0.162	1
Rhobtb3	0.0111629758971451	-0.478736854216112	0.442	0.462	1
Meig1	0.0116674204853727	-0.526696278177919	0.478	0.501	1
Inpp5b	0.0121161280576969	-0.406403545316917	0.195	0.275	1
Ppat	0.0124567133233701	-0.448651954520431	0.283	0.352	1
Fam241a	0.0136896442057998	-0.415865791618537	0.186	0.266	1
Wipf3	0.0139296491977983	-0.42916869869006	0.664	0.6	1
Zfyve21	0.0140284769665188	-0.473730416395777	0.619	0.562	1
Slc43a2	0.0145555743226514	-0.262406335676389	0.071	0.148	1
Mmd2	0.0148915843637673	-0.415146822189539	0.478	0.495	1
Smco4	0.0152441928302198	-0.435755016062356	0.416	0.456	1
Myo10	0.015394978627903	-0.472879907811176	0.442	0.452	1
Pnkd	0.0159684018715771	-0.460703931832916	0.522	0.493	1
Hmgn5	0.0160229437272858	-0.43994798835363	0.513	0.518	1
Cisd1	0.0165423899078648	-0.499642072941506	0.513	0.508	1
Psmd2	0.0166144575675511	-0.403871685759979	0.735	0.658	1
Enoph1	0.0167188419499733	-0.302256502683558	0.124	0.207	1
Uqcr11	0.0168372513991871	-0.415850903919311	0.796	0.707	1
Mybl1	0.0171359024910266	-0.289720777132313	0.097	0.179	1
Plp1	0.0179175320320674	-0.346864958087015	0.133	0.209	1
Nrm	0.0185830991390065	-0.264622867199974	0.106	0.188	1
Atp2b4	0.0188403830847631	-0.363895255174536	0.159	0.238	1
Hibadh	0.0191722285786265	-0.446089793990647	0.469	0.495	1
Exosc7	0.0193830934432928	-0.51731119783482	0.478	0.469	1
Ubl5	0.019519286988861	-0.315351399700807	0.956	0.826	1
Zfp711	0.0197462725497928	-0.366603343858124	0.239	0.319	1
Ubac2	0.0199515214014018	-0.410929319546968	0.283	0.339	1
Pdk3	0.0200257957658703	-0.499733598963432	0.496	0.477	1
Inhbb	0.0201181181207182	-0.43348230567407	0.389	0.424	1
Nsmce4a	0.0202776868164106	-0.476546582146629	0.637	0.571	1
Mgat5	0.0209415767909811	-0.40970618670446	0.239	0.307	1
Ppp1cc	0.0212688059126426	-0.329049047227743	0.832	0.714	1
Nt5c	0.021414930984229	-0.402919445021133	0.265	0.335	1
Erp29	0.0215319286546563	-0.36037576535914	0.832	0.678	1
Psmd12	0.021657434151912	-0.436258306844159	0.69	0.618	1
Agfg2	0.0222967179090981	-0.45296042208982	0.442	0.453	1
Gnai1	0.0226821402349742	-0.441205242997903	0.292	0.343	1
Impa1	0.0236419269295157	-0.421909914728179	0.681	0.618	1
Dtd2	0.0241817500493473	-0.489225183443785	0.54	0.504	1
Vstm4	0.0246164894423025	-0.286287036167108	0.124	0.197	1
Ly6k	0.0247071694572338	-0.599427786259286	0.159	0.227	1
Tmem258	0.0256456395919317	-0.398446231371332	0.841	0.716	1
Trrap	0.0257928819879856	-0.405248014117864	0.805	0.665	1
Cdk2	0.0259757305100496	-0.359439176122006	0.177	0.25	1
Gtf2h1	0.0271941460643537	-0.396219485787481	0.239	0.3	1
Mif	0.0278885791476221	-0.33122479278002	0.938	0.874	1
Npc2	0.0280150330663463	-0.315847922108242	0.832	0.714	1
Qdpr	0.0295164437429402	-0.474121775277852	0.566	0.53	1
Pde4d	0.0295551245472865	-0.374782930630807	0.15	0.221	1
Prdx5	0.0296647723203418	-0.345563767758612	0.823	0.699	1
Snf8	0.0299617186468969	-0.403773488741991	0.858	0.714	1
Vxn	0.0300090671101125	-0.261290698467878	0.071	0.135	1
Carnmt1	0.030153915914142	-0.43864396760293	0.566	0.523	1
Mien1	0.0305716583588332	-0.419060247232148	0.717	0.639	1
Med29	0.0313343803332333	-0.454146364743409	0.655	0.583	1
N4bp2l1	0.0316029715472042	-0.36624425290356	0.283	0.336	1
Sox8	0.0318734826325451	-0.321043640274197	0.195	0.263	1
Capn10	0.0324644563127962	-0.433845501881545	0.265	0.309	1
Smc6	0.0329361201671775	-0.426341438201481	0.726	0.616	1
Hmgcs1	0.034693398500735	-0.330653929819254	0.637	0.611	1
Coa8	0.0347792367624853	-0.453992685573903	0.336	0.38	1
Rab4a	0.0353011867090167	-0.456842412833881	0.283	0.326	1
Anapc5	0.0355979050152865	-0.379207641604729	0.619	0.572	1
Zcwpw1	0.0365682561056662	-0.320309605361709	0.071	0.133	1
Adgrl1	0.0371485935894631	-0.44905215647703	0.531	0.504	1
Abhd17a	0.037362432255651	-0.459213829602227	0.425	0.432	1
Rarres1	0.0381345473289369	-0.395810129390756	0.221	0.274	1
Bag2	0.0390202951136426	-0.434965020608288	0.31	0.348	1
Cstdc1	0.0406279382675485	-0.489188186189074	0.54	0.558	1
Il17re	0.0415698583363857	-0.262668621682625	0.133	0.206	1
Ndufc1	0.0416745810215267	-0.327862244160368	0.867	0.786	1
Trim26	0.0421812817738226	-0.409100010926785	0.504	0.488	1
Cops8	0.0427547861252032	-0.407888379507543	0.487	0.494	1
Rnf144b	0.0432919356870699	-0.262877105651506	0.115	0.182	1
Creg1	0.0437942298276978	-0.471024489283807	0.628	0.541	1
Daam2	0.0439649474296648	-0.411603879861611	0.611	0.566	1
Bpgm	0.0442791939071178	-0.326768700122843	0.15	0.214	1
Acaca	0.0455762143685532	-0.344686042720527	0.257	0.313	1
1500009L16Rik	0.0470016902096345	-0.328415367509822	0.823	0.742	1
Bmyc	0.0470397672678121	-0.439968137925919	0.611	0.555	1
Vdac2	0.0474245187488793	-0.270342089231899	0.903	0.846	1
Cks1b	0.0478410788653344	-0.454098425204342	0.478	0.468	1
Slc11a2	0.0478993449342885	-0.372920138377009	0.327	0.374	1
Sycp3	0.0480305453978783	-0.771834909826132	0.398	0.398	1
Tpmt	0.049336439317644	-0.421505665193338	0.354	0.381	1
Acat2	0.0493866356228902	-0.277562621383158	0.106	0.168	1
Pdia4	0.0500477047151111	-0.359615602213867	0.283	0.328	1
Arl4d	0.0501078985969583	-0.306272794274165	0.257	0.315	1
Snrpb	0.050710506477609	-0.275212285342808	0.947	0.805	1
Ctsl	0.0514986235163924	-0.254426235837392	1	0.961	1
Psmb7	0.0519026587391698	-0.410516917850995	0.664	0.591	1
Mybpc1	0.0522280664840468	-0.279144627166757	0.097	0.156	1
Polr2f	0.052534597643167	-0.367931619017625	0.752	0.646	1
Itpr1	0.0526579382728348	-0.387896440617422	0.221	0.271	1
Csnk2b	0.0526585499194416	-0.382706640519923	0.752	0.635	1
Fbrsl1	0.053821021433969	-0.369380487078652	0.743	0.632	1
Prxl2a	0.0540441360579513	-0.257680213855903	0.796	0.725	1
Rp9	0.0563994262732872	-0.313156714462788	0.788	0.659	1
Rbbp4	0.0565373208594078	-0.286798854529949	0.956	0.794	1
Rnf181	0.0565643832978411	-0.3348978602884	0.637	0.609	1
Fry	0.0566880744375797	-0.251445779576742	0.097	0.158	1
Dazl	0.0570416980957788	-0.584445337504509	0.584	0.524	1
Ppih	0.0584620535166598	-0.332912133235507	0.133	0.188	1
Cdk2ap2	0.0585713072542873	-0.445835610704323	0.566	0.524	1
Nme1	0.0585713905720781	-0.337433570181306	0.726	0.68	1
Hsdl1	0.0590801937922585	-0.274052167413492	0.133	0.194	1
Shbg	0.0593130900159567	-0.378064463704344	0.646	0.575	1
Acsbg1	0.0606965571611268	-0.356590017460079	0.69	0.612	1
Akr1b8	0.0607122148433778	-0.297687872996444	0.823	0.704	1
H2-Q10	0.0609990836576985	-0.362142829314982	0.407	0.44	1
Sbno1	0.0616597175245119	-0.311484057551812	0.796	0.666	1
Ciapin1	0.0620469779499962	-0.43419955553315	0.434	0.432	1
Lrpap1	0.0626078870300896	-0.301451389469849	0.788	0.664	1
Casp6	0.0632898607844419	-0.402411974108143	0.319	0.35	1
Tuba1b	0.0641525266559988	-0.348951760230933	0.858	0.7	1
Dhh	0.0643430501986957	-0.418100574702665	0.451	0.447	1
Zfp398	0.0670977610708785	-0.366450055928377	0.283	0.325	1
Ube2t	0.0691654362835631	-0.362482018447242	0.115	0.17	1
Gprasp2	0.0694303712354021	-0.392657418220734	0.434	0.436	1
Sesn1	0.0708254567164759	-0.322896127572	0.248	0.3	1
Fam53a	0.0723177772366417	-0.365890158209337	0.389	0.405	1
Abcf1	0.0730576935541963	-0.457854888015647	0.673	0.556	1
Cacybp	0.0731283393871297	-0.380793175532652	0.593	0.565	1
Ap3s1	0.0735733235968023	-0.306964604309775	0.743	0.658	1
Marcks	0.0736129400458903	-0.269786034703203	0.761	0.643	1
Gpd1	0.0744154997284382	-0.297134952998429	0.142	0.193	1
Pacc1	0.0748617872798842	-0.32235122349254	0.292	0.333	1
Rara	0.0749248640044295	-0.319061343709858	0.274	0.322	1
Flvcr2	0.0751877875392365	-0.312555187058646	0.221	0.269	1
Hmgb2	0.0752321824492112	-0.41517299277523	0.841	0.721	1
Cdc42ep5	0.0766350052029852	-0.298627077914673	0.814	0.659	1
Siva1	0.0780553913293528	-0.407273946828848	0.85	0.777	1
Plac1	0.0791892245423718	-0.344666168240792	0.23	0.277	1
Rab11fip3	0.0794699813645151	-0.34072821095353	0.23	0.274	1
Stk31	0.0796480561728252	-0.408380731878549	0.115	0.165	1
Smc1b	0.0800312096448326	-0.621325984698208	0.274	0.303	1
Map7d3	0.0806340946795286	-0.413025685709885	0.248	0.29	1
Pard3b	0.0815853070036676	-0.352817344927772	0.23	0.281	1
Klhl5	0.081817257086892	-0.39384582335436	0.345	0.367	1
Cryz	0.0821928820886458	-0.355966002124797	0.212	0.261	1
Timm10	0.0823936308226497	-0.392183883121811	0.549	0.509	1
Appl2	0.082629312270279	-0.359389019099922	0.345	0.374	1
Sgk3	0.0826750830493068	-0.383780415317074	0.381	0.397	1
Sinhcaf	0.0835305927714922	-0.359357675550552	0.381	0.402	1
Smim1	0.0836639746839059	-0.279114352260347	0.876	0.738	1
Rilpl2	0.0847572768950595	-0.332352506477912	0.248	0.288	1
Hagh	0.085403375730897	-0.391798375172737	0.265	0.294	1
Mrgbp	0.0889822834688729	-0.265179377099376	0.142	0.195	1
Slc25a31	0.0892153754403566	-0.279124614542796	0.088	0.139	1
Tuba3a	0.0908917381322841	-0.455681021527915	0.159	0.203	1
Far1	0.0910725579337346	-0.329807097051559	0.159	0.206	1
Polr2i	0.0911182392994303	-0.434599981186676	0.469	0.449	1
Cops9	0.0946107096395422	-0.337103224184738	0.876	0.739	1
C1qbp	0.0957305666139463	-0.396848285274632	0.637	0.553	1
Glb1l3	0.0960010393682088	-0.315090507909107	0.239	0.278	1
Dctpp1	0.0970846488985426	-0.389069933086269	0.398	0.407	1
Gar1	0.102655718791382	-0.391980345976949	0.699	0.589	1
Kansl3	0.102692562754373	-0.406440218664217	0.442	0.422	1
Rragb	0.102727400593036	-0.319800903412182	0.177	0.222	1
Calr	0.104114341059577	-0.276773026367982	0.867	0.727	1
Bricd5	0.104938820463213	-0.282082899276835	0.142	0.186	1
Gata1	0.106598599866419	-0.331719574622609	0.345	0.368	1
Pyurf	0.109132513230511	-0.278085390153087	0.159	0.208	1
Hdhd2	0.109252717752804	-0.380217355429571	0.442	0.444	1
Tex19.2	0.110699023052535	-0.29833442572259	0.327	0.363	1
Gas6	0.110838001242491	-0.336107173861822	0.504	0.468	1
Ndufs6	0.11248226170292	-0.380507487749476	0.743	0.618	1
Rnf34	0.114562330573757	-0.37566309292511	0.549	0.507	1
Sart1	0.1173155087098	-0.295595016111577	0.204	0.248	1
Atp5o	0.118234378118372	-0.345022939095065	0.814	0.673	1
Flrt1	0.122336460695031	-0.269162398177602	0.248	0.292	1
Mdm4	0.123166933052748	-0.314842844291243	0.221	0.272	1
Rif1	0.125228014572145	-0.375329912145191	0.646	0.559	1
Mphosph8	0.125544677322835	-0.427840664622112	0.558	0.517	1
Sae1	0.126158347283894	-0.431090716535072	0.46	0.43	1
Pja1	0.126947598739949	-0.31757661400599	0.752	0.605	1
Dmrta1	0.127262111185799	-0.295457131955444	0.345	0.366	1
Ranbp1	0.130325483800607	-0.290084697065654	0.814	0.698	1
Ankrd13a	0.132129720914129	-0.284100964949628	0.593	0.555	1
Rassf2	0.132222444205811	-0.264006776517284	0.177	0.221	1
Dut	0.133752464023251	-0.363975032040615	0.584	0.531	1
Ipp	0.135688172948379	-0.323485705873797	0.204	0.238	1
Irak1bp1	0.136128759835765	-0.278134740736329	0.159	0.203	1
Nf2	0.136306661788857	-0.27078414121022	0.186	0.225	1
Mrpl43	0.136562975373262	-0.335739279572274	0.602	0.545	1
Farsa	0.140450528114997	-0.368474948920643	0.381	0.376	1
Trp53bp1	0.14316611335369	-0.28534737921818	0.159	0.2	1
Pdrg1	0.145361136908161	-0.328188823143444	0.327	0.361	1
Acaa2	0.145825376679532	-0.320809134005799	0.841	0.685	1
Drp2	0.155269611005495	-0.274688529567395	0.177	0.215	1
Ndufa3	0.156604860488973	-0.332381379793217	0.903	0.726	1
Gpsm1	0.160922351694822	-0.262911740719685	0.124	0.161	1
Hebp2	0.16319406983713	-0.355552942437565	0.274	0.296	1
Npm3	0.166726380424051	-0.345005336092771	0.372	0.377	1
Rbbp7	0.171575619399375	-0.287662312982219	0.788	0.65	1
Mt2	0.172083581602026	-0.426340964430742	0.513	0.464	1
Tex101	0.172130939447491	-0.572412020441425	0.23	0.249	1
Khk	0.173402269129998	-0.256277471702491	0.142	0.181	1
Srsf10	0.176152956331816	-0.323882203325193	0.885	0.699	1
Dohh	0.176693911432427	-0.411069879370991	0.522	0.469	1
Slc26a7	0.177036998485666	-0.352988784195614	0.327	0.336	1
Arxes2	0.181816256313307	-0.254127984720561	0.292	0.326	1
Rtf1	0.182212288177827	-0.351852316779553	0.655	0.552	1
Rpl39l	0.182458706783015	-0.434398820179318	0.221	0.249	1
Ttll4	0.182508085485018	-0.251045922702225	0.159	0.198	1
Zfp251	0.184057000768281	-0.295016536887468	0.274	0.297	1
H2ax	0.184680841846847	-0.360153740077257	0.425	0.403	1
Cep78	0.185184661676266	-0.272329848497359	0.186	0.218	1
Cdk9	0.185786573206015	-0.343989826071143	0.619	0.535	1
Nxf3	0.188188645445461	-0.351165227202233	0.434	0.422	1
Hs6st2	0.189943152784925	-0.306725933840957	0.248	0.276	1
Smox	0.191887102666193	-0.357798185832222	0.327	0.329	1
Rap2b	0.19375953610487	-0.351440979289175	0.451	0.425	1
Ubqln2	0.194837711848294	-0.31762834252623	0.336	0.347	1
Peg10	0.196169737025153	-0.307003695186529	0.301	0.317	1
Pdcd4	0.1992319156003	-0.3517282502113	0.496	0.46	1
Micu1	0.200977288758967	-0.346345241141945	0.69	0.588	1
Ndufs5	0.201455863698934	-0.257960080556543	0.796	0.691	1
Tbcb	0.201801227135613	-0.292235538516421	0.788	0.668	1
R3hdm1	0.202566135348606	-0.401437667541582	0.487	0.453	1
Fyn	0.20336713797872	-0.275309860330857	0.69	0.585	1
Aldh9a1	0.203378672891845	-0.264548280948728	0.186	0.219	1
Serp1	0.204446661811254	-0.350392023206621	0.673	0.555	1
Uxs1	0.211655703995763	-0.3067885099798	0.593	0.521	1
Timm17a	0.212065577536596	-0.291558595010045	0.779	0.645	1
Larp1b	0.212439770447349	-0.379324569059267	0.407	0.393	1
Tnk2	0.212555904875258	-0.26533543056843	0.195	0.227	1
Eif3g	0.215312156275126	-0.318455719747144	0.814	0.653	1
Brd7	0.215343949823083	-0.393693568991343	0.416	0.393	1
P2rx2	0.217749947394546	-0.296334218705888	0.239	0.266	1
Pex11a	0.224347996163886	-0.290388905187402	0.257	0.274	1
Samd1	0.225400576780798	-0.264599352548122	0.212	0.245	1
Umps	0.225471921346942	-0.267562251306039	0.15	0.178	1
Atp5md	0.228822068884677	-0.27934274412247	0.841	0.683	1
Slc31a1	0.230324758258663	-0.255757618949993	0.363	0.361	1
Tollip	0.230674978964055	-0.282969963327964	0.212	0.238	1
Sfxn1	0.232955396495558	-0.311334657640785	0.327	0.343	1
Sh2d4a	0.233891490193546	-0.294784309248177	0.265	0.281	1
Nhp2	0.237270314343102	-0.257816362402636	0.77	0.667	1
Pxmp2	0.238884020608113	-0.301052316584186	0.221	0.248	1
Mcee	0.2447261962208	-0.292925462687148	0.177	0.205	1
Lysmd2	0.246441717473669	-0.252117038783017	0.221	0.25	1
Syce2	0.249924617606069	-0.36185599028155	0.168	0.194	1
ENSMUSG00000058927	0.254256035386811	-0.252528836216674	0.168	0.195	1
Xpo7	0.25460855403375	-0.279202724262528	0.274	0.295	1
Mrpl52	0.254958828494703	-0.332275673750544	0.735	0.613	1
Carmil1	0.256530702441694	-0.294567102043804	0.363	0.368	1
Lamtor5	0.257732577105097	-0.296792367378302	0.841	0.651	1
Jade3	0.259192932027709	-0.309144438226782	0.628	0.546	1
Taf7l	0.25924363475107	-0.365244644298331	0.168	0.191	1
Mtm1	0.265583038590645	-0.254762780269067	0.195	0.222	1
Fastkd1	0.268674375849073	-0.284823095906308	0.195	0.215	1
Ddx39a	0.270414504886521	-0.346082991667679	0.372	0.363	1
Zbtb8os	0.27308232484836	-0.318149172948715	0.602	0.542	1
Abracl	0.277666977645378	-0.333459725757834	0.735	0.606	1
Epb41l3	0.278157673596032	-0.283380301789889	0.531	0.481	1
Gadd45gip1	0.282385281456939	-0.356610657036481	0.584	0.497	1
Pgap2	0.2843611698979	-0.272906284392581	0.54	0.493	1
ENSMUSG00000095041	0.285802331190281	-0.251378224461869	0.319	0.239	1
Srpk1	0.286667866337444	-0.367611352360536	0.549	0.477	1
Ccdc90b	0.292392619455482	-0.362693905317406	0.602	0.513	1
Vps37a	0.293671441778043	-0.31753312501489	0.504	0.459	1
Lsm7	0.294532939333085	-0.360147075243725	0.628	0.523	1
Med4	0.296279619985812	-0.341191112426606	0.496	0.442	1
Rgs2	0.300363730071418	0.313524560846534	0.584	0.496	1
Usp37	0.303969267601591	-0.370591909674087	0.478	0.419	1
Pip4p1	0.30974160396648	-0.295378527179756	0.274	0.281	1
Mark4	0.314996039663719	-0.300095724741298	0.416	0.393	1
Wrap73	0.316334398636755	-0.307750058024774	0.257	0.264	1
Cox8c	0.319243989806171	-0.334555625501537	0.115	0.139	1
Snap47	0.321480295749618	-0.365758993973283	0.398	0.368	1
Zfand6	0.322915080966223	-0.258929153079853	0.761	0.62	1
Ndufa1	0.323718365253481	-0.253787891075287	0.796	0.712	1
Polr2g	0.327390835948465	-0.28732500756212	0.779	0.626	1
Idnk	0.329379971944674	-0.33978864844952	0.354	0.338	1
Stard10	0.330132871320305	-0.320631226996818	0.248	0.257	1
Ddit4	0.332854148296411	-0.280838961211818	0.31	0.308	1
Psmb4	0.337374321141685	-0.250517983410394	0.929	0.719	1
Rpa3	0.343206467974227	-0.338044079730374	0.425	0.392	1
Tuba3b	0.345990124262556	-0.317752424745439	0.15	0.172	1
Dcps	0.347263988230995	-0.315153205019437	0.345	0.335	1
Nupr1l	0.34727100386903	-0.270067130812928	0.257	0.269	1
Slc25a36	0.347738811381038	-0.331229131937523	0.345	0.333	1
Usf1	0.348149734828046	-0.271437769975879	0.336	0.342	1
Cdkn2b	0.349726605313493	-0.250149051023464	0.186	0.205	1
Ppcs	0.35664221119013	-0.343625265568931	0.425	0.384	1
Cert1	0.357238198108541	-0.251604023194134	0.239	0.255	1
Adh5	0.366350962096577	-0.35797038651139	0.655	0.526	1
Zc3h7b	0.367551902999251	-0.300080752967423	0.584	0.501	1
H1f1	0.367742853140942	-0.341898682808845	0.115	0.135	1
Akr7a5	0.367902733087895	-0.360684482385348	0.593	0.484	1
Pttg1	0.38106462347842	-0.285333414958391	0.336	0.338	1
Ggct	0.38333750033537	-0.354950183122733	0.345	0.328	1
Arf5	0.384304496900376	-0.278948357629601	0.903	0.761	1
Mrps11	0.393322391012222	-0.290385047195428	0.292	0.288	1
Jade1	0.39736819192526	-0.261975458154053	0.504	0.451	1
Hmbs	0.398518536240127	-0.303395194424717	0.319	0.309	1
Mphosph9	0.39909632080739	-0.338479613638102	0.292	0.287	1
Lsg1	0.401418241492756	-0.28111722462976	0.327	0.313	1
Etnk1	0.404837448327925	-0.354886795226026	0.637	0.527	1
Cmas	0.406822891442122	-0.278528743218372	0.611	0.531	1
Ralgps2	0.41588730990357	-0.251173412691761	0.239	0.25	1
ENSMUSG00000092486	0.421217124686728	-0.303780268046575	0.283	0.281	1
Rnf187	0.424001709054574	-0.262312121352366	0.628	0.522	1
Cdkn2d	0.424161698710107	-0.316660943330238	0.522	0.461	1
Stk4	0.428610888108902	-0.281428201720024	0.292	0.288	1
Slain1	0.431970969172173	-0.294684088883602	0.354	0.335	1
Eef1e1	0.433859308296384	-0.325947645348227	0.363	0.335	1
Grhpr	0.434446197665341	-0.295088131329059	0.265	0.266	1
Zdhhc12	0.435585115895349	-0.308397835104395	0.469	0.406	1
Sec22b	0.436559894233598	-0.285635019640566	0.442	0.409	1
Nt5c3b	0.437505190488922	-0.267265320148741	0.442	0.411	1
Hddc2	0.440410949521323	-0.275957019457659	0.336	0.332	1
Sycp1	0.446916170948239	-0.545384016141084	0.398	0.359	1
Rnpep	0.449473111514535	-0.250705903574772	0.204	0.21	1
Banf1	0.452521840166298	-0.268248684431032	0.796	0.652	1
H2ac24	0.456123243169172	-0.2745597671953	0.159	0.176	1
Art3	0.459680181660672	-0.252127852112478	0.451	0.419	1
Fam210b	0.462525844758408	-0.28345296204218	0.212	0.214	1
Fam214a	0.468114660996502	-0.259797934682865	0.345	0.334	1
Ankrd54	0.469656518719659	-0.28842874291519	0.274	0.265	1
Hells	0.477010148528254	-0.278663256052351	0.257	0.262	1
Rnf138	0.483887054616075	-0.291806355962168	0.372	0.347	1
Ssx2ip	0.48576845310754	-0.345355778874771	0.381	0.342	1
Ebp	0.485887115720767	-0.280327158198171	0.354	0.331	1
Polr2h	0.486677627754158	-0.325607930491123	0.558	0.48	1
Fxr2	0.489246049715243	-0.289320941166479	0.442	0.4	1
Kctd14	0.494652734733425	0.307870917633591	0.655	0.621	1
Nae1	0.495706431168034	-0.284108950310942	0.619	0.519	1
Mt3	0.502096589078357	-0.256709344458332	0.46	0.434	1
Twf2	0.505997940489017	-0.303428751151857	0.301	0.284	1
Nampt	0.511668771711756	-0.309645263874707	0.389	0.353	1
Fut8	0.513412697822644	-0.263300841495314	0.372	0.347	1
Arid4a	0.515684754218519	-0.264809055055617	0.425	0.395	1
Pigyl	0.516942356655647	-0.282243279058318	0.655	0.538	1
Mfap3	0.520375187407362	-0.282393869326274	0.389	0.345	1
Ap2m1	0.521433595238357	-0.279682215120017	0.664	0.535	1
Itpa	0.527915266511294	-0.350658155058646	0.496	0.421	1
Ndufaf8	0.527992973713028	-0.323579050824353	0.496	0.435	1
Ccdc59	0.541846363139892	-0.27126469255133	0.549	0.473	1
Uqcc3	0.548040596458505	-0.299510825487707	0.575	0.481	1
Mindy3	0.549742352275838	-0.25946643187427	0.239	0.235	1
Cdc37l1	0.554585860476748	-0.318787657567838	0.575	0.483	1
Spata5	0.573164463880726	-0.315897849553019	0.274	0.259	1
Cd302	0.589597055105888	-0.264937573409695	0.336	0.323	1
Lsm12	0.59442088479208	-0.27246391723631	0.584	0.425	1
H1f4	0.599420544379726	-0.258860161232981	0.283	0.274	1
Yipf1	0.608239291590007	-0.264854986119268	0.407	0.373	1
H2ac1	0.616314611082342	-0.418201758226307	0.221	0.214	1
Ccdc115	0.621933745806119	-0.27675146057474	0.319	0.301	1
Tyro3	0.628659282680434	-0.253159558410968	0.398	0.356	1
Ppp1r12c	0.629189389784453	-0.284967420429931	0.416	0.361	1
Tex15	0.629856438229655	-0.408384215037633	0.257	0.245	1
Emc2	0.6323532852797	-0.27381445757904	0.319	0.302	1
Ndufs3	0.643124570360877	-0.283087024834123	0.549	0.468	1
Ddt	0.646075393067152	-0.305322228909054	0.442	0.39	1
Atg12	0.647567980780637	-0.284659339992538	0.416	0.377	1
Mllt10	0.648942875373193	-0.280469360752553	0.345	0.315	1
Coro1b	0.649455743514449	-0.278837381671247	0.593	0.436	1
Nfkbil1	0.652383784558714	-0.25655262760704	0.504	0.434	1
Xpnpep1	0.657543180621526	-0.264472621023089	0.531	0.452	1
Ddx4	0.66544984899941	-0.290372456896304	0.159	0.159	1
Cd320	0.68366285585189	-0.279463568779981	0.451	0.381	1
Rsph1	0.688258837796044	-0.387946112462851	0.416	0.365	1
4930447C04Rik	0.689973576576377	-0.250810714653502	0.31	0.261	1
Luc7l	0.694377685868209	-0.300757884662797	0.363	0.324	1
1110065P20Rik	0.694720523985345	-0.268363283911079	0.726	0.564	1
Rpp40	0.69590931043041	-0.25283711102278	0.239	0.226	1
Marchf2	0.714271790835349	-0.25659351213838	0.496	0.421	1
Nasp	0.720891136928719	-0.35810701378188	0.522	0.441	1
Slc7a5	0.726121193815854	-0.260649117565669	0.628	0.47	1
Polr2l	0.734366134302729	-0.336326798230525	0.425	0.361	1
Arpc3	0.736696389520476	-0.261967983652085	0.823	0.631	1
Osgep	0.736755303757273	-0.284103161040261	0.522	0.399	1
P4ha1	0.738198776505896	-0.280060522745869	0.504	0.418	1
Chpt1	0.740030176753987	-0.253311801837804	0.549	0.462	1
Kcnq1ot1	0.747508665177062	-0.405016732679772	0.319	0.29	1
Ncoa2	0.748680528649366	-0.256675018782529	0.549	0.465	1
Plekhj1	0.753261911743291	-0.280781044451747	0.735	0.549	1
Dpysl4	0.753510631172241	-0.261070364601007	0.345	0.308	1
Gm1673	0.762711110353217	-0.252211100060081	0.487	0.398	1
Col1a1	0.765108460782779	-0.287553083146036	0.23	0.201	1
Syce3	0.787392639857391	-0.256538266655031	0.168	0.164	1
Snrpg	0.79073239406924	-0.278904819052881	0.726	0.565	1
Osbpl9	0.79513625905178	-0.281384800186787	0.54	0.445	1
Sarnp	0.799533451221008	-0.289853753272193	0.611	0.496	1
Zcchc7	0.805049224876896	-0.300937119247461	0.522	0.426	1
Rtraf	0.809080749837143	-0.274369947320461	0.699	0.57	1
Lamtor3	0.81275632657311	-0.259127362264052	0.575	0.463	1
Xpo1	0.828030515738619	-0.270441539651295	0.54	0.447	1
Unc13b	0.837637225221365	-0.317773552205722	0.451	0.368	1
Uchl3	0.848602757504709	-0.312367748409946	0.407	0.347	1
Bcl7c	0.854859722057356	-0.319813835303716	0.513	0.416	1
Cers5	0.858582620953806	-0.255453802216922	0.584	0.457	1
Mrps12	0.873639847358684	-0.273093360050987	0.558	0.433	1
Ninl	0.876805719150162	-0.252370696514612	0.336	0.288	1
Mycbp	0.877088735025419	-0.318593307456643	0.584	0.455	1
Sdhd	0.896533069005742	-0.294185981449948	0.531	0.438	1
Nip7	0.897474607574565	-0.250466301670132	0.522	0.423	1
Pafah1b3	0.906287972510487	-0.31951933380863	0.513	0.409	1
Swt1	0.916502311218894	-0.254189193570992	0.496	0.414	1
Cmc2	0.918558407606089	-0.252661388678575	0.425	0.365	1
Polr2k	0.920301277356794	-0.254794554833161	0.761	0.575	1
Med17	0.922592066505088	-0.253920551434386	0.389	0.331	1
Ndufs8	0.923180254752043	-0.302446618694129	0.407	0.34	1
Rex1bd	0.94205773607712	-0.286321865451601	0.478	0.392	1
Top2a	0.950345877250393	-0.298842131273867	0.283	0.25	1
ENSMUSG00000109936	0.956034715336232	-0.251608117261279	0.442	0.382	1
Ppa1	0.95871337316207	-0.282087991708525	0.354	0.3	1
ENSMUSG00000097971	0.97124078987533	-0.71962764681071	0.389	0.328	1
Brix1	0.972546946808337	-0.29032950148303	0.381	0.318	1
Akap8l	0.974267850505234	-0.250059768452994	0.319	0.274	1
Abi2	0.980884341000261	-0.254637671660235	0.372	0.313	1
Gtf2b	0.984573054097916	-0.260198019990984	0.673	0.515	1
