# Supplementary material for: SOX17-positive rete testis epithelium is required for Sertoli valve formation and normal spermiogenesis in the male mouse
Source: Nat Commun. 2022 Dec 21;13:7860. doi: 10.1038/s41467-022-35465-1 (PMC9772346; doi:10.1038/s41467-022-35465-1)
Supplement: Supplementary file 6 — Supplementary Data 4 [file 41467_2022_35465_MOESM6_ESM.xlsx]

## Sheet: Whole Sertoli (1,2,10,18)
	p_val	avg_log2FC	pct.1	pct.2	p_val_adj
Gm10076	4.34011e-201	-0.842794	0.549	0.854	9.85813e-197
ND3	5.70998e-150	-0.647783	0.929	0.988	1.29696e-145
Rpl38	3.33628e-111	-0.554242	0.863	0.946	7.57802e-107
Rpl37	7.49742e-108	-0.624201	0.819	0.91	1.70296e-103
Rpl35	6.50545e-105	-0.541383	0.785	0.91	1.47765e-100
COX2	5.25487e-94	-0.303506	0.998	0.999	1.19359e-89
CYTB	6.86056e-90	-0.387863	0.979	0.999	1.55831e-85
Rps27	7.61422e-90	-0.448422	0.865	0.951	1.72949e-85
Rps28	3.43738e-89	-0.444872	0.962	0.985	7.80767e-85
Tsx	6.24701e-87	0.738347	0.708	0.532	1.41895e-82
Rps19	2.24568e-85	-0.386368	0.946	0.984	5.10083e-81
Rpl39	1.58369e-83	-0.453411	0.831	0.933	3.59719e-79
COX3	2.40622e-73	-0.287158	0.999	1	5.46548e-69
Cox6c	7.36542e-73	-0.344842	0.928	0.973	1.67298e-68
Hspb1	3.76646e-72	-0.515104	0.601	0.792	8.55513e-68
Gsta2	1.22709e-70	-0.528475	0.173	0.374	2.78721e-66
Akr1cl	2.72484e-69	-0.455962	0.14	0.324	6.18921e-65
Rpl27a	5.45225e-69	-0.332013	0.981	0.994	1.23842e-64
Rps21	7.03241e-64	-0.391566	0.932	0.971	1.59734e-59
Rpl11	3.57378e-61	-0.305783	0.909	0.966	8.11749e-57
Etd	3.93789e-61	-0.406991	0.809	0.906	8.94453e-57
Rps29	2.61012e-60	-0.343207	0.976	0.993	5.92862e-56
Tmsb15b2	1.35733e-59	-0.452898	0.348	0.55	3.08304e-55
Rps13	2.11008e-59	-0.33398	0.888	0.948	4.79283e-55
Rpl37a	1.42057e-56	-0.377897	0.915	0.966	3.22668e-52
Wnt6	2.409e-55	-0.445669	0.202	0.377	5.4718e-51
Chchd10	3.30538e-54	-0.326431	0.92	0.969	7.50785e-50
Atp5k	3.09658e-53	-0.394522	0.574	0.745	7.03358e-49
Rpl22	4.06356e-52	-0.310652	0.9	0.953	9.22997e-48
Rplp2	6.25301e-49	-0.362914	0.863	0.921	1.42031e-44
Snhg6	8.40731e-49	-0.40921	0.234	0.4	1.90964e-44
Cst12	4.67459e-48	-0.267618	0.973	0.992	1.06179e-43
Atp5c1	3.54909e-46	-0.31273	0.763	0.87	8.06139e-42
Wfdc1	1.63323e-45	0.486365	0.547	0.402	3.70971e-41
Rplp0	2.83132e-45	-0.254968	0.953	0.982	6.43107e-41
Ubc	6.33677e-45	-0.288078	0.804	0.89	1.43933e-40
Polr2l	3.42925e-43	-0.364815	0.284	0.448	7.7892e-39
Ubb	2.47478e-42	-0.303102	0.988	0.997	5.62121e-38
Rpl35a	5.29955e-42	-0.326309	0.878	0.928	1.20374e-37
Micos10	4.35783e-41	-0.275809	0.858	0.932	9.89838e-37
Tceal9	6.95941e-41	-0.298527	0.802	0.895	1.58076e-36
Eid1	1.03236e-40	-0.36129	0.573	0.715	2.34491e-36
Atp5j2	2.29069e-40	-0.330622	0.773	0.878	5.20306e-36
Rps23	2.75842e-40	-0.279611	0.907	0.959	6.26549e-36
Rps18	7.87533e-39	-0.258098	0.919	0.964	1.7888e-34
Serpinb6a	2.45987e-38	-0.347152	0.6	0.753	5.58735e-34
Jun	3.19366e-38	-0.429332	0.348	0.498	7.25409e-34
Mgst1	5.4423e-38	-0.294771	0.763	0.849	1.23616e-33
Rps10	8.37005e-38	-0.272477	0.897	0.951	1.90117e-33
1810058I24Rik	1.89242e-37	-0.298101	0.821	0.912	4.29843e-33
Nt5c	2.14378e-37	-0.33117	0.261	0.412	4.86939e-33
ENSMUSG00000058927	5.44795e-37	-0.265998	0.133	0.261	1.23745e-32
Txnip	2.86642e-36	-0.334628	0.267	0.419	6.5108e-32
Adh5	2.97901e-36	-0.328197	0.456	0.606	6.76652e-32
Rpl14	1.94615e-35	-0.275249	0.851	0.922	4.42048e-31
Rps4x	9.19028e-35	-0.275743	0.697	0.816	2.08748e-30
1810037I17Rik	3.65271e-34	-0.264435	0.826	0.908	8.29676e-30
Bex2	9.9675e-34	-0.301294	0.728	0.848	2.26402e-29
Tnfrsf12a	1.29916e-33	-0.352776	0.153	0.279	2.95092e-29
Rpl30	3.40479e-33	-0.256466	0.918	0.965	7.73365e-29
Uba52	3.9923e-33	-0.28203	0.329	0.487	9.06811e-29
Gadd45gip1	8.53954e-33	-0.301028	0.427	0.577	1.93967e-28
Ndufb2	2.11019e-32	-0.293183	0.309	0.456	4.79308e-28
Rpl21	2.66814e-32	-0.291382	0.825	0.896	6.06042e-28
Timp2	1.12453e-31	0.405303	0.704	0.671	2.55425e-27
H2ac24	1.7765e-31	-0.297179	0.12	0.236	4.03513e-27
Mgp	2.39217e-31	0.446149	0.553	0.458	5.43358e-27
F11r	4.91432e-31	-0.307053	0.323	0.459	1.11624e-26
Rpl36	6.76154e-31	-0.322211	0.551	0.669	1.53582e-26
Hmgn2	2.95036e-30	-0.293621	0.488	0.629	6.70144e-26
Cst9	1.7108e-29	0.250859	0.976	0.985	3.88592e-25
Uqcr11	2.06804e-29	-0.262536	0.653	0.769	4.69734e-25
Entpd2	1.39054e-28	0.253492	0.144	0.06	3.15847e-24
Kctd14	4.34112e-28	-0.318398	0.566	0.681	9.86041e-24
Rcn1	7.07701e-28	0.28234	0.163	0.075	1.60747e-23
Cd81	2.27939e-27	0.323213	0.8	0.797	5.17741e-23
Wdfy1	2.46176e-27	0.285361	0.229	0.127	5.59164e-23
Micos13	4.16857e-27	-0.25686	0.544	0.678	9.46849e-23
Hmgb3	1.07324e-26	-0.26348	0.833	0.905	2.43777e-22
Btg2	1.53092e-25	-0.28521	0.298	0.423	3.47733e-21
Rpl36a	1.98021e-25	-0.257868	0.61	0.731	4.49786e-21
Erh	2.80423e-25	-0.284831	0.463	0.593	6.36954e-21
Hnrnpa2b1	9.11485e-25	0.30389	0.919	0.895	2.07035e-20
Lrpap1	9.27511e-25	0.363438	0.68	0.651	2.10675e-20
Snrnp70	1.20016e-24	0.378997	0.655	0.606	2.72605e-20
Eppin	4.47886e-24	0.407033	0.619	0.552	1.01733e-19
Syap1	5.18943e-24	-0.259222	0.59	0.703	1.17873e-19
Lgals1	8.65051e-24	-0.455048	0.424	0.529	1.96488e-19
Junb	4.46881e-23	-0.332018	0.334	0.455	1.01504e-18
Romo1	6.52714e-23	-0.261224	0.655	0.775	1.48257e-18
Unc119	1.66802e-22	-0.254397	0.782	0.866	3.78875e-18
Fdxr	3.85102e-22	-0.258069	0.246	0.355	8.7472e-18
Lars2	9.18305e-22	0.471651	0.799	0.807	2.08584e-17
Gm14569	1.65824e-21	0.317062	0.78	0.753	3.76652e-17
Fos	2.201e-21	-0.294638	0.327	0.444	4.99934e-17
Prcd	4.61662e-21	-0.253479	0.493	0.615	1.04862e-16
Rnh1	6.95683e-21	-0.266785	0.407	0.518	1.58017e-16
Acta2	7.87161e-21	0.350031	0.431	0.332	1.78796e-16
Tslrn1	2.37463e-20	0.309866	0.173	0.095	5.39372e-16
Pdia6	2.63833e-20	0.305987	0.701	0.679	5.9927e-16
ENSMUSG00000081443	3.16573e-20	0.414728	0.302	0.213	7.19064e-16
Gm35533	1.20919e-19	-0.3373	0.526	0.622	2.74656e-15
Hnrnpa0	7.58123e-19	0.287514	0.753	0.761	1.722e-14
Gja1	8.80579e-19	-0.275878	0.427	0.529	2.00015e-14
Cd9	1.52493e-18	0.375812	0.366	0.282	3.46373e-14
Cited2	6.00759e-18	-0.251453	0.598	0.689	1.36456e-13
ENSMUSG00000095041	1.96683e-17	0.420472	0.279	0.199	4.46746e-13
Nr5a1	1.37853e-16	0.274937	0.346	0.262	3.13119e-12
Ptpre	1.40723e-16	0.341332	0.48	0.419	3.19639e-12
Ddost	1.89116e-16	0.309268	0.544	0.497	4.29559e-12
Cdkn1a	9.32937e-16	0.258857	0.132	0.072	2.11907e-11
Etnk1	2.08044e-15	0.359587	0.554	0.502	4.72552e-11
Uchl1	2.83204e-15	0.307846	0.667	0.607	6.43269e-11
P2rx2	2.99708e-15	0.273026	0.303	0.226	6.80758e-11
Derl3	4.48481e-15	0.31312	0.395	0.319	1.01868e-10
Tuba1b	9.2154e-15	0.331816	0.69	0.717	2.09319e-10
Rnf121	1.23181e-14	0.261325	0.193	0.127	2.79794e-10
Helz	2.81225e-14	0.296078	0.689	0.673	6.38774e-10
Wipf3	3.35895e-14	0.309595	0.614	0.588	7.62953e-10
Hypk	4.01294e-14	0.33404	0.564	0.524	9.115e-10
Usp34	6.39212e-14	0.278665	0.571	0.518	1.45191e-09
Arhgap20	6.92564e-14	0.327194	0.456	0.4	1.57309e-09
Mif	8.12874e-14	0.256817	0.858	0.893	1.84636e-09
Wnk1	9.9142e-14	0.283377	0.693	0.662	2.25191e-09
Myl9	2.36848e-13	0.268671	0.36	0.287	5.37978e-09
Hnrnpm	2.5313e-13	0.264736	0.627	0.58	5.7496e-09
Cdk2ap1	3.2698e-13	0.300546	0.372	0.305	7.42703e-09
Rab5c	4.31076e-13	0.264426	0.566	0.517	9.79147e-09
Coro1b	6.70164e-13	0.28547	0.466	0.41	1.52221e-08
Cttn	7.24863e-13	0.269369	0.435	0.367	1.64645e-08
Atp1a1	1.20073e-12	0.303936	0.712	0.71	2.72733e-08
Shoc2	3.22975e-12	0.266567	0.349	0.283	7.33606e-08
H2-K1	1.06034e-11	0.271737	0.473	0.424	2.40847e-07
R3hdm1	1.32584e-11	0.347479	0.478	0.429	3.01152e-07
Pde4d	1.32978e-11	0.32228	0.249	0.189	3.02047e-07
Nme7	2.16776e-11	0.258123	0.446	0.389	4.92384e-07
Purb	3.18672e-11	0.259942	0.484	0.436	7.23832e-07
Mycbp2	4.34356e-11	0.338384	0.561	0.529	9.86596e-07
Wnk3	1.12003e-10	0.259715	0.678	0.662	2.54403e-06
Rgs22	1.2849e-10	0.266882	0.276	0.217	2.91853e-06
Trip12	2.64527e-10	0.279559	0.613	0.592	6.00847e-06
Akap8l	3.17121e-10	0.294726	0.303	0.244	7.20309e-06
Arglu1	4.8641e-10	0.317986	0.517	0.475	1.10483e-05
Gm648	5.43695e-10	0.267355	0.257	0.199	1.23495e-05
Macf1	6.79572e-10	0.315477	0.632	0.616	1.54358e-05
Cnot3	8.30102e-10	0.286847	0.38	0.332	1.88549e-05
Dguok	9.6493e-10	0.253549	0.528	0.498	2.19174e-05
ENSMUSG00000097971	1.29348e-09	0.473741	0.355	0.3	2.93802e-05
Nfix	3.14993e-09	0.270819	0.47	0.435	7.15474e-05
Zswim8	5.03279e-09	0.265229	0.442	0.407	0.000114315
Inha	7.79277e-09	0.278955	0.839	0.875	0.000177005
Slc7a5	8.34636e-09	0.318841	0.484	0.461	0.000189579
Ly6e	1.18143e-08	0.267396	0.481	0.45	0.00026835
Larp1b	1.81761e-08	0.291697	0.412	0.373	0.000412851
Gm9112	2.34131e-08	0.271056	0.522	0.485	0.000531804
Btg1	2.362e-08	0.263427	0.43	0.386	0.000536505
Wfdc18	4.38766e-08	0.353478	0.133	0.09	0.000996613
Tapbp	4.69567e-08	0.289487	0.543	0.541	0.00106658
Spag9	6.51565e-08	0.264012	0.532	0.495	0.00147997
Shisa8	1.31205e-07	0.318457	0.461	0.441	0.0029802
Tex101	1.40729e-07	0.260948	0.273	0.223	0.00319653
Ralgapa2	1.75319e-07	0.2948	0.373	0.329	0.0039822
Sycp1	5.41314e-07	0.250859	0.382	0.336	0.0122954
Ddx17	6.66666e-07	0.305423	0.471	0.438	0.0151426
Pard3b	9.82961e-07	0.25251	0.3	0.26	0.022327
Fus	1.14014e-06	0.273485	0.765	0.791	0.0258972
Slc38a2	6.90803e-06	0.255224	0.625	0.63	0.156909
Ppp1r9a	1.26018e-05	0.270748	0.537	0.525	0.286236
Slc3a2	2.58982e-05	0.255554	0.557	0.561	0.588251
Mt3	2.67203e-05	0.264208	0.444	0.424	0.606926
H2ac1	6.59613e-05	0.266636	0.229	0.198	1
Dst	0.000126261	0.296496	0.394	0.37	1
Nfat5	0.00336195	0.257629	0.511	0.504	1
Zcchc7	0.0868497	0.253386	0.425	0.432	1

## Sheet: DEGs in cluster 1
	p_val	avg_log2FC	pct.1	pct.2	p_val_adj
ND3	7.12403e-79	-0.801926	0.896	0.974	1.61815e-74
CYTB	5.6024e-66	-0.667443	0.97	0.998	1.27253e-61
Gm10076	1.68397e-65	-0.762249	0.554	0.819	3.82497e-61
Ubb	1.63067e-54	-0.365011	0.999	0.999	3.7039e-50
COX2	6.17197e-47	-0.546237	0.997	0.998	1.4019e-42
Tsx	2.45723e-46	0.736813	0.745	0.545	5.58134e-42
ATP6	2.02479e-44	-0.516764	0.998	1	4.5991e-40
COX3	1.746e-43	-0.515957	0.998	0.999	3.96586e-39
Rpl35	1.78825e-43	-0.529904	0.782	0.883	4.06182e-39
COX1	2.70217e-36	-0.425029	0.999	1	6.13771e-32
Rpl39	5.5304e-33	-0.421407	0.847	0.928	1.25617e-28
Cst9	1.68925e-30	0.333501	0.995	0.995	3.83697e-26
Cox6c	4.01611e-29	-0.318178	0.948	0.977	9.1222e-25
Chchd10	5.95171e-29	-0.293897	0.976	0.989	1.35187e-24
ND2	6.93535e-28	-0.391259	0.959	0.987	1.57529e-23
Serpinb6a	2.45243e-27	-0.520115	0.55	0.718	5.57045e-23
Rps19	1.39865e-26	-0.312288	0.971	0.985	3.1769e-22
Rpl38	7.80358e-26	-0.433865	0.877	0.925	1.77251e-21
Tmsb15b2	1.52743e-25	-0.510822	0.354	0.537	3.4694e-21
Etd	1.20215e-24	-0.355676	0.866	0.929	2.73057e-20
Gsta2	1.84075e-22	-0.505202	0.158	0.317	4.18108e-18
Hspb1	4.60104e-22	-0.473117	0.589	0.74	1.04508e-17
Rps27	1.08531e-21	-0.346827	0.875	0.937	2.46518e-17
Polr2l	1.27311e-20	-0.461003	0.245	0.408	2.89174e-16
1810058I24Rik	4.67658e-20	-0.311664	0.861	0.92	1.06224e-15
Timp2	5.47824e-20	0.509616	0.629	0.516	1.24433e-15
Rps28	7.1334e-20	-0.329795	0.974	0.976	1.62028e-15
Hnrnpa2b1	2.15737e-19	0.402592	0.845	0.784	4.90025e-15
ND1	4.70513e-19	-0.302141	0.98	0.992	1.06872e-14
Atp5j2	1.16353e-17	-0.340327	0.781	0.867	2.64285e-13
Rpl37	3.58326e-17	-0.447857	0.82	0.855	8.13901e-13
Wnt6	6.59581e-17	-0.481944	0.13	0.248	1.49817e-12
Adh5	2.05088e-16	-0.388996	0.396	0.541	4.65837e-12
Micos10	2.62342e-16	-0.255747	0.874	0.926	5.95884e-12
Dazl	9.38384e-16	0.433141	0.497	0.363	2.13145e-11
Cd81	1.79907e-15	0.388274	0.736	0.644	4.0864e-11
Eppin	1.94966e-15	0.441654	0.607	0.493	4.42847e-11
Calm2	2.95654e-15	0.250355	0.94	0.915	6.71548e-11
Eno1	3.26902e-15	-0.405713	0.581	0.677	7.42525e-11
ENSMUSG00000081443	3.69132e-15	0.51314	0.324	0.203	8.38447e-11
Wfdc1	3.73624e-15	0.420366	0.474	0.35	8.48649e-11
Atp5k	9.89034e-15	-0.340975	0.556	0.682	2.24649e-10
Tslrn1	1.1719e-14	0.432461	0.177	0.078	2.66186e-10
Lrpap1	1.81501e-14	0.474386	0.551	0.438	4.12262e-10
Unc119	3.66624e-14	-0.299597	0.799	0.851	8.3275e-10
Bex2	3.71066e-14	-0.318036	0.717	0.815	8.42838e-10
Fdxr	4.51386e-14	-0.379099	0.153	0.264	1.02528e-09
Akr1cl	6.80819e-14	-0.383543	0.098	0.194	1.54641e-09
Syap1	1.15174e-13	-0.342251	0.526	0.643	2.61606e-09
Tax1bp1	1.71573e-13	0.376578	0.77	0.703	3.89711e-09
Clu	2.02151e-13	0.283919	0.936	0.884	4.59165e-09
Cited1	2.17704e-13	-0.279592	0.898	0.938	4.94492e-09
Tceal9	4.2173e-13	-0.276739	0.804	0.856	9.57918e-09
Pdia6	6.18415e-13	0.381318	0.555	0.438	1.40467e-08
Fabp9	1.13503e-12	0.39157	0.117	0.043	2.5781e-08
Hspa5	1.25901e-12	0.319834	0.64	0.53	2.85971e-08
Snhg6	1.66745e-12	-0.407959	0.18	0.286	3.78745e-08
Tex101	3.14522e-12	0.411331	0.278	0.168	7.14406e-08
Prdx6	3.85565e-12	-0.271544	0.868	0.891	8.75773e-08
Ramp1	3.93595e-12	0.303771	0.105	0.037	8.94012e-08
Erh	5.7081e-12	-0.363043	0.444	0.554	1.29654e-07
H2ac1	8.84053e-12	0.482704	0.23	0.134	2.00804e-07
Smc1b	1.37538e-11	0.435734	0.306	0.197	3.12405e-07
Cd9	1.64315e-11	0.436564	0.256	0.159	3.73224e-07
Gstp1	2.34493e-11	-0.284323	0.116	0.21	5.32628e-07
Dynlt1a	2.36636e-11	-0.301896	0.139	0.238	5.37496e-07
Sycp3	6.38199e-11	0.321601	0.413	0.293	1.44961e-06
Cttn	7.39508e-11	0.378644	0.343	0.237	1.67972e-06
Mgp	7.48721e-11	0.367561	0.525	0.418	1.70065e-06
Rcn1	8.69032e-11	0.28897	0.123	0.053	1.97392e-06
Rnh1	1.34097e-10	-0.35113	0.333	0.441	3.04587e-06
Sycp1	2.75946e-10	0.413096	0.354	0.248	6.26783e-06
Arl6ip1	3.02739e-10	0.291713	0.802	0.767	6.87641e-06
Atp1b1	3.11267e-10	0.382336	0.489	0.4	7.07011e-06
Arhgap20	3.44723e-10	0.358738	0.285	0.189	7.83004e-06
Uchl1	6.03621e-10	0.284674	0.715	0.604	1.37106e-05
Ctsl	7.50923e-10	0.283336	0.947	0.928	1.70565e-05
Ly6e	1.26895e-09	0.360682	0.377	0.281	2.8823e-05
Hmgb3	1.30064e-09	-0.2544	0.835	0.888	2.95427e-05
Ppt1	2.74101e-09	0.304597	0.704	0.635	6.22594e-05
Eif2s2	3.38531e-09	0.271462	0.76	0.699	7.68938e-05
Cenpf	4.76462e-09	0.38441	0.211	0.129	0.000108224
Itpka	5.32191e-09	-0.270266	0.109	0.186	0.000120882
Etnk1	5.98663e-09	0.379269	0.301	0.215	0.00013598
Gm11808	6.898e-09	-0.256292	0.091	0.164	0.000156681
Pabpc1	7.40691e-09	0.335504	0.383	0.286	0.000168241
Wdfy1	7.41885e-09	0.282035	0.173	0.099	0.000168512
Pla2g7	7.56668e-09	0.281297	0.168	0.094	0.00017187
Gm14569	7.9115e-09	0.297197	0.665	0.603	0.000179702
Nt5c	9.52392e-09	-0.289527	0.232	0.327	0.000216326
Mapk13	1.22417e-08	-0.251017	0.096	0.168	0.000278057
Atp1a1	1.29405e-08	0.384189	0.523	0.444	0.000293931
Hsp90b1	1.35155e-08	0.291862	0.717	0.639	0.000306991
Bsg	1.69907e-08	0.262102	0.711	0.653	0.000385926
Micos13	1.79233e-08	-0.251868	0.527	0.625	0.000407109
Uba52	1.97016e-08	-0.270149	0.305	0.41	0.000447502
Pafah1b1	2.11174e-08	0.259776	0.626	0.565	0.000479661
Id3	2.54708e-08	-0.285667	0.125	0.203	0.000578543
Ndufb2	2.96815e-08	-0.28148	0.276	0.374	0.000674186
Jsrp1	3.35625e-08	-0.27745	0.108	0.18	0.00076234
Reep1	4.15252e-08	0.260436	0.588	0.504	0.000943203
Eid1	5.28497e-08	-0.27433	0.531	0.621	0.00120043
Nsd2	5.98033e-08	0.258589	0.141	0.076	0.00135837
Bok	6.614e-08	-0.299025	0.233	0.315	0.0015023
Ddost	7.34467e-08	0.301135	0.394	0.305	0.00166827
Gm9112	8.97412e-08	0.356071	0.55	0.493	0.00203838
Pigk	1.7098e-07	0.255235	0.17	0.102	0.00388364
Hnrnpa0	1.90867e-07	0.262846	0.715	0.68	0.00433536
Wnk1	2.18822e-07	0.320004	0.452	0.371	0.00497032
Smc6	2.38023e-07	0.291284	0.488	0.411	0.00540645
Wdr61	2.41886e-07	0.317151	0.386	0.306	0.00549419
Hdlbp	2.49354e-07	0.2616	0.341	0.256	0.00566383
Taf4b	4.67678e-07	0.253236	0.121	0.066	0.0106228
Supt16	4.86636e-07	0.282202	0.316	0.236	0.0110534
Smc4	5.17165e-07	0.303382	0.262	0.186	0.0117469
Lyar	5.57693e-07	0.307728	0.22	0.149	0.0126674
Top2a	5.74376e-07	0.265321	0.24	0.164	0.0130464
Chchd6	6.00712e-07	0.273876	0.192	0.125	0.0136446
Cisd1	7.22562e-07	0.297194	0.503	0.429	0.0164123
Nr5a1	7.32455e-07	0.2563	0.242	0.168	0.016637
Btg1	7.43952e-07	0.281024	0.285	0.208	0.0168981
Casp8ap2	7.70634e-07	0.25542	0.144	0.085	0.0175042
Trip12	8.55738e-07	0.32314	0.411	0.338	0.0194372
Zfp106	9.83809e-07	0.266781	0.237	0.165	0.0223462
Fyttd1	1.00982e-06	0.3084	0.451	0.383	0.022937
Acta2	1.01504e-06	0.303366	0.394	0.314	0.0230555
P4ha1	1.30945e-06	0.312099	0.207	0.14	0.0297429
Derl3	1.42874e-06	0.307334	0.298	0.227	0.0324525
Prrc2c	1.70767e-06	0.305608	0.415	0.346	0.038788
Dmrtc1a	1.76118e-06	0.263496	0.509	0.437	0.0400034
Sparc	1.84951e-06	0.390274	0.785	0.751	0.0420097
Smarca5	1.85187e-06	0.270211	0.541	0.464	0.0420634
Hnrnpm	2.20524e-06	0.283533	0.497	0.423	0.0500899
Fuca1	2.66739e-06	0.293225	0.467	0.401	0.0605871
Shc4	2.84903e-06	0.258505	0.154	0.096	0.0647129
Cep295	3.01954e-06	0.250813	0.113	0.063	0.0685858
App	3.24308e-06	0.285806	0.381	0.308	0.0736634
Twf1	3.62952e-06	0.324616	0.374	0.306	0.0824409
Tspan3	3.7723e-06	0.283303	0.399	0.327	0.0856839
Mt3	4.16133e-06	0.32117	0.448	0.382	0.0945205
Sdhb	4.3409e-06	0.268832	0.342	0.27	0.0985992
Cotl1	5.42906e-06	0.250364	0.213	0.15	0.123316
Gm35533	5.46864e-06	-0.332879	0.355	0.426	0.124215
Eif1b	5.5648e-06	0.263869	0.624	0.583	0.126399
Timp3	6.6216e-06	0.274439	0.226	0.161	0.150403
Kdm5b	6.62365e-06	0.252617	0.497	0.437	0.15045
Tpr	7.46223e-06	0.328303	0.392	0.323	0.169497
Erp29	1.44737e-05	0.296296	0.585	0.544	0.328756
Tuba1b	1.51831e-05	0.259408	0.673	0.659	0.344869
Cd302	1.53031e-05	0.278807	0.244	0.182	0.347595
Kras	2.18415e-05	0.272333	0.335	0.271	0.496107
R3hdm1	2.19288e-05	0.26419	0.241	0.18	0.498091
Cdk2ap1	2.38341e-05	0.303268	0.309	0.249	0.541368
Acbd3	2.82392e-05	0.260688	0.306	0.243	0.641425
Lgals1	3.24511e-05	-0.340924	0.479	0.532	0.737095
Larp1b	3.37819e-05	0.280777	0.283	0.223	0.767322
Cnot3	3.93179e-05	0.255225	0.222	0.164	0.893066
Psap	5.25681e-05	0.273082	0.49	0.437	1
Wfdc18	5.57145e-05	0.458153	0.133	0.087	1
Ube2t	6.12286e-05	0.265331	0.154	0.105	1
Ergic3	6.5035e-05	0.251257	0.313	0.255	1
Gm648	7.06646e-05	0.301339	0.245	0.192	1
Cox8c	9.08968e-05	0.276083	0.153	0.105	1
Ssr2	9.46519e-05	0.265268	0.501	0.451	1
Dnajb11	0.000100351	0.250599	0.297	0.24	1
Klf13	0.00010735	0.250604	0.251	0.197	1
Shoc2	0.000126711	0.254112	0.227	0.174	1
Ly6k	0.000128308	0.283057	0.234	0.179	1
Nsd1	0.000148752	0.27546	0.281	0.226	1
Nop14	0.000177545	0.255367	0.188	0.138	1
Hypk	0.000208317	0.265533	0.52	0.489	1
Tapbp	0.000236456	0.26181	0.363	0.307	1
Rsph1	0.000238976	0.254085	0.36	0.305	1
Lars2	0.00024968	0.331078	0.755	0.771	1
Pcsk1n	0.000250919	0.268095	0.723	0.702	1
Smc3	0.000350441	0.260072	0.301	0.248	1
Zfp518a	0.000452304	0.268449	0.138	0.098	1
Ift74	0.000536671	0.264079	0.18	0.136	1
Dnajc2	0.000548002	0.256309	0.31	0.26	1
Akap12	0.000713473	0.257311	0.594	0.56	1
Pdia3	0.000816369	0.250152	0.414	0.377	1
Shisa8	0.00232469	0.263169	0.372	0.337	1
ENSMUSG00000097971	0.284273	0.253229	0.123	0.112	1

## Sheet: DEGs in cluster 2
	p_val	avg_log2FC	pct.1	pct.2	p_val_adj
Gm10076	1.99324e-146	-1.02383	0.632	0.93	4.52745e-142
Rpl37	9.4949e-128	-0.959446	0.895	0.972	2.15667e-123
Rpl38	6.06645e-109	-0.740536	0.942	0.985	1.37793e-104
COX2	9.5999e-106	-0.617746	0.999	1	2.18052e-101
ND3	7.72034e-99	-0.685564	0.956	0.999	1.7536e-94
Rps28	5.45947e-96	-0.648705	0.989	0.997	1.24006e-91
Rplp2	4.12124e-91	-0.724783	0.921	0.979	9.36098e-87
Rpl11	1.46377e-86	-0.571361	0.972	0.994	3.3248e-82
Rps21	8.50202e-83	-0.61446	0.972	0.995	1.93115e-78
Rps24	5.15192e-82	-0.68422	0.971	0.995	1.17021e-77
Rpl27a	8.16531e-82	-0.507572	0.994	1	1.85467e-77
Rps13	1.80416e-80	-0.572762	0.958	0.986	4.09797e-76
Rps19	7.66986e-79	-0.499675	0.985	0.997	1.74213e-74
Inha	1.61325e-77	0.605639	0.999	0.986	3.66434e-73
Rps27	4.96613e-76	-0.568996	0.947	0.984	1.12801e-71
Cd81	5.24333e-75	0.514559	0.99	0.968	1.19097e-70
Rps29	1.98721e-74	-0.465877	0.996	0.997	4.51374e-70
Rpl35	9.80973e-73	-0.613302	0.9	0.953	2.22818e-68
Rplp1	3.11603e-72	-0.507746	0.989	0.996	7.07775e-68
Rpl35a	1.47743e-70	-0.622688	0.941	0.981	3.35584e-66
Rps14	3.28371e-68	-0.433947	0.997	0.998	7.45862e-64
COX3	2.87852e-67	-0.552193	1	1	6.53828e-63
Rpl37a	1.07771e-65	-0.547865	0.974	0.992	2.4479e-61
Wfdc1	2.03254e-65	0.708785	0.797	0.499	4.61671e-61
Rpl22	4.50281e-63	-0.509685	0.964	0.98	1.02277e-58
Rpl13	6.53812e-63	-0.44928	0.993	0.999	1.48507e-58
Rpl14	1.13354e-62	-0.574445	0.927	0.973	2.57472e-58
Atp1a1	3.56501e-61	0.507229	0.991	0.96	8.09756e-57
Rps11	4.57824e-61	-0.512206	0.973	0.995	1.0399e-56
CYTB	1.44477e-60	-0.554032	0.989	1	3.28165e-56
Rps10	2.49669e-60	-0.524623	0.959	0.988	5.67097e-56
Tsx	2.53865e-60	0.775067	0.806	0.582	5.76629e-56
Pkm	7.91947e-60	0.479668	0.983	0.931	1.79883e-55
Arf5	3.20417e-59	0.65948	0.942	0.869	7.27794e-55
Cox4i1	2.35329e-58	-0.501204	0.847	0.956	5.34526e-54
ATP6	2.67728e-57	-0.516059	0.999	1	6.08117e-53
COX1	4.74122e-56	-0.419397	0.999	1	1.07692e-51
Cox6c	1.67509e-55	-0.377955	0.984	0.995	3.80479e-51
Rpl26	2.16675e-55	-0.537496	0.896	0.962	4.92155e-51
Rpl21	3.67341e-54	-0.577386	0.903	0.96	8.34378e-50
Pdia6	1.01269e-52	0.455509	0.977	0.916	2.30023e-48
Rps3a1	1.65166e-52	-0.444775	0.962	0.988	3.75158e-48
Rpl19	6.0934e-52	-0.404619	0.989	0.996	1.38405e-47
Mgp	4.95411e-51	0.655985	0.753	0.546	1.12528e-46
Rps23	5.35233e-51	-0.431548	0.964	0.988	1.21573e-46
Rpl39	8.03666e-51	-0.440026	0.958	0.979	1.82545e-46
Atp5k	4.84072e-50	-0.530947	0.689	0.844	1.09952e-45
Lrpap1	6.08271e-50	0.483161	0.952	0.876	1.38163e-45
Ddost	8.79217e-49	0.506617	0.871	0.699	1.99705e-44
Ormdl3	1.5338e-48	0.51902	0.941	0.826	3.48388e-44
Rps7	2.81702e-48	-0.477895	0.909	0.964	6.39858e-44
Capns1	1.28606e-46	0.470195	0.974	0.942	2.92116e-42
Rps18	4.24629e-46	-0.406878	0.974	0.99	9.64502e-42
Cox8a	8.06237e-46	0.549976	0.977	0.956	1.83129e-41
ND4L	1.46576e-45	-0.508698	0.82	0.969	3.32932e-41
Psap	1.47927e-45	0.4185	0.989	0.962	3.36001e-41
Rpl6	1.56161e-45	-0.445125	0.947	0.986	3.54704e-41
Rpl32	1.58611e-45	-0.461446	0.969	0.982	3.60269e-41
Tuba1b	2.79696e-45	0.588155	0.911	0.839	6.35303e-41
Rplp0	3.06094e-45	-0.33401	0.994	0.997	6.95261e-41
Hnrnpa0	2.95361e-44	0.483594	0.952	0.88	6.70882e-40
Timp2	6.70465e-44	0.496335	0.941	0.865	1.52289e-39
Etd	1.30914e-43	-0.420473	0.948	0.97	2.97357e-39
Rps15a	1.81715e-43	-0.349778	0.995	0.999	4.12748e-39
Gapdh	3.89747e-43	0.538782	0.989	0.976	8.85271e-39
Rps4x	4.00982e-43	-0.476243	0.833	0.918	9.1079e-39
Slc7a5	1.0387e-42	0.560639	0.856	0.696	2.3593e-38
Maged2	1.64143e-42	0.497334	0.936	0.823	3.72834e-38
Rpl36	1.97056e-42	-0.576383	0.662	0.799	4.47594e-38
Hypk	4.36392e-42	0.555689	0.784	0.599	9.9122e-38
Ptpre	7.01989e-42	0.491882	0.855	0.671	1.5945e-37
Rab5c	8.28588e-42	0.46472	0.815	0.616	1.88206e-37
Slc3a2	8.52428e-42	0.51126	0.947	0.83	1.93621e-37
Rpl17	9.2363e-42	-0.359671	0.982	0.99	2.09793e-37
Mien1	9.84879e-42	0.484722	0.871	0.724	2.23705e-37
Rpl30	2.0021e-41	-0.393327	0.973	0.993	4.54757e-37
Bsg	6.08767e-41	0.369434	0.984	0.943	1.38275e-36
Tpm3-rs7	1.00615e-40	0.377863	0.471	0.219	2.28536e-36
Cox6b1	1.22676e-40	0.501857	0.957	0.908	2.78647e-36
Akr1cl	2.04035e-40	-0.50084	0.218	0.458	4.63444e-36
Rps8	4.67612e-40	-0.392716	0.991	0.994	1.06213e-35
Rps9	4.86992e-40	-0.370385	0.969	0.98	1.10615e-35
Tapbp	9.05749e-40	0.501514	0.893	0.782	2.05732e-35
Cst9	1.90209e-39	0.310011	0.998	0.997	4.3204e-35
Rpl15	2.15472e-39	-0.338741	0.979	0.989	4.89423e-35
Pfdn5	1.17132e-38	-0.384085	0.93	0.981	2.66053e-34
Hspb1	1.31219e-38	-0.537346	0.737	0.881	2.98051e-34
Ppt1	3.07566e-37	0.34598	0.993	0.977	6.98606e-33
Spock2	4.43223e-37	0.453544	0.937	0.842	1.00674e-32
Pin1	7.05769e-37	0.406624	0.935	0.83	1.60308e-32
Mif	8.91382e-37	0.507715	0.967	0.942	2.02469e-32
Micos10	2.48737e-36	-0.341553	0.946	0.975	5.64982e-32
Rpl24	3.68526e-36	-0.461406	0.823	0.909	8.37071e-32
Gatm	4.65638e-36	0.29443	1	0.999	1.05765e-31
Rpl23	8.21395e-36	-0.292792	0.997	0.999	1.86572e-31
Gsta2	1.2369e-35	-0.566532	0.241	0.465	2.8095e-31
Rpl23a	1.65578e-35	-0.377361	0.964	0.988	3.76095e-31
Fth1	2.90935e-35	0.405655	0.999	0.995	6.6083e-31
Hspa5	3.55668e-35	0.330644	0.986	0.968	8.07864e-31
Entpd2	6.75935e-35	0.358672	0.265	0.089	1.53532e-30
Wipf3	1.23434e-34	0.427732	0.928	0.842	2.80367e-30
Rpl28	1.31892e-34	-0.334502	0.979	0.991	2.99578e-30
Sparc	1.73161e-34	0.404729	0.998	0.997	3.93318e-30
Eid1	1.98419e-34	-0.442388	0.762	0.859	4.5069e-30
Acta2	4.04513e-34	0.470276	0.595	0.371	9.1881e-30
Rps26	4.09178e-34	-0.417955	0.942	0.973	9.29407e-30
Tmbim6	5.43421e-34	0.385855	0.967	0.891	1.23433e-29
P2rx2	1.34403e-33	0.477701	0.557	0.34	3.05283e-29
Rps2	1.37725e-33	0.354585	0.998	0.988	3.12828e-29
Lars2	2.71482e-33	0.584757	0.928	0.858	6.16644e-29
Wdfy1	3.26677e-33	0.33122	0.346	0.149	7.42014e-29
Rab5if	4.31777e-33	0.428054	0.901	0.804	9.80739e-29
Atp5c1	5.23752e-33	-0.341579	0.93	0.955	1.18965e-28
Pgd	9.02681e-33	0.405223	0.7	0.508	2.05035e-28
Micu1	1.19257e-32	0.410504	0.837	0.67	2.7088e-28
ND2	6.7521e-32	-0.321035	0.996	0.999	1.53367e-27
Nr5a1	8.63577e-32	0.40263	0.585	0.368	1.96153e-27
Itm2c	1.4871e-31	0.363674	0.949	0.854	3.3778e-27
Rpl9	1.60013e-31	-0.31239	0.978	0.986	3.63452e-27
Gnai2	1.80308e-31	0.350397	0.967	0.93	4.09553e-27
Espn	1.90784e-31	0.470507	0.859	0.753	4.33348e-27
Eppin	2.19138e-31	0.525403	0.809	0.665	4.9775e-27
Uba52	2.66253e-31	-0.437035	0.39	0.585	6.04766e-27
Manf	3.48175e-31	0.318	0.994	0.986	7.90844e-27
Spint2	4.07808e-31	0.3622	0.974	0.938	9.26295e-27
Cdk2ap1	1.11657e-30	0.436628	0.59	0.392	2.53618e-26
Cldn11	1.19095e-30	0.308648	0.986	0.953	2.70513e-26
Clstn1	2.13322e-30	0.418443	0.762	0.595	4.8454e-26
Chchd10	4.0131e-30	-0.282702	0.993	0.997	9.11536e-26
Trf	5.41707e-30	0.293178	0.259	0.091	1.23043e-25
Pomp	5.83728e-30	0.305928	0.957	0.911	1.32588e-25
Tex19.2	7.14787e-30	0.405857	0.654	0.448	1.62357e-25
Rpl36a	9.24985e-30	-0.425203	0.724	0.828	2.10101e-25
ATP8	1.19955e-29	-0.405567	0.703	0.85	2.72465e-25
Vapa	2.14624e-29	0.269659	0.996	0.988	4.87497e-25
Rcn1	3.32904e-29	0.353798	0.261	0.099	7.56159e-25
Tmem184a	4.46759e-29	0.290129	0.991	0.962	1.01477e-24
Rpl34	6.52296e-29	-0.332695	0.97	0.972	1.48163e-24
Uqcr11	8.59351e-29	-0.377377	0.796	0.862	1.95193e-24
Arpc1a	1.07356e-28	0.356483	0.971	0.934	2.43848e-24
Rps17	1.14289e-28	-0.321146	0.967	0.985	2.59597e-24
Dguok	1.32942e-28	0.383643	0.782	0.631	3.01965e-24
Snrnp70	1.39997e-28	0.375391	0.893	0.784	3.1799e-24
Bcap31	2.03708e-28	0.394122	0.823	0.679	4.62701e-24
Tmsb15b2	2.98657e-28	-0.414649	0.46	0.633	6.78368e-24
Ndufs5	3.22059e-28	-0.36557	0.761	0.865	7.31525e-24
Shisa8	4.83618e-28	0.556362	0.719	0.572	1.09849e-23
Tspan3	6.61552e-28	0.356788	0.828	0.662	1.50265e-23
Sulf2	6.66759e-28	0.362903	0.341	0.161	1.51448e-23
Coro1b	6.8317e-28	0.433099	0.686	0.509	1.55175e-23
Myl9	7.45762e-28	0.412613	0.528	0.334	1.69392e-23
Tubb3	8.24596e-28	0.402298	0.953	0.927	1.87299e-23
Purb	1.28159e-27	0.392372	0.755	0.588	2.911e-23
Snrpd2	1.29453e-27	-0.388826	0.789	0.868	2.9404e-23
H2ac24	1.37001e-27	-0.437307	0.131	0.303	3.11183e-23
Rps27l	2.80946e-27	-0.339605	0.938	0.965	6.38142e-23
Dmrtc1a	3.9491e-27	0.341199	0.816	0.658	8.96999e-23
Cd9	4.61556e-27	0.500964	0.579	0.388	1.04838e-22
Vsig1	6.15806e-27	0.380239	0.798	0.633	1.39874e-22
Tmed3	6.36116e-27	0.345948	0.716	0.526	1.44487e-22
Fbxl19	8.45407e-27	0.367665	0.524	0.333	1.92026e-22
Atp1b1	9.48767e-27	0.349916	0.963	0.887	2.15503e-22
Ucp2	1.29066e-26	0.414156	0.887	0.801	2.93161e-22
Amhr2	1.58043e-26	0.27856	0.99	0.978	3.5898e-22
Pdia3	2.13504e-26	0.337324	0.942	0.859	4.84954e-22
Rbbp4	2.24523e-26	0.376928	0.966	0.919	5.09981e-22
Alad	3.41554e-26	-0.387909	0.572	0.711	7.75805e-22
Glul	3.51157e-26	0.365088	0.647	0.46	7.97618e-22
Helz	6.76475e-26	0.327975	0.963	0.916	1.53655e-21
Gabarap	8.61888e-26	0.422296	0.908	0.823	1.95769e-21
Nfix	9.29236e-26	0.447659	0.748	0.593	2.11067e-21
Calm2	1.13507e-25	0.291616	0.986	0.981	2.57819e-21
Colgalt1	1.26993e-25	0.342677	0.953	0.901	2.88452e-21
Ywhaq	2.04398e-25	0.317905	0.974	0.942	4.6427e-21
Hsp90aa1	2.05724e-25	-0.3854	0.921	0.957	4.67281e-21
Hmgb2	3.49387e-25	-0.439167	0.799	0.863	7.93599e-21
Rpl5	3.95147e-25	-0.316514	0.931	0.966	8.97536e-21
Atp5j2	7.28697e-25	-0.302632	0.92	0.942	1.65516e-20
Tulp2	7.75561e-25	0.336478	0.938	0.858	1.76161e-20
Rabac1	8.04993e-25	0.327091	0.946	0.876	1.82846e-20
Aco2	8.0838e-25	0.334264	0.778	0.607	1.83615e-20
Mat2a	1.34497e-24	0.316565	0.987	0.975	3.05497e-20
Fis1	1.58383e-24	0.367101	0.824	0.72	3.59752e-20
Scd2	2.49206e-24	0.313175	0.989	0.976	5.66046e-20
S100a11	2.53014e-24	0.503072	0.901	0.852	5.74697e-20
Cnot3	3.57181e-24	0.408929	0.643	0.485	8.11302e-20
Jun	3.81451e-24	-0.437916	0.645	0.767	8.66427e-20
Gstm7	5.03224e-24	0.373962	0.94	0.899	1.14302e-19
Rps27a	5.94288e-24	-0.260325	0.997	0.997	1.34987e-19
Tmem147	6.33764e-24	0.315644	0.948	0.863	1.43953e-19
Uqcrq	7.10922e-24	-0.330091	0.811	0.889	1.61479e-19
Derl3	7.31754e-24	0.400057	0.623	0.439	1.66211e-19
Reep1	1.0536e-23	0.292108	0.965	0.908	2.39315e-19
Hmgn2	1.08823e-23	-0.429471	0.594	0.704	2.47181e-19
Abhd12	1.09538e-23	0.333983	0.664	0.476	2.48805e-19
Ubc	1.37118e-23	-0.261073	0.958	0.972	3.11449e-19
Raly	1.3727e-23	0.360251	0.82	0.686	3.11796e-19
Tnni3	1.43558e-23	-0.432988	0.817	0.896	3.26079e-19
Rps3	2.11033e-23	-0.279987	0.945	0.966	4.7934e-19
Pim1	2.42039e-23	0.394362	0.754	0.616	5.49768e-19
Mtfr1l	2.64445e-23	0.349252	0.846	0.746	6.00661e-19
Cdk5	2.77696e-23	0.344591	0.81	0.678	6.30758e-19
Ndufa2	3.3062e-23	-0.371215	0.781	0.839	7.50969e-19
Ndufa7	4.24911e-23	0.389515	0.918	0.874	9.65142e-19
Mageb16	5.25436e-23	0.334717	0.712	0.55	1.19348e-18
Sdf4	5.46382e-23	0.311764	0.864	0.729	1.24105e-18
Ndufc2	6.22442e-23	-0.321543	0.84	0.884	1.41381e-18
Igsf8	8.90049e-23	0.300976	0.429	0.252	2.02166e-18
Hmgcs2	9.57575e-23	0.256632	0.209	0.078	2.17504e-18
Scara3	1.02665e-22	0.292568	0.316	0.159	2.33194e-18
Zdhhc12	1.50628e-22	0.321901	0.723	0.554	3.42137e-18
St8sia2	1.58509e-22	0.333651	0.497	0.321	3.60038e-18
Zfp219	1.81393e-22	0.313767	0.506	0.327	4.12015e-18
Rpl10a	2.45925e-22	-0.275403	0.943	0.965	5.58593e-18
Plbd2	2.56738e-22	0.337113	0.654	0.474	5.83154e-18
Plat	2.74992e-22	0.39652	0.644	0.474	6.24617e-18
Snhg6	3.37262e-22	-0.376451	0.379	0.54	7.66058e-18
Klf13	3.63679e-22	0.347883	0.761	0.609	8.2606e-18
Rnd2	3.72097e-22	0.446423	0.789	0.703	8.45182e-18
Cfl1	4.14354e-22	0.315542	0.961	0.919	9.41163e-18
Egln1	4.72845e-22	0.324785	0.85	0.725	1.07402e-17
Fkbp8	6.29316e-22	0.380816	0.71	0.555	1.42943e-17
Nfkbil1	6.99065e-22	0.366817	0.686	0.524	1.58786e-17
Slc38a2	7.42202e-22	0.329299	0.967	0.941	1.68584e-17
Tle5	9.60189e-22	0.34847	0.96	0.937	2.18097e-17
Zswim8	1.26866e-21	0.345969	0.752	0.621	2.88164e-17
Mgst1	1.29808e-21	-0.263835	0.963	0.975	2.94845e-17
Pdia5	1.49285e-21	0.333711	0.832	0.698	3.39086e-17
Txnip	1.53217e-21	-0.365675	0.433	0.605	3.48017e-17
Vdac2	1.65498e-21	0.257611	0.968	0.938	3.75912e-17
Fabp5	1.79088e-21	0.434374	0.929	0.868	4.0678e-17
Pgam1	1.99947e-21	0.293746	0.978	0.96	4.5416e-17
Nt5c	3.71602e-21	-0.369155	0.385	0.538	8.44057e-17
Pfdn1	4.02962e-21	0.300402	0.903	0.84	9.15287e-17
Map4k4	4.57753e-21	0.298193	0.947	0.9	1.03974e-16
Snrpf	5.07046e-21	-0.335817	0.83	0.868	1.15171e-16
Kctd13	5.35683e-21	0.346348	0.775	0.638	1.21675e-16
Ppm1g	7.08616e-21	0.333068	0.782	0.64	1.60955e-16
ND5	8.42492e-21	-0.267501	0.98	0.993	1.91364e-16
Ap3s1	9.43069e-21	0.299639	0.886	0.802	2.14209e-16
Fuca1	1.06744e-20	0.301742	0.82	0.693	2.42459e-16
ENSMUSG00000058927	1.11307e-20	-0.287717	0.195	0.351	2.52822e-16
Wfdc10	1.36189e-20	0.48416	0.99	0.984	3.09341e-16
Pfkl	1.50222e-20	0.342787	0.632	0.457	3.41214e-16
Mrpl52	1.56558e-20	-0.315295	0.72	0.804	3.55606e-16
Micos13	1.58975e-20	-0.295138	0.696	0.788	3.61096e-16
Foxn3	2.7012e-20	0.326272	0.866	0.76	6.13551e-16
Snrpd1	2.70251e-20	-0.311591	0.737	0.813	6.13849e-16
Sh3bp5	2.99445e-20	0.324832	0.899	0.809	6.80158e-16
ENSMUSG00000105361	3.1544e-20	-0.426592	0.996	0.987	7.16491e-16
Ergic3	3.29385e-20	0.325497	0.732	0.58	7.48166e-16
Ly6e	4.03424e-20	0.385172	0.754	0.634	9.16338e-16
Cotl1	4.63669e-20	0.251924	0.366	0.207	1.05318e-15
Gpr37	5.26963e-20	0.290183	0.786	0.622	1.19694e-15
Vdac3	5.55848e-20	0.261163	0.998	0.995	1.26255e-15
Lipg	5.71949e-20	0.307891	0.509	0.329	1.29912e-15
Dhh	6.73695e-20	0.364719	0.802	0.66	1.53023e-15
Pak2	6.79414e-20	0.30233	0.877	0.78	1.54322e-15
Gadd45gip1	6.95777e-20	-0.350553	0.605	0.719	1.58039e-15
Dad1	9.86043e-20	0.277137	0.952	0.899	2.2397e-15
Tomm7	1.04833e-19	-0.291517	0.823	0.873	2.38118e-15
Nme7	1.10726e-19	0.296142	0.675	0.519	2.51504e-15
Calm3	1.16126e-19	0.290111	0.912	0.833	2.63769e-15
Atp6v0b	1.55201e-19	0.294989	0.923	0.831	3.52524e-15
Mpzl1	1.87284e-19	0.332495	0.75	0.618	4.25396e-15
Tmem115	2.04209e-19	0.284832	0.413	0.248	4.6384e-15
Wnt6	2.24335e-19	-0.334932	0.369	0.533	5.09554e-15
Laptm4b	2.66121e-19	0.27914	0.812	0.659	6.04468e-15
Mtch1	2.92822e-19	0.288361	0.899	0.829	6.65115e-15
Shoc2	3.13405e-19	0.308511	0.549	0.386	7.11869e-15
Ar	3.39566e-19	0.299348	0.805	0.664	7.7129e-15
Mesd	4.76528e-19	0.306793	0.771	0.64	1.08239e-14
Mlec	4.91509e-19	0.271392	0.909	0.847	1.11641e-14
Eif3k	6.84835e-19	-0.317958	0.562	0.692	1.55554e-14
Tuba1a	1.0001e-18	0.302729	0.98	0.968	2.27162e-14
Cers5	1.05806e-18	0.2805	0.82	0.678	2.40327e-14
Fkbp1a	1.38816e-18	0.290865	0.962	0.929	3.15307e-14
Sem1	1.48924e-18	-0.270464	0.946	0.964	3.38266e-14
ENSMUSG00000060019	1.66228e-18	-0.277388	0.179	0.323	3.77569e-14
Hipk2	1.67557e-18	0.266741	0.38	0.227	3.80589e-14
Hexa	1.706e-18	0.285315	0.739	0.577	3.87502e-14
Psmd13	2.79858e-18	0.272131	0.601	0.437	6.3567e-14
Bcl9l	2.85656e-18	0.285702	0.474	0.316	6.48839e-14
Il17re	2.92847e-18	0.318643	0.432	0.275	6.65172e-14
Slc25a39	3.83434e-18	0.332071	0.812	0.677	8.70932e-14
Yif1b	3.92239e-18	0.320042	0.667	0.533	8.90932e-14
Sar1b	5.21708e-18	0.269507	0.827	0.706	1.18501e-13
Rnf121	5.55125e-18	0.252053	0.342	0.2	1.26091e-13
1110004F10Rik	6.87087e-18	0.286601	0.874	0.789	1.56065e-13
Rpl4	7.40151e-18	-0.310385	0.679	0.767	1.68118e-13
Dnajc15	8.46908e-18	-0.298133	0.664	0.764	1.92367e-13
Cadm1	9.00818e-18	0.267572	0.943	0.882	2.04612e-13
Vapb	1.13008e-17	0.270788	0.848	0.745	2.56686e-13
Bbx	1.21801e-17	0.283799	0.925	0.852	2.76659e-13
Psmb1	1.25616e-17	-0.289938	0.83	0.878	2.85325e-13
Drap1	1.573e-17	0.301321	0.87	0.785	3.57291e-13
Psenen	1.61177e-17	0.302857	0.708	0.561	3.66098e-13
Phactr1	1.61692e-17	0.266664	0.432	0.272	3.67266e-13
Anapc13	1.65604e-17	-0.309206	0.583	0.7	3.76153e-13
Dbi	2.06391e-17	0.316822	0.995	0.99	4.68796e-13
Vstm4	3.02802e-17	0.26923	0.426	0.273	6.87784e-13
Cpq	3.55818e-17	0.27143	0.639	0.472	8.08205e-13
Tnfrsf12a	3.57278e-17	-0.379567	0.22	0.364	8.11522e-13
Ssr2	4.00147e-17	0.293531	0.884	0.812	9.08895e-13
Pim3	6.20601e-17	0.281486	0.508	0.351	1.40963e-12
Rps6	6.6304e-17	-0.265006	0.894	0.927	1.50603e-12
Epn1	7.3138e-17	0.288396	0.658	0.498	1.66126e-12
G3bp1	8.20832e-17	0.295986	0.807	0.705	1.86444e-12
Fuca2	1.07573e-16	0.287265	0.491	0.349	2.44341e-12
Pttg1	1.08032e-16	-0.304716	0.38	0.511	2.45383e-12
Bloc1s4	1.12053e-16	0.290021	0.739	0.597	2.54517e-12
Myo7a	1.19085e-16	0.262805	0.724	0.574	2.70489e-12
Tspan17	1.88245e-16	0.265998	0.879	0.775	4.27579e-12
H2aj	1.92177e-16	-0.34964	0.502	0.606	4.36511e-12
Hnrnpul1	2.16826e-16	0.283883	0.779	0.655	4.92498e-12
Emc7	2.79449e-16	0.267967	0.871	0.762	6.3474e-12
Rbmxl1	3.46915e-16	0.304852	0.643	0.505	7.87982e-12
H2-K1	3.598e-16	0.341884	0.714	0.599	8.17251e-12
Dohh	3.84069e-16	0.276542	0.697	0.554	8.72373e-12
Ndufb7	4.09255e-16	-0.296078	0.68	0.767	9.29582e-12
Sesn2	4.24579e-16	0.285061	0.629	0.493	9.64389e-12
Nxnl2	4.29184e-16	0.283276	0.793	0.672	9.74848e-12
Peg3	5.02346e-16	0.351116	0.54	0.412	1.14103e-11
Ddah1	5.49194e-16	0.263204	0.845	0.748	1.24744e-11
Atxn10	6.07712e-16	0.263812	0.744	0.614	1.38036e-11
Ndufb2	6.16142e-16	-0.306695	0.438	0.559	1.3995e-11
Farsa	7.74118e-16	0.274978	0.623	0.476	1.75833e-11
Arhgap20	8.25406e-16	0.309451	0.72	0.609	1.87483e-11
Atp5mpl	9.03396e-16	-0.307169	0.658	0.741	2.05197e-11
Lgals1	9.10767e-16	-0.618294	0.46	0.555	2.06872e-11
Arhgap32	9.51303e-16	0.25765	0.501	0.352	2.16079e-11
Btg1	9.61386e-16	0.351029	0.687	0.555	2.18369e-11
Rpl7a	1.03839e-15	-0.259799	0.889	0.925	2.3586e-11
App	1.07375e-15	0.250898	0.959	0.929	2.43892e-11
Prrc2a	1.16765e-15	0.317441	0.751	0.642	2.6522e-11
Enpp2	1.33071e-15	0.27584	0.824	0.708	3.02257e-11
Ppp1r11	1.4117e-15	0.260015	0.501	0.352	3.20654e-11
Ctsf	1.50764e-15	0.315972	0.625	0.469	3.42445e-11
Mmp14	1.56998e-15	0.326807	0.537	0.395	3.56606e-11
Tuba1c	1.66768e-15	0.32551	0.624	0.498	3.78796e-11
Scamp2	1.67948e-15	0.274335	0.69	0.553	3.81478e-11
Dctn2	1.89984e-15	0.282994	0.777	0.648	4.31529e-11
ENSMUSG00000097971	2.39316e-15	0.373849	0.58	0.436	5.43582e-11
Usp34	2.88734e-15	0.257999	0.832	0.712	6.5583e-11
Fam76a	2.96107e-15	0.253882	0.766	0.64	6.72577e-11
Ube2n	3.12024e-15	0.277315	0.849	0.735	7.08731e-11
Lhfp	3.17647e-15	0.275223	0.54	0.4	7.21502e-11
Mpc2	3.56441e-15	-0.289591	0.571	0.671	8.09619e-11
Stub1	3.61154e-15	0.273356	0.803	0.682	8.20326e-11
Kank1	4.00505e-15	0.254064	0.62	0.48	9.09708e-11
Trp53	4.0349e-15	0.270749	0.688	0.554	9.16486e-11
Trim28	4.73753e-15	0.285708	0.67	0.535	1.07608e-10
Klhdc2	4.81225e-15	0.297853	0.796	0.693	1.09305e-10
ENSMUSG00000081443	5.24484e-15	0.348704	0.385	0.253	1.19131e-10
Spryd3	5.78665e-15	0.257214	0.492	0.355	1.31438e-10
Snrnp40	5.84135e-15	0.266039	0.701	0.566	1.3268e-10
Use1	5.98166e-15	-0.306232	0.396	0.515	1.35867e-10
Ccdc25	7.35107e-15	-0.266137	0.537	0.653	1.66972e-10
Lamb2	7.89117e-15	0.26299	0.66	0.509	1.7924e-10
Elavl1	9.35309e-15	0.263456	0.733	0.59	2.12446e-10
Blmh	9.45205e-15	0.27088	0.774	0.647	2.14694e-10
Kdelr1	9.48303e-15	0.286027	0.538	0.409	2.15397e-10
Grhpr	9.61594e-15	-0.305577	0.284	0.405	2.18417e-10
Notch1	1.00087e-14	0.288731	0.648	0.511	2.27337e-10
Aldoa	1.0802e-14	0.311768	0.966	0.949	2.45357e-10
Sipa1l3	1.32152e-14	0.257232	0.467	0.327	3.0017e-10
Phb2	1.35527e-14	0.269166	0.807	0.687	3.07836e-10
Bub3	1.44196e-14	0.253901	0.674	0.535	3.27527e-10
Arl4d	1.49754e-14	0.25197	0.601	0.46	3.40151e-10
Cnep1r1	1.67403e-14	0.252316	0.591	0.458	3.80238e-10
Col4a4	1.85333e-14	0.25054	0.36	0.229	4.20966e-10
Ddit4	2.2276e-14	0.279211	0.553	0.42	5.05978e-10
Tet3	2.37378e-14	0.267957	0.689	0.548	5.3918e-10
Rmnd5b	2.51748e-14	0.278545	0.545	0.41	5.71821e-10
Eif6	2.54888e-14	0.279366	0.648	0.514	5.78952e-10
Amh	3.02598e-14	-0.276017	0.228	0.353	6.8732e-10
ENSMUSG00000095041	3.45888e-14	0.280885	0.456	0.321	7.85649e-10
Timm10b	3.54088e-14	0.26021	0.479	0.348	8.04276e-10
Zdhhc2	4.06981e-14	0.257249	0.798	0.692	9.24416e-10
Igf1r	4.93553e-14	0.287368	0.589	0.46	1.12106e-09
Ube2d1	5.6372e-14	0.265355	0.634	0.483	1.28043e-09
Fam102a	5.83199e-14	0.268659	0.82	0.732	1.32468e-09
Map1lc3a	7.07949e-14	0.268032	0.76	0.638	1.60804e-09
Minpp1	7.78974e-14	0.256345	0.744	0.614	1.76936e-09
B230219D22Rik	8.02596e-14	0.259803	0.595	0.47	1.82302e-09
Dynlrb1	1.14382e-13	0.253166	0.897	0.836	2.59808e-09
Cdk9	1.37642e-13	0.271155	0.777	0.668	3.1264e-09
Pgk1	1.78128e-13	0.266024	0.601	0.469	4.04599e-09
Mrps16	1.79154e-13	-0.280837	0.391	0.511	4.0693e-09
Gprasp2	3.17774e-13	0.258173	0.712	0.591	7.21793e-09
F11r	3.36677e-13	-0.278678	0.614	0.704	7.64727e-09
Dusp15	3.45477e-13	0.260049	0.644	0.522	7.84717e-09
Rps6ka2	4.48833e-13	0.263387	0.723	0.599	1.01948e-08
Sumo3	5.16388e-13	0.256551	0.681	0.566	1.17292e-08
Mrpl30	6.80093e-13	-0.288798	0.375	0.48	1.54476e-08
Atp13a2	6.95847e-13	0.255416	0.575	0.436	1.58055e-08
Cox6a1	8.25926e-13	0.289973	0.841	0.741	1.87601e-08
Dcaf8	8.91893e-13	0.266518	0.61	0.484	2.02584e-08
Mylk	9.45651e-13	0.253036	0.724	0.605	2.14795e-08
Syce3	1.08798e-12	-0.274702	0.114	0.212	2.47124e-08
Ebp	1.32934e-12	-0.277892	0.484	0.588	3.01945e-08
Tmem255a	1.39394e-12	0.296345	0.496	0.364	3.16619e-08
Actn4	1.39725e-12	0.260531	0.64	0.509	3.17371e-08
Npepps	1.60689e-12	0.255242	0.543	0.421	3.6499e-08
Uqcc2	1.62172e-12	-0.26754	0.733	0.805	3.68357e-08
Tsen34	2.22483e-12	0.269783	0.689	0.573	5.05348e-08
Slc44a2	2.43433e-12	0.26117	0.712	0.576	5.52933e-08
Tsc22d4	2.88177e-12	0.259777	0.746	0.638	6.54566e-08
Tfrc	3.14235e-12	0.266975	0.506	0.384	7.13752e-08
Cited4	3.28436e-12	0.251504	0.408	0.285	7.46009e-08
Slc41a3	4.33081e-12	0.261005	0.645	0.522	9.83699e-08
Neo1	5.93585e-12	0.259043	0.881	0.769	1.34827e-07
Eif4a2	6.08637e-12	0.251422	0.845	0.768	1.38246e-07
Defb36	1.08576e-11	-0.300969	0.949	0.948	2.46619e-07
Cdkn1a	1.253e-11	0.344282	0.179	0.093	2.84606e-07
Elp5	1.25468e-11	0.257504	0.633	0.502	2.84988e-07
Abhd6	2.29564e-11	0.262769	0.629	0.518	5.21432e-07
Akirin2	3.33965e-11	0.252477	0.686	0.586	7.58569e-07
Uchl1	4.11924e-11	0.398349	0.72	0.634	9.35644e-07
Arpc1b	6.83716e-11	0.260552	0.908	0.859	1.55299e-06
Gm35533	1.07359e-10	-0.306284	0.726	0.776	2.43855e-06
Junb	1.3443e-10	-0.287661	0.613	0.712	3.05345e-06
Foxq1	2.18346e-10	0.326967	0.625	0.524	4.95951e-06
Bcl2l2.1	8.01464e-10	0.264858	0.863	0.793	1.82045e-05
Bola2	1.20343e-09	-0.256635	0.458	0.548	2.73348e-05
Tuba3a	2.34691e-09	-0.257975	0.176	0.266	5.33078e-05
Rhoc	2.94547e-09	0.250135	0.479	0.375	6.69033e-05
Mt3	1.1304e-08	0.278571	0.599	0.514	0.000256759
Jund	0.00326817	0.32501	0.953	0.963	1
Dazl	0.00409793	-0.257822	0.589	0.592	1

## Sheet: DEGs in cluster 10
	p_val	avg_log2FC	pct.1	pct.2	p_val_adj
ND3	1.79451e-33	-0.844522	0.959	0.996	4.07605e-29
Hnrnpa2b1	2.55024e-16	0.620116	0.972	0.9	5.79262e-12
Rps21	1.44761e-15	-0.80005	0.775	0.913	3.28811e-11
Rpl37a	2.50915e-15	-0.800638	0.773	0.891	5.69929e-11
Rps28	2.53126e-14	-0.666762	0.863	0.952	5.74951e-10
Rps29	3.46937e-14	-0.632926	0.88	0.952	7.88032e-10
Rnf121	5.36052e-12	0.906837	0.25	0.039	1.21759e-07
Rps27	6.30506e-12	-0.697504	0.655	0.812	1.43213e-07
Rpl35	7.0047e-12	-0.658596	0.531	0.755	1.59105e-07
Rpl37	4.74338e-11	-0.728205	0.645	0.795	1.07741e-06
Rpl38	7.32011e-11	-0.68463	0.645	0.803	1.66269e-06
Rplp2	1.14e-10	-0.592136	0.734	0.886	2.5894e-06
Helz	1.25164e-10	0.594442	0.803	0.668	2.84298e-06
Pde4d	4.85158e-10	0.862297	0.422	0.201	1.10199e-05
Gm14569	6.54374e-10	0.595543	0.79	0.638	1.48634e-05
Wnk3	1.51642e-09	0.616009	0.732	0.55	3.4444e-05
Thoc2	2.61898e-09	0.56406	0.722	0.541	5.94874e-05
Rps23	3.05139e-09	-0.550475	0.735	0.869	6.93094e-05
Gm10076	3.07299e-09	-0.62075	0.345	0.541	6.97998e-05
Rps15a	3.16665e-09	-0.535244	0.902	0.943	7.19272e-05
R3hdm1	4.68841e-09	0.682779	0.606	0.419	0.000106493
Cdc37l1	7.12487e-09	0.636195	0.542	0.319	0.000161834
Rpl27a	1.08999e-08	-0.479166	0.914	0.948	0.000247581
Rplp1	1.60963e-08	-0.420493	0.893	0.948	0.000365612
Rpl14	1.85478e-08	-0.524788	0.657	0.821	0.000421295
Rpl32	1.96553e-08	-0.471289	0.812	0.886	0.00044645
H3f3b	2.36104e-08	-0.381908	0.962	0.969	0.000536287
Ptpre	2.37038e-08	0.679145	0.462	0.266	0.000538409
Rpl41	3.8267e-08	-0.449628	0.923	0.974	0.000869197
Rgs22	4.29251e-08	0.646051	0.383	0.179	0.000975001
Rpl30	5.30848e-08	-0.471716	0.765	0.873	0.00120577
Akap8l	1.15032e-07	0.66566	0.458	0.271	0.00261284
Etnk1	1.29552e-07	0.634678	0.638	0.432	0.00294264
Rps10	3.33422e-07	-0.482008	0.726	0.834	0.00757334
Uqcr11	5.46192e-07	-0.554929	0.362	0.524	0.0124062
Diaph2	7.19947e-07	0.494671	0.574	0.397	0.0163529
Mycbp2	7.40597e-07	0.434929	0.773	0.624	0.0168219
Macf1	7.4286e-07	0.509874	0.803	0.642	0.0168733
Rpl39	7.55064e-07	-0.541297	0.499	0.668	0.0171505
Ttn	8.18461e-07	0.65762	0.15	0.026	0.0185905
Ralgapa2	9.6881e-07	0.591887	0.552	0.384	0.0220056
Snrnp70	9.90121e-07	0.469583	0.724	0.576	0.0224896
Usp26	1.13749e-06	-0.472927	0.077	0.197	0.025837
Rpl35a	1.30814e-06	-0.466662	0.756	0.83	0.0297131
ENSMUSG00000105361	1.40781e-06	-0.303284	1	0.991	0.0319771
Shbg	2.08125e-06	0.533694	0.561	0.402	0.0472735
Rps13	2.09967e-06	-0.493124	0.749	0.847	0.0476918
Rpl34	2.50591e-06	-0.44511	0.719	0.808	0.0569192
Rpl36a	2.78247e-06	-0.531979	0.415	0.555	0.063201
Rps11	2.78894e-06	-0.448148	0.829	0.908	0.063348
Rps24	2.94209e-06	-0.368078	0.887	0.934	0.0668266
Rpl18	3.44427e-06	-0.396556	0.749	0.865	0.0782332
Wnt6	3.58867e-06	-0.344295	0.041	0.135	0.081513
Rpl13	3.79629e-06	-0.366539	0.878	0.974	0.086229
Smg6	6.89827e-06	0.567762	0.445	0.288	0.156687
Cdk12	7.04298e-06	0.585236	0.413	0.258	0.159974
Rpl22	8.32506e-06	-0.479621	0.747	0.825	0.189095
Stard9	8.97611e-06	0.576988	0.321	0.166	0.203883
Rps12	9.09923e-06	-0.363487	0.865	0.921	0.20668
Akr1cl	9.44033e-06	-0.426099	0.066	0.17	0.214428
Rpl23	9.98012e-06	-0.36164	0.901	0.952	0.226688
ENSMUSG00000095041	1.04119e-05	0.579776	0.478	0.314	0.236496
Sh3d19	1.07954e-05	0.522582	0.355	0.197	0.245206
Dst	1.0961e-05	0.534942	0.632	0.467	0.248968
Fry	1.61736e-05	0.529813	0.261	0.118	0.367367
Snrpb	1.66693e-05	-0.404942	0.383	0.537	0.378626
Tsx	1.82987e-05	0.515226	0.417	0.249	0.415636
Rps26	1.89182e-05	-0.452925	0.722	0.821	0.429708
ENSMUSG00000085842	2.13139e-05	0.540305	0.233	0.1	0.484124
Usp34	2.28456e-05	0.400359	0.644	0.485	0.518914
Enpp2	2.80436e-05	0.561132	0.388	0.245	0.636982
Itpr2	3.19331e-05	0.449119	0.135	0.035	0.72533
Snrpg	3.37933e-05	-0.479912	0.306	0.441	0.767581
Romo1	3.39633e-05	-0.42749	0.283	0.437	0.771443
Ppp1r9a	3.56149e-05	0.387475	0.705	0.598	0.808957
Rpl23a	3.71953e-05	-0.369361	0.724	0.812	0.844853
Ankrd17	3.74369e-05	0.481462	0.514	0.362	0.850342
Neat1	4.14197e-05	-0.570166	0.143	0.262	0.940807
Hmgn2	4.19622e-05	-0.603539	0.34	0.472	0.953129
Rere	4.28665e-05	0.483121	0.364	0.218	0.973671
Rbm26	4.30641e-05	0.497704	0.514	0.358	0.978158
Zfc3h1	4.33864e-05	0.451463	0.302	0.157	0.98548
Ndufa2	4.49298e-05	-0.407974	0.325	0.476	1
Rps19	4.56371e-05	-0.330807	0.786	0.9	1
Rpl36	4.58033e-05	-0.387924	0.407	0.541	1
Rps18	4.60981e-05	-0.350373	0.777	0.852	1
Gcc2	5.01158e-05	0.529587	0.386	0.24	1
Serf2	5.08731e-05	-0.328514	0.765	0.86	1
Rplp0	5.2641e-05	-0.371187	0.788	0.856	1
Zcchc7	5.96112e-05	0.474854	0.696	0.616	1
Rps14	6.00454e-05	-0.305424	0.902	0.943	1
Pard3b	6.10747e-05	0.454307	0.377	0.223	1
Rps15	6.17325e-05	-0.312021	0.754	0.825	1
Rpl21	6.33293e-05	-0.365569	0.662	0.751	1
Clcn2	6.95347e-05	0.523278	0.351	0.205	1
Rps17	7.61397e-05	-0.388071	0.734	0.817	1
H2-K1	7.75272e-05	0.450094	0.373	0.223	1
Ankrd11	8.48793e-05	0.420043	0.533	0.389	1
CYTB	8.59997e-05	-0.285316	0.985	0.996	1
Rif1	9.17278e-05	0.414536	0.644	0.52	1
Cox7a1	9.26598e-05	-0.363251	0.062	0.148	1
Il17re	0.000100648	0.502004	0.242	0.118	1
Arglu1	0.000105407	0.505731	0.645	0.55	1
Wfdc1	0.000106653	0.478971	0.227	0.109	1
Pnisr	0.000107029	0.401956	0.647	0.511	1
Trim35	0.000108058	0.44843	0.692	0.572	1
ENSMUSG00000085354	0.000108562	-0.425576	0.33	0.463	1
Hspb1	0.00010967	-0.361611	0.31	0.463	1
Dnm3	0.000111078	0.506364	0.473	0.345	1
Krit1	0.000112035	0.46848	0.443	0.293	1
Fus	0.000113612	0.393234	0.932	0.921	1
Rps8	0.000115285	-0.363563	0.824	0.9	1
Epb41l2	0.000131318	0.506247	0.595	0.498	1
Cd302	0.000137484	0.404487	0.152	0.052	1
Pde10a	0.000142953	0.399778	0.131	0.039	1
Syne2	0.000150376	0.399251	0.833	0.773	1
Acly	0.000150694	-0.34845	0.116	0.218	1
Kif13b	0.000152921	0.42223	0.25	0.131	1
Chd3	0.000153833	0.462307	0.403	0.266	1
Mlxipl	0.000156168	0.380754	0.383	0.245	1
Ubap2l	0.000161486	0.418213	0.499	0.358	1
Lgals1	0.000161679	-0.52849	0.148	0.258	1
Kif21a	0.000164117	0.412259	0.657	0.541	1
Ecpas	0.000187268	0.429148	0.437	0.301	1
Zyx	0.00018908	-0.3526	0.18	0.301	1
Rpl26	0.000189687	-0.392324	0.67	0.751	1
Ppp3ca	0.000194018	0.451631	0.452	0.323	1
Eno1	0.000197635	0.397566	0.403	0.266	1
Pdlim4	0.000200332	-0.339012	0.075	0.166	1
Itpr1	0.000201337	0.419345	0.345	0.21	1
Wnk1	0.000206433	0.386906	0.782	0.646	1
Rps16	0.000208308	-0.306006	0.884	0.934	1
Kctd2	0.000213297	-0.366725	0.075	0.162	1
B430010I23Rik	0.000219928	-0.356811	0.071	0.157	1
Ar	0.00022228	0.423065	0.492	0.367	1
Pibf1	0.000251173	0.292461	0.248	0.122	1
Exoc6b	0.000252669	0.490764	0.33	0.201	1
H2ac24	0.000264146	-0.556913	0.156	0.258	1
Bod1l	0.000268298	0.329761	0.568	0.428	1
Rev1	0.000285834	0.428041	0.302	0.179	1
Pkn1	0.000287554	0.378387	0.293	0.17	1
Daam2	0.000293104	0.253032	0.642	0.52	1
Srrm2	0.000294563	0.370892	0.78	0.668	1
Dusp15	0.00029762	0.419921	0.394	0.253	1
Map4k4	0.000309888	0.377069	0.692	0.563	1
Ammecr1	0.000310599	0.380675	0.176	0.074	1
Tpr	0.000313444	0.353466	0.662	0.533	1
Slc44a2	0.000321533	0.454054	0.347	0.218	1
Atp5md	0.000339702	-0.440204	0.231	0.345	1
Ndufb4	0.000343853	-0.430257	0.235	0.358	1
Cpq	0.000347337	0.382016	0.137	0.048	1
Fer	0.000392169	0.413259	0.18	0.083	1
Sfpq	0.000392228	0.358582	0.75	0.651	1
2410021H03Rik	0.000394256	0.328892	0.124	0.039	1
Strn3	0.000401268	0.438887	0.473	0.367	1
Cox6c	0.00040187	-0.33307	0.745	0.812	1
Crim1	0.000419284	-0.318504	0.051	0.122	1
Ryk	0.000428766	0.391002	0.323	0.201	1
Spag9	0.00042954	0.430635	0.585	0.467	1
ENSMUSG00000097090	0.000436081	0.400821	0.259	0.144	1
Setd2	0.000463151	0.342981	0.39	0.262	1
Gpm6b	0.000467206	0.443511	0.385	0.271	1
Ddx18	0.000477103	-0.377217	0.156	0.258	1
Dock7	0.000477325	0.348901	0.593	0.472	1
Ppt1	0.000482409	0.359515	0.705	0.62	1
Ubr2	0.000490447	0.437403	0.355	0.231	1
Txndc16	0.000494492	0.367688	0.163	0.07	1
Ndufa3	0.000537008	-0.457255	0.255	0.371	1
Ddx17	0.000550001	0.432227	0.6	0.476	1
Rnmt	0.000560913	-0.311535	0.131	0.231	1
Ttc14	0.000571075	0.338261	0.722	0.616	1
Nxf3	0.000585826	0.346734	0.484	0.341	1
Slc25a36	0.000603113	0.485449	0.385	0.271	1
Slf2	0.00060561	0.433116	0.508	0.384	1
Cep350	0.000608563	0.404184	0.21	0.109	1
Larp4	0.000619122	0.418469	0.353	0.24	1
Timp2	0.000625851	0.498515	0.392	0.284	1
Tceal9	0.000644625	-0.321863	0.418	0.555	1
Clock	0.0006504	0.468459	0.475	0.367	1
Paxbp1	0.000652878	0.380948	0.341	0.218	1
Ctnnal1	0.000659778	0.362797	0.501	0.376	1
Slc47a2	0.000666	0.455017	0.251	0.148	1
Polr2l	0.000673207	-0.366964	0.073	0.148	1
Snhg6	0.000673837	-0.309449	0.068	0.144	1
Smc3	0.000677357	0.382294	0.349	0.218	1
Atpif1	0.000680117	-0.318498	0.61	0.721	1
Rsrc1	0.000693535	0.414858	0.343	0.223	1
Phf20l1	0.000706111	0.39556	0.559	0.437	1
Man1a2	0.000716385	0.443644	0.274	0.166	1
Defb36	0.000734351	-0.452685	0.383	0.498	1
Nfat5	0.000734476	0.413153	0.717	0.633	1
Scmh1	0.000734721	0.418563	0.191	0.096	1
Gm35533	0.000760033	-0.456151	0.544	0.646	1
Edf1	0.000761673	-0.309436	0.126	0.218	1
Rpl31	0.000778755	-0.33596	0.512	0.633	1
Synrg	0.000778896	0.487171	0.313	0.205	1
ENSMUSG00000085913	0.000779258	0.334404	0.188	0.087	1
Rpl12	0.000791328	-0.317888	0.824	0.852	1
Derl3	0.00079179	0.40564	0.206	0.105	1
Prrc2c	0.000830255	0.346689	0.709	0.629	1
Celf2	0.000863392	0.323229	0.608	0.493	1
Slc41a2	0.000901316	0.287245	0.109	0.035	1
Stk39	0.000903377	0.397428	0.285	0.17	1
Ctr9	0.00096105	0.367307	0.362	0.231	1
Dguok	0.00100356	0.43049	0.313	0.205	1
Serpinb6a	0.0010261	-0.30685	0.203	0.31	1
Atp5l	0.00102708	-0.298999	0.499	0.611	1
Gm648	0.00107607	0.317737	0.107	0.035	1
Garnl3	0.00107647	0.291927	0.383	0.249	1
Rbm28	0.00109815	0.38713	0.315	0.205	1
Ndufa11	0.00111946	-0.333783	0.313	0.428	1
Snrpe	0.00112318	-0.254186	0.529	0.651	1
Slc38a2	0.0011301	0.280247	0.784	0.729	1
Btg2	0.00113574	-0.359175	0.206	0.31	1
Ncor1	0.00116683	0.317289	0.473	0.345	1
Golm2	0.00116773	0.403517	0.276	0.17	1
Atp5k	0.00120221	-0.440532	0.353	0.441	1
Sfi1	0.00129255	0.36186	0.15	0.066	1
L3mbtl4	0.00129692	0.365076	0.283	0.175	1
Slc25a13	0.0013255	0.401106	0.163	0.079	1
Pkd2	0.00132644	0.403882	0.388	0.266	1
Polr2e	0.00132726	-0.353514	0.163	0.253	1
Marchf7	0.00135219	0.440046	0.424	0.306	1
Hsp90b1	0.00142551	0.294022	0.826	0.79	1
Sun2	0.0014746	0.308425	0.156	0.07	1
Cgnl1	0.00148227	0.394751	0.231	0.131	1
Eif3f	0.00149758	-0.306564	0.144	0.24	1
Zc3h13	0.00154611	0.410027	0.263	0.162	1
Rps27l	0.00159274	-0.352025	0.591	0.664	1
Cox4i1	0.00160941	-0.291674	0.608	0.677	1
Qk	0.00164368	0.35685	0.709	0.616	1
Jun	0.00164518	-0.368688	0.296	0.415	1
Tubb5	0.001654	-0.322415	0.615	0.69	1
Ehmt1	0.00166372	0.373157	0.347	0.236	1
Ttf1	0.00168772	0.293707	0.116	0.044	1
Bend4	0.00169531	0.410833	0.319	0.218	1
Nrd1	0.00169762	0.31389	0.621	0.502	1
Fbxl5	0.001723	0.388146	0.268	0.162	1
Bex2	0.00172433	-0.375977	0.323	0.437	1
Creb5	0.00174224	-0.308838	0.054	0.118	1
Tjp1	0.00180887	0.370774	0.347	0.24	1
Sfr1	0.00192707	0.364133	0.54	0.424	1
Gsta2	0.00193436	-0.332836	0.077	0.148	1
Ndufb2	0.0019762	-0.292555	0.12	0.205	1
Septin6	0.00199291	0.352188	0.323	0.218	1
Txndc5	0.00200285	-0.273786	0.058	0.122	1
Smc1a	0.00201292	0.35459	0.24	0.14	1
Tm9sf4	0.00204857	0.370568	0.221	0.127	1
Rps20	0.00206334	-0.267716	0.85	0.908	1
Mios	0.00209903	0.340049	0.144	0.066	1
1810058I24Rik	0.00212556	-0.320431	0.377	0.476	1
Atp2b4	0.00213452	0.350068	0.295	0.188	1
Mpeg1	0.00220671	0.309669	0.113	0.044	1
Tanc2	0.00221601	0.366851	0.221	0.127	1
Rpn1	0.00225737	0.314516	0.248	0.144	1
Ndufa1	0.00231029	-0.344532	0.321	0.415	1
Rps9	0.00231362	-0.299996	0.69	0.773	1
Utp18	0.00231485	0.372015	0.206	0.118	1
P4ha1	0.00231968	0.353378	0.325	0.218	1
Uqcrq	0.00234428	-0.33011	0.296	0.402	1
Brd1	0.00236107	0.266625	0.587	0.485	1
Wipf3	0.00240022	0.44418	0.537	0.437	1
Sem1	0.00240769	-0.254349	0.527	0.638	1
Larp1b	0.00241055	0.43136	0.407	0.306	1
Stx5a	0.00243126	0.358287	0.182	0.096	1
Dctn4	0.00246392	0.41843	0.319	0.223	1
Safb2	0.00249065	0.455875	0.381	0.279	1
Cox7c	0.00250474	-0.272456	0.707	0.786	1
Nopchap1	0.00250865	0.327302	0.473	0.362	1
Rpl7a	0.00257086	-0.252723	0.54	0.651	1
Vps18	0.00259242	0.336068	0.129	0.057	1
Snrpd2	0.00259636	-0.422141	0.469	0.537	1
Rps25	0.00261043	-0.285194	0.713	0.764	1
Drp2	0.00263162	0.341958	0.171	0.087	1
Slc5a3	0.00264961	0.341704	0.302	0.197	1
Mef2a	0.00266622	0.340481	0.617	0.52	1
Jakmip1	0.00267278	0.337035	0.197	0.109	1
Itfg1	0.00268989	0.362553	0.163	0.083	1
Trip12	0.00269111	0.325912	0.672	0.581	1
Fuca1	0.00270846	0.318627	0.276	0.175	1
Rrbp1	0.00272229	0.385136	0.396	0.284	1
Iws1	0.00280485	0.299638	0.302	0.192	1
Top1	0.00282641	0.337408	0.715	0.633	1
Zdhhc20	0.00285402	0.394792	0.325	0.231	1
Mageb16	0.00285897	0.364853	0.201	0.114	1
Polr1d	0.00289336	-0.311682	0.426	0.537	1
Mt1	0.00290894	-0.27198	0.568	0.699	1
Tpm3-rs7	0.00292355	0.272212	0.118	0.048	1
Erich1	0.00297727	0.288447	0.118	0.048	1
Arhgap17	0.00304846	0.348583	0.366	0.262	1
H2az2	0.00306573	-0.327279	0.315	0.415	1
Atp5j2	0.00310872	-0.350648	0.415	0.511	1
Lsm6	0.0031531	-0.349291	0.283	0.38	1
Chd1	0.00323661	0.397767	0.341	0.253	1
Rpl28	0.00331244	-0.264818	0.801	0.856	1
Trim24	0.00334178	0.411304	0.343	0.258	1
Ndel1	0.00335	0.354067	0.291	0.188	1
Isyna1	0.00335244	0.375442	0.422	0.328	1
Tfe3	0.003399	0.378935	0.323	0.223	1
Mast4	0.00341971	0.324291	0.34	0.236	1
Atp5c1	0.00350359	-0.308605	0.379	0.467	1
Ppp1ca	0.00356226	-0.397544	0.214	0.301	1
Mphosph9	0.00357776	0.375691	0.298	0.201	1
Bbx	0.00361545	0.330588	0.61	0.511	1
Fam120b	0.00363081	0.268945	0.144	0.07	1
Amhr2	0.00367196	0.299148	0.619	0.528	1
Lrp8	0.00371781	0.313763	0.355	0.249	1
Dnajc5	0.0037443	-0.299406	0.15	0.231	1
F11r	0.00377615	-0.272655	0.143	0.227	1
Kdm4c	0.00381067	0.291527	0.116	0.048	1
Swt1	0.00382983	0.297744	0.488	0.371	1
Akap12	0.00383259	0.295857	0.647	0.55	1
Zfyve26	0.00392271	0.316736	0.124	0.057	1
Kalrn	0.00402648	0.289613	0.133	0.061	1
Haus3	0.00411214	0.377301	0.248	0.153	1
Ring1	0.00411301	0.287454	0.201	0.114	1
Hacd2	0.00414519	0.349016	0.283	0.183	1
Skap2	0.00421748	0.37416	0.186	0.105	1
Rabgap1l	0.00432784	0.348999	0.156	0.079	1
Txndc15	0.00442961	-0.328318	0.114	0.188	1
Dhx30	0.00443776	0.26669	0.205	0.114	1
Arhgap20	0.00445736	0.393221	0.405	0.31	1
Mrpl52	0.00449612	-0.35249	0.293	0.38	1
Fau	0.00452527	-0.263934	0.765	0.821	1
Hexa	0.00453456	0.257962	0.18	0.096	1
Mt2	0.00455958	-0.281911	0.341	0.45	1
Sirt7	0.00457334	0.330488	0.137	0.066	1
Selenoi	0.00457352	0.406858	0.186	0.109	1
Tmsb10	0.00458772	-0.329854	0.353	0.441	1
Foxo3	0.00464501	-0.33301	0.141	0.218	1
Lyst	0.00466331	0.318656	0.143	0.07	1
Ldhc	0.0046728	0.287242	0.169	0.087	1
Glb1l3	0.00481781	0.31348	0.216	0.127	1
Itch	0.00495179	0.366029	0.492	0.406	1
Yif1b	0.00498193	0.25726	0.113	0.048	1
Casp8ap2	0.00508955	0.360778	0.193	0.114	1
Asxl2	0.00516324	0.361054	0.441	0.341	1
Zfp407	0.00517556	0.360794	0.22	0.131	1
Fgfr1op2	0.00523255	0.319749	0.289	0.192	1
Cdc14b	0.00528262	0.378565	0.227	0.144	1
Aamp	0.00532598	0.305102	0.253	0.162	1
Epb41l3	0.00538859	0.369978	0.398	0.297	1
Trim44	0.0055333	0.35969	0.274	0.183	1
Sdk2	0.00569509	0.301578	0.105	0.044	1
Dcaf17	0.00585781	0.318873	0.18	0.1	1
Naa30	0.00588537	-0.313103	0.075	0.135	1
Abcd3	0.00590196	0.35438	0.351	0.262	1
Gas7	0.00593157	0.364911	0.323	0.231	1
Ddx50	0.00603238	0.35589	0.49	0.41	1
Esyt3	0.00619033	0.3922	0.259	0.17	1
Usp9x	0.00621396	0.253018	0.728	0.651	1
Kcnh7	0.00627225	0.291799	0.105	0.044	1
Stk16	0.00635869	0.292147	0.139	0.07	1
Nae1	0.00652449	0.315593	0.437	0.332	1
Purb	0.00654553	0.316633	0.283	0.183	1
Atp5e	0.00666029	-0.266923	0.418	0.498	1
Hltf	0.00670642	0.327614	0.171	0.096	1
Ube2q2	0.00673949	0.285244	0.141	0.07	1
Hadha	0.00687075	0.310508	0.355	0.258	1
Stim1	0.00689363	0.348668	0.572	0.493	1
Lifr	0.00697157	0.308555	0.159	0.087	1
Rnf181	0.00708363	0.304745	0.356	0.262	1
Btnl10	0.00717118	0.347479	0.263	0.179	1
Smarcad1	0.00723183	0.352825	0.306	0.223	1
Rsf1	0.00739012	0.35125	0.323	0.236	1
Mgat5	0.00740201	0.345563	0.298	0.205	1
Uba1y	0.00744723	-0.269932	0.075	0.135	1
Ilf2	0.00749463	0.294708	0.315	0.218	1
Plp1	0.00755084	0.267438	0.103	0.044	1
Rab21	0.00756412	0.423685	0.227	0.148	1
Rhot1	0.00772214	0.327395	0.24	0.157	1
Phf3	0.00776933	0.343467	0.362	0.271	1
Lhfp	0.00780209	0.302861	0.216	0.131	1
Cux1	0.0078336	0.317528	0.291	0.197	1
Nckap1	0.00788836	0.276592	0.45	0.341	1
Map7	0.00796007	0.350356	0.33	0.245	1
Kdm5a	0.0080068	0.376424	0.366	0.271	1
Rgs2	0.00801827	-0.261815	0.146	0.223	1
Mical3	0.0080583	0.334937	0.276	0.188	1
Arhgap19	0.00818256	0.277576	0.107	0.048	1
Phc3	0.00819433	0.291965	0.351	0.253	1
Utrn	0.00819993	0.31006	0.441	0.341	1
Xpo6	0.00822584	0.377664	0.231	0.153	1
Uqcrb	0.00826463	-0.287493	0.302	0.389	1
Eif3k	0.00827763	-0.250404	0.208	0.297	1
Hnrnpl	0.00833708	0.328731	0.432	0.341	1
Tcf4	0.00844086	0.415135	0.368	0.279	1
Gigyf1	0.00855921	-0.349015	0.152	0.223	1
Bola2	0.00858439	-0.311516	0.159	0.236	1
Cnep1r1	0.00858688	0.285621	0.203	0.122	1
Mtm1	0.00863376	0.310094	0.259	0.162	1
Cdk11b	0.00865579	0.302296	0.396	0.306	1
Polr1a	0.00888494	0.320061	0.206	0.127	1
Apc	0.00890727	0.294831	0.39	0.297	1
Cript	0.00891225	0.306786	0.238	0.153	1
Cetn2	0.00894878	-0.27176	0.073	0.131	1
Naa15	0.00912158	0.33909	0.454	0.371	1
Psmg4	0.00913695	-0.284451	0.107	0.175	1
Mgp	0.00913742	0.333299	0.227	0.148	1
Leng8	0.00922736	0.369139	0.278	0.188	1
Syngr1	0.00933372	-0.263579	0.073	0.131	1
Fubp1	0.00940879	0.361815	0.692	0.659	1
Zbtb38	0.00942241	0.284561	0.174	0.1	1
Jarid2	0.00951345	0.370626	0.293	0.21	1
ENSMUSG00000102979	0.00953663	0.301478	0.43	0.336	1
St8sia2	0.0096204	0.276872	0.124	0.061	1
Prdx5	0.00963812	-0.289992	0.295	0.384	1
Snrpd1	0.0096649	-0.284856	0.343	0.432	1
Usf1	0.00967247	-0.253161	0.073	0.131	1
Rps6ka2	0.00973209	0.337807	0.334	0.249	1
Nup98	0.00992514	0.348282	0.336	0.253	1
Rps27a	0.00994694	-0.311199	0.871	0.908	1
Phactr1	0.0100264	0.408049	0.159	0.096	1
Tubb4b	0.0100758	-0.335555	0.447	0.52	1
Ccnt2	0.0102567	0.343369	0.433	0.358	1
Rpl5	0.0103657	-0.304753	0.705	0.769	1
Atad3a	0.0104744	0.261525	0.143	0.074	1
Ctnna2	0.0105872	0.321972	0.236	0.153	1
Mybl1	0.0106907	0.270037	0.111	0.052	1
Scaf4	0.0109715	0.25777	0.146	0.079	1
Nab1	0.0110298	0.361049	0.208	0.135	1
Hmgb3	0.01105	-0.272754	0.535	0.59	1
Rpl18a	0.0111317	-0.263022	0.792	0.852	1
Trio	0.0112571	0.319959	0.281	0.197	1
Mia2	0.0113164	0.274847	0.396	0.297	1
Tomm7	0.0114209	-0.291321	0.411	0.489	1
Rpl24	0.011425	-0.29417	0.542	0.603	1
Hmgb2	0.0114642	-0.265372	0.719	0.734	1
Luc7l2	0.0114688	0.362391	0.561	0.507	1
Specc1l	0.011671	0.250665	0.197	0.118	1
Suco	0.0119868	0.267007	0.383	0.284	1
Ebp	0.0119882	0.263088	0.122	0.061	1
P3h1	0.0120331	0.281704	0.126	0.066	1
Pdk1	0.0120692	0.282121	0.27	0.183	1
Odf2	0.0120936	0.286049	0.268	0.188	1
4932438A13Rik	0.0121541	0.281245	0.422	0.314	1
Cnot1	0.0122092	0.29149	0.567	0.48	1
Sox8	0.012229	0.319832	0.141	0.079	1
Fam76a	0.0122613	0.307976	0.263	0.179	1
Baz2a	0.0124208	0.302352	0.184	0.114	1
Alkbh8	0.012611	0.267124	0.159	0.092	1
Abcf1	0.012667	0.348262	0.304	0.223	1
Kmt2a	0.0127824	0.353023	0.398	0.306	1
Golga3	0.0127927	0.292871	0.135	0.074	1
Ptpn13	0.0128852	0.269638	0.265	0.179	1
Fcho2	0.0129122	0.259767	0.326	0.236	1
Ppp4c	0.0131554	-0.270951	0.139	0.205	1
Fos	0.013228	-0.313057	0.255	0.336	1
Polr2k	0.0132773	-0.261518	0.293	0.384	1
Opa1	0.0134208	0.267263	0.22	0.144	1
Ctnna3	0.0137404	0.319538	0.152	0.087	1
Uchl3	0.0137885	0.294284	0.25	0.17	1
Mxd4	0.0137934	0.314941	0.244	0.166	1
Arid3b	0.0138088	0.299861	0.101	0.048	1
Adk	0.0138134	0.266406	0.368	0.279	1
Resf1	0.0139443	0.278584	0.403	0.314	1
Pitpnc1	0.0140231	0.288829	0.152	0.087	1
Zfand6	0.0142084	0.333152	0.448	0.367	1
Ipp	0.0143202	0.260622	0.146	0.083	1
Tut7	0.0143962	0.326662	0.298	0.214	1
Myo18a	0.0144688	0.269386	0.146	0.083	1
Appl1	0.0144755	0.327351	0.381	0.297	1
Tln2	0.0144881	0.27986	0.113	0.057	1
Dync1li2	0.0145864	0.272669	0.229	0.153	1
Cul1	0.0146038	0.261959	0.356	0.266	1
Zmynd8	0.0146307	0.272494	0.191	0.118	1
Fto	0.0146847	0.334679	0.206	0.135	1
Atp5mpl	0.0147654	-0.304286	0.283	0.358	1
Ndufs6	0.014812	-0.279261	0.25	0.323	1
Relch	0.0148216	0.333397	0.265	0.188	1
Nbeal1	0.0149611	0.277257	0.377	0.293	1
Map1b	0.0153278	0.305954	0.629	0.555	1
Ank2	0.0155343	0.254428	0.163	0.096	1
Prpf31	0.0155367	0.286997	0.113	0.057	1
Nme7	0.0161992	0.277138	0.341	0.253	1
Zfr	0.0162123	0.32434	0.379	0.297	1
Zzz3	0.0162759	0.288205	0.263	0.183	1
Hnrnph1	0.0167073	0.294342	0.674	0.603	1
Ift74	0.0167249	0.324223	0.197	0.131	1
Sec24a	0.016833	0.341207	0.221	0.148	1
Timm44	0.01695	0.345437	0.31	0.231	1
Zfp451	0.0170207	0.268724	0.368	0.271	1
Tomm34	0.0170575	0.281016	0.27	0.192	1
Gpr107	0.0171383	0.264183	0.193	0.122	1
Msi2	0.017151	0.2753	0.409	0.328	1
Appl2	0.0172086	0.336062	0.317	0.245	1
Zswim8	0.0173719	0.327135	0.396	0.319	1
Trmt1l	0.0174465	0.317306	0.34	0.258	1
Rasl10a	0.0174737	-0.25596	0.073	0.127	1
Cep70	0.0178466	0.263963	0.169	0.1	1
Agfg2	0.0178494	0.303311	0.317	0.231	1
Phf13	0.0181442	-0.257968	0.235	0.31	1
Sgsm2	0.0183173	0.325259	0.131	0.074	1
Mindy3	0.0184306	0.313585	0.22	0.148	1
Apobec3	0.0184755	0.313193	0.169	0.105	1
Coq7	0.0185571	-0.306011	0.163	0.231	1
Puf60	0.0185788	0.303116	0.373	0.288	1
Tnik	0.0185974	0.285884	0.497	0.415	1
Pdia5	0.018615	0.378341	0.251	0.179	1
Rnf216	0.0186753	0.272436	0.176	0.109	1
Dcaf8	0.0191056	0.318091	0.31	0.223	1
Pgam1	0.0192261	-0.254554	0.33	0.41	1
Rbm25	0.0195457	0.328766	0.664	0.624	1
Pds5a	0.0198392	0.290882	0.3	0.223	1
Wwc2	0.0201366	0.360374	0.238	0.17	1
Golgb1	0.020193	0.283483	0.439	0.345	1
Wasl	0.0203129	0.296596	0.283	0.21	1
Nktr	0.0204681	0.301564	0.583	0.498	1
Polr2j	0.0206162	-0.266637	0.261	0.341	1
Sesn1	0.0206265	0.301903	0.34	0.262	1
Impa1	0.0208018	0.275466	0.274	0.197	1
Ivd	0.0208337	0.306065	0.197	0.131	1
Fchsd2	0.020854	0.25302	0.341	0.258	1
Ssr2	0.0209782	0.356887	0.287	0.214	1
Akr1b10	0.0209988	0.286735	0.178	0.114	1
Pet100	0.0212387	-0.289287	0.107	0.162	1
Pnpla8	0.0212967	0.332981	0.304	0.231	1
Kat6b	0.0214036	0.279935	0.326	0.258	1
Tasor2	0.0214177	0.355331	0.289	0.218	1
Ppp1r12a	0.0214204	0.250853	0.469	0.376	1
Atp5g2	0.0214311	-0.399343	0.349	0.402	1
Ubac2	0.0214378	0.305956	0.191	0.127	1
Ddhd2	0.0215765	0.285714	0.223	0.153	1
Vsig10	0.0215767	0.311366	0.355	0.271	1
Ccdc47	0.022393	0.250755	0.169	0.105	1
Stx7	0.0225519	0.257131	0.189	0.122	1
Tada3	0.0226553	0.264722	0.101	0.052	1
Hook3	0.0231633	0.28934	0.199	0.131	1
Nrbp1	0.0233376	0.270346	0.276	0.197	1
Gm9112	0.0235635	0.273589	0.235	0.162	1
Ccdc115	0.023651	0.2784	0.118	0.066	1
Cenpf	0.0237987	0.384075	0.253	0.179	1
Cox5b	0.0238887	-0.305451	0.313	0.384	1
Dhx9	0.0241027	0.27409	0.582	0.515	1
Ndufb10	0.0241344	-0.261996	0.203	0.271	1
Usp5	0.0241604	0.282464	0.133	0.079	1
Ints6	0.0244473	0.333873	0.405	0.336	1
Tet2	0.0246976	0.259925	0.135	0.079	1
Snx7	0.0246988	0.339553	0.148	0.092	1
Parp1	0.0250394	0.316881	0.381	0.301	1
Txnip	0.0250403	-0.258863	0.167	0.231	1
Zfyve1	0.0251257	0.253333	0.101	0.052	1
Cyth2	0.0251497	0.28807	0.296	0.227	1
Dek	0.0251597	-0.252473	0.319	0.397	1
Mapk1ip1l	0.0252859	0.320258	0.313	0.24	1
Tafazzin	0.0256683	0.290843	0.188	0.122	1
Stx6	0.025779	0.293784	0.195	0.131	1
Osbpl7	0.0258474	0.276009	0.116	0.066	1
Vps13d	0.0260192	0.257326	0.135	0.079	1
1700017B05Rik	0.0261904	0.267696	0.169	0.109	1
Sec61g	0.0262076	-0.298453	0.435	0.485	1
Khdc4	0.0263756	0.346337	0.203	0.14	1
Cadm1	0.0266184	0.294798	0.548	0.485	1
Pim1	0.0267139	0.260855	0.251	0.175	1
Pts	0.0269394	0.252198	0.128	0.074	1
Nisch	0.0271143	0.287668	0.377	0.297	1
Anapc5	0.0271541	0.254814	0.418	0.328	1
Slc7a4	0.0273137	0.280219	0.154	0.096	1
ENSMUSG00000097230	0.027939	0.330383	0.122	0.07	1
Esyt2	0.0279859	0.276071	0.111	0.061	1
Bcl2l11	0.0280279	0.286723	0.184	0.122	1
Rfx7	0.0280852	0.290355	0.255	0.188	1
Kctd14	0.0282576	-0.253559	0.248	0.323	1
Ash1l	0.0293168	0.250331	0.433	0.362	1
Cebpz	0.02938	-0.288469	0.22	0.288	1
Lipg	0.0293994	0.289402	0.174	0.114	1
Pias1	0.029569	0.26965	0.174	0.114	1
Nsd1	0.0296204	0.283273	0.522	0.459	1
Tomm20	0.0298876	-0.262006	0.484	0.528	1
Atp7a	0.0303069	0.278616	0.253	0.183	1
P2rx2	0.0303227	0.259789	0.111	0.061	1
Manf	0.0303434	0.255439	0.66	0.594	1
Cetn3	0.031373	-0.275743	0.27	0.345	1
Plce1	0.0315419	0.284087	0.433	0.349	1
Hps3	0.0315764	0.298457	0.259	0.188	1
Rexo5	0.0317734	0.262098	0.182	0.118	1
Caskin1	0.0318722	0.260509	0.235	0.162	1
Lrba	0.0320722	0.26251	0.418	0.354	1
Gtpbp2	0.0321046	0.259409	0.146	0.092	1
Ddhd1	0.0323864	0.3367	0.488	0.428	1
Safb	0.0329276	0.260279	0.298	0.227	1
Ak2	0.033037	0.273167	0.21	0.148	1
Atp11b	0.0331075	0.265117	0.43	0.345	1
Hip1	0.033238	0.277571	0.191	0.131	1
Npepps	0.0337512	0.253098	0.22	0.157	1
Ubn2	0.0337864	0.273005	0.55	0.48	1
Tmcc3	0.0338249	-0.256673	0.066	0.109	1
Nipbl	0.0338295	0.250121	0.439	0.354	1
Ankrd12	0.0339692	0.391158	0.246	0.183	1
ENSMUSG00000097206	0.0339723	0.273133	0.235	0.17	1
Cyfip1	0.0340751	0.254488	0.325	0.253	1
Tmcc1	0.034269	0.284697	0.235	0.166	1
Timm17a	0.0342873	0.279579	0.296	0.227	1
Cdc73	0.0345787	0.31521	0.353	0.275	1
Cgn	0.0349299	0.277692	0.61	0.541	1
Smarcc2	0.0350419	0.302226	0.315	0.24	1
Zfp326	0.035431	0.286697	0.285	0.214	1
Upf3b	0.0356004	0.253663	0.4	0.336	1
Wapl	0.0362751	0.278408	0.426	0.349	1
Fkbp4	0.0369298	0.293877	0.437	0.358	1
Pdcd6ip	0.0370046	0.266863	0.214	0.153	1
Scaper	0.0376709	0.280903	0.163	0.105	1
Coro1b	0.0380013	0.322757	0.253	0.192	1
Nup133	0.0380105	0.253177	0.101	0.057	1
Taf7	0.0380329	0.282952	0.268	0.201	1
Bclaf1	0.0384101	0.26661	0.653	0.585	1
Vsig1	0.0390245	0.281893	0.184	0.127	1
Lactb	0.0392883	0.255791	0.191	0.131	1
Acin1	0.0394719	0.260149	0.413	0.358	1
Stk24	0.0394988	0.267665	0.379	0.301	1
Crtc3	0.0396597	0.26692	0.375	0.301	1
Sptbn1	0.0398401	0.264019	0.51	0.441	1
Chka	0.04012	0.318912	0.505	0.454	1
Ercc6l2	0.0402469	0.27137	0.154	0.1	1
Cblb	0.0405001	0.259764	0.225	0.162	1
Mkln1	0.0405637	0.294226	0.428	0.362	1
Pnn	0.0422264	0.284321	0.501	0.45	1
Ankrd26	0.0426253	0.250334	0.118	0.07	1
Gpat4	0.0429	0.259604	0.101	0.057	1
Tspan17	0.0438415	0.295593	0.355	0.293	1
Akap9	0.0449137	0.275763	0.598	0.546	1
Zfp445	0.0449308	0.281142	0.328	0.249	1
Clk4	0.0455218	0.269321	0.251	0.192	1
Tasor	0.0468233	0.323415	0.325	0.258	1
Zfp91	0.0470896	0.255397	0.3	0.236	1
Mapk8	0.0472624	0.266359	0.212	0.153	1
Maged2	0.0474199	0.25547	0.345	0.275	1
Ocrl	0.0475833	0.262179	0.235	0.17	1
Pfdn1	0.0476106	0.257536	0.328	0.266	1
Hsbp1	0.0480476	-0.278849	0.355	0.419	1
Pikfyve	0.0490034	0.251304	0.253	0.192	1
Gpatch2	0.0499336	0.260539	0.182	0.127	1
Vps37a	0.0507547	0.273556	0.338	0.266	1
Cdc25a	0.0510819	0.254142	0.144	0.096	1
Mcl1	0.0512525	-0.33357	0.221	0.275	1
Slc11a2	0.0517773	0.293173	0.302	0.236	1
Usp7	0.0520206	0.277675	0.347	0.279	1
Wdfy3	0.0528061	0.284256	0.141	0.092	1
Cct2	0.052837	0.277848	0.447	0.389	1
Hipk2	0.0529904	0.257146	0.15	0.1	1
Hadhb	0.0535528	0.267799	0.33	0.262	1
Gsk3b	0.0544426	0.324489	0.418	0.358	1
Sec61a2	0.0546419	0.282398	0.205	0.148	1
Sec31a	0.0549291	0.272544	0.208	0.153	1
Srebf2	0.0553815	0.268203	0.129	0.083	1
Cldn11	0.0566138	0.297361	0.463	0.397	1
Atp13a2	0.0579776	0.288557	0.205	0.153	1
Smarca2	0.0583348	0.256872	0.381	0.323	1
Zdhhc2	0.0593085	0.2776	0.25	0.192	1
Sbf2	0.0594833	0.293204	0.285	0.227	1
Tcp1	0.0599558	-0.254245	0.364	0.415	1
Ift20	0.0600306	0.262588	0.295	0.236	1
Cnot6	0.0601611	0.254328	0.326	0.266	1
Wdr48	0.0602996	0.254199	0.144	0.096	1
Trir	0.0611634	-0.255365	0.311	0.367	1
Carmil1	0.062816	0.275639	0.407	0.354	1
Anp32b	0.0656919	-0.276271	0.484	0.533	1
Hibadh	0.0661915	0.268829	0.244	0.188	1
Hmbox1	0.0672393	0.254464	0.21	0.157	1
Slc7a5	0.0672743	0.368754	0.278	0.218	1
Fgd6	0.0679711	0.254909	0.135	0.092	1
Atf7	0.0681909	0.281802	0.235	0.179	1
Prdx6	0.068609	0.276073	0.51	0.459	1
Bdp1	0.0698251	0.300907	0.24	0.188	1
Atp9b	0.0701592	0.276641	0.296	0.24	1
Amn1	0.071703	0.270604	0.266	0.214	1
Vps37b	0.0720401	-0.255252	0.077	0.114	1
Atp6v0b	0.072135	0.257551	0.39	0.341	1
Scp2	0.073102	0.269015	0.161	0.118	1
Smc6	0.0757405	0.261021	0.503	0.432	1
Rb1	0.0759039	0.268407	0.259	0.205	1
Zrsr2	0.0801603	0.293575	0.208	0.162	1
Mink1	0.0803775	0.278218	0.116	0.079	1
Atxn1	0.0816772	0.251693	0.171	0.127	1
Arpc1a	0.0841842	0.259873	0.488	0.441	1
ENSMUSG00000113313	0.0864042	0.253524	0.163	0.118	1
Nrip1	0.0879001	0.269865	0.332	0.279	1
Tsnax	0.0890781	0.25759	0.257	0.21	1
Plat	0.0898277	0.294564	0.171	0.127	1
Zfp398	0.0899826	0.25298	0.336	0.279	1
Atxn2	0.0931214	0.255609	0.486	0.437	1
Arhgef12	0.0932016	0.258208	0.368	0.314	1
U2af2	0.093213	0.250409	0.214	0.166	1
Ccser2	0.0954515	0.304134	0.171	0.131	1
Hdlbp	0.096823	0.283207	0.311	0.262	1
Jmjd6	0.0979512	0.258107	0.161	0.118	1
Ube2n	0.0993247	0.259251	0.326	0.275	1
Fubp3	0.100098	-0.258273	0.12	0.162	1
Cltb	0.102761	0.270293	0.242	0.192	1
Myo6	0.103715	0.276768	0.31	0.262	1
Dgcr2	0.104194	0.254434	0.129	0.092	1
Ccp110	0.1058	0.281111	0.184	0.144	1
Timp3	0.112515	0.252687	0.295	0.245	1
Spock2	0.113724	0.254253	0.398	0.362	1
Pfkl	0.118326	0.266889	0.144	0.105	1
Scoc	0.119456	0.253199	0.124	0.087	1
Anapc15	0.120676	0.265156	0.22	0.17	1
Ate1	0.121373	0.265117	0.244	0.197	1
Tmed10	0.122473	0.254079	0.407	0.367	1
Arf5	0.127934	0.285962	0.338	0.293	1
Plaa	0.128237	0.272741	0.255	0.214	1
Capn10	0.131235	0.253017	0.184	0.144	1
Fam102a	0.142793	0.263225	0.33	0.288	1
Slc3a2	0.147868	0.255098	0.343	0.288	1
Cpne3	0.148917	0.276276	0.146	0.114	1
Bcl2l2	0.149567	0.270646	0.308	0.271	1
Epb41l5	0.1522	0.252697	0.308	0.262	1
Bmpr1a	0.185009	0.254393	0.186	0.153	1
Slc26a7	0.225116	0.266886	0.321	0.293	1
Col3a1	0.423471	-0.494155	0.122	0.144	1
Lars2	0.722581	0.27498	0.634	0.677	1
Col1a2	0.759762	-0.267007	0.114	0.109	1

## Sheet: DEGs in cluster 18
	p_val	avg_log2FC	pct.1	pct.2	p_val_adj
Gm10076	3.65481e-08	-1.0285	0.712	0.951	0.000830154
Rpl37	7.30298e-08	-0.937503	0.923	0.984	0.0016588
Timp2	3.57885e-07	0.790548	0.942	0.738	0.00812901
Rps13	3.99963e-06	-0.56224	0.981	1	0.0908476
H3f3b	5.71919e-06	-0.347227	1	1	0.129906
Kidins220	7.0112e-06	0.589447	0.635	0.18	0.159252
Rpl15	1.15064e-05	-0.532767	1	1	0.261357
Rps19	1.21313e-05	-0.550151	1	1	0.27555
Tulp2	2.38835e-05	0.796745	0.827	0.492	0.542489
Wnt4	2.60684e-05	0.934009	0.615	0.23	0.592118
Rpl35	3.66718e-05	-0.570358	0.981	1	0.832962
Sparc	3.85528e-05	0.677157	1	1	0.875689
Rps28	4.36644e-05	-0.597808	1	1	0.991793
Pdia3	4.45719e-05	0.604284	0.981	0.787	1
Rpl22	5.31941e-05	-0.535819	0.942	1	1
Nme7	8.75555e-05	0.602518	0.673	0.377	1
Rplp2	8.85036e-05	-0.603753	0.981	1	1
Rpl11	9.06433e-05	-0.587083	0.981	1	1
Dpysl3	9.28557e-05	-0.466032	0.019	0.295	1
Rpl24	0.000129067	-0.581287	0.923	0.967	1
Rps29	0.000129213	-0.378345	1	1	1
Rps27	0.000174664	-0.506335	0.962	0.984	1
Rpl39	0.000187109	-0.482232	0.981	0.967	1
Marcksl1	0.000191457	0.58572	1	0.967	1
Tsx	0.000200774	0.596696	0.423	0.131	1
Rps14	0.00025417	-0.364874	1	1	1
Rpl36	0.000262663	-0.859444	0.692	0.869	1
Frzb	0.000280196	0.443205	0.558	0.197	1
Rpl27a	0.000281134	-0.457187	1	1	1
Rps24	0.000281134	-0.56583	1	1	1
Rpl14	0.000307322	-0.560673	0.981	1	1
Rpl32	0.000314218	-0.505054	1	1	1
Set	0.000328435	0.366324	1	0.967	1
Rpl17	0.000328435	-0.392532	1	1	1
Rpl38	0.000328444	-0.536922	0.981	1	1
Emc7	0.000374986	0.551124	0.942	0.705	1
Vrk3	0.00037606	0.372085	0.365	0.082	1
Ctsf	0.000383318	0.696744	0.942	0.705	1
Cdkn1a	0.000467425	0.756081	0.615	0.246	1
Tmed1	0.000551139	0.42455	0.404	0.115	1
Wfdc18	0.000558054	0.963799	0.846	0.525	1
Ints6	0.000604283	0.481815	0.712	0.426	1
Scd2	0.000615139	0.534132	1	0.918	1
Atp1a1	0.000621449	0.566417	0.981	0.918	1
Psap	0.000640076	0.549557	0.981	0.869	1
ENSMUSG00000105361	0.000642081	-0.41329	1	1	1
Mrps6	0.000678488	0.495467	0.827	0.607	1
1700025G04Rik	0.000695758	0.549038	0.865	0.705	1
Mrpl14	0.000731716	-0.511205	0.404	0.656	1
Smim20	0.000734279	-0.433509	0.269	0.541	1
4833439L19Rik	0.000744524	-0.479629	0.192	0.475	1
Ormdl3	0.000758954	0.545027	1	0.902	1
Rpl21	0.000759629	-0.562126	0.981	1	1
ENSMUSG00000091050	0.000791843	-0.366727	0	0.197	1
Pkd2	0.00089912	0.436142	0.654	0.311	1
Clcc1	0.000932027	0.330794	0.423	0.131	1
Rbms1	0.000954275	-0.654618	0.327	0.557	1
Uqcr11	0.000985669	-0.491433	0.731	0.852	1
Rpl35a	0.000994025	-0.490408	1	0.984	1
Psmd4	0.00103503	0.422966	1	0.918	1
Ss18l2	0.00103549	-0.419392	0.231	0.525	1
Srcap	0.00103725	0.284727	0.212	0.016	1
Fam122a	0.00107965	0.300399	0.308	0.066	1
Zyx	0.00111124	-0.49955	0.808	0.934	1
Ddit4	0.00111716	0.466812	0.462	0.18	1
Ppt1	0.0011243	0.509304	0.942	0.77	1
Fkbp15	0.00113725	0.389504	0.288	0.066	1
Blmh	0.00114501	0.562527	0.846	0.721	1
Spcs1	0.00115663	-0.441849	0.731	0.902	1
Sdf4	0.00116236	0.516999	0.788	0.557	1
Wnk1	0.0011689	0.466053	1	0.902	1
Alyref	0.00116932	0.337331	0.365	0.115	1
Man2a1	0.00117519	0.450868	0.885	0.623	1
Celf1	0.00119257	0.478411	0.865	0.705	1
Masp1	0.00125127	0.36807	0.404	0.131	1
Pkp4	0.00128862	0.307509	0.269	0.049	1
Rpl5	0.00129392	-0.337048	1	1	1
Cpne3	0.00130558	0.396833	0.673	0.361	1
Clcn5	0.001361	0.535785	0.596	0.328	1
Rmnd5b	0.00138504	0.472606	0.577	0.295	1
Eppin	0.00144579	0.648257	0.5	0.262	1
Klc4	0.00146537	0.317719	0.269	0.049	1
Rpl13	0.00148807	-0.348753	1	1	1
Hs2st1	0.00150698	-0.544039	0.192	0.443	1
Suco	0.00151268	0.554466	0.731	0.459	1
Cldn11	0.0015167	0.435213	1	0.902	1
Pycr2	0.00166177	-0.515492	0.154	0.41	1
Hid1	0.00169403	0.329804	0.288	0.066	1
Cd81	0.00170872	0.423766	1	0.967	1
Btg1	0.00175623	0.595281	0.885	0.705	1
Dynlt1f	0.00176361	-0.552952	0.25	0.492	1
Upf2	0.00177465	0.3994	0.538	0.23	1
Timm17b	0.00178813	0.38971	0.712	0.459	1
Rps11	0.00181224	-0.399021	1	1	1
ENSMUSG00000099966	0.00181318	0.254127	0.192	0.016	1
Baz1a	0.001842	-0.464903	0.135	0.393	1
Tiprl	0.0018424	0.411576	0.596	0.279	1
Rps4x	0.00184573	-0.355518	0.923	0.951	1
Trf	0.00185004	0.369119	0.346	0.098	1
Zfp507	0.00189487	-0.306341	0.038	0.262	1
Timm10b	0.00191256	0.516292	0.635	0.361	1
Hat1	0.00214478	-0.539778	0.346	0.607	1
Rpl6	0.00215824	-0.443569	0.981	1	1
Trappc6a	0.00216054	-0.374562	0.365	0.623	1
Zfp512b	0.00219988	0.321371	0.404	0.131	1
Erh	0.00224062	-0.527658	0.615	0.803	1
Cdk2ap1	0.00228387	0.450102	0.577	0.328	1
Rps27a	0.0022864	-0.297779	1	1	1
Rps3a1	0.00233064	-0.373026	1	1	1
Zbtb26	0.00240995	-0.291411	0	0.164	1
Plpp1	0.00240995	-0.32486	0	0.164	1
Sptlc1	0.00242057	0.377327	0.288	0.066	1
Taf15	0.00247398	0.347916	0.442	0.164	1
Mest	0.00250443	0.505038	0.481	0.23	1
Bmpr2	0.00251556	0.330804	0.885	0.639	1
Mrps36	0.00274678	-0.411484	0.288	0.59	1
Jak2	0.00275085	0.297509	0.404	0.131	1
Prkar2b	0.0028185	0.616143	0.75	0.443	1
Psmd3	0.00289417	-0.371004	0.5	0.689	1
Cln8	0.00290454	0.369454	0.346	0.115	1
Sel1l3	0.00299438	0.350452	0.327	0.115	1
Abhd6	0.00300444	0.445568	0.577	0.295	1
St3gal2	0.0030189	0.432844	0.654	0.377	1
Sat1	0.00303018	0.480453	0.846	0.705	1
Zfp740	0.0030305	0.439827	0.327	0.098	1
Notch1	0.00309927	0.42127	0.635	0.344	1
Tmx1	0.00310549	0.32152	0.442	0.18	1
Phlda3	0.00314174	0.791996	0.404	0.18	1
Clec16a	0.00314826	-0.323717	0.019	0.197	1
Polr2f	0.00315923	-0.547208	0.692	0.803	1
Tbc1d25	0.00324564	0.275239	0.269	0.066	1
Klhdc10	0.00329249	0.377593	0.423	0.164	1
Anapc13	0.00337818	-0.571257	0.558	0.852	1
Micos10	0.00339736	-0.414491	1	0.984	1
Zfp516	0.00342535	0.333862	0.558	0.246	1
Paqr8	0.00344041	0.385328	0.269	0.066	1
Vdac2	0.00344601	0.381071	0.942	0.869	1
Smarcc2	0.00346922	-0.400604	0.346	0.639	1
Nr5a1	0.00347113	0.36202	0.558	0.295	1
Fabp5	0.00350142	0.620283	0.942	0.689	1
Tex19.2	0.00356421	0.367315	0.481	0.197	1
Nfkbib	0.00356572	0.35635	0.346	0.115	1
Micos13	0.00364928	-0.5219	0.788	0.803	1
Fam172a	0.0036548	0.479736	0.538	0.311	1
Rpl37a	0.00365791	-0.42294	1	1	1
Rps7	0.00376013	-0.379783	0.981	0.984	1
Samd12	0.00384052	0.355129	0.308	0.082	1
Slc38a2	0.00391153	0.528859	0.942	0.689	1
Rps17	0.0039365	-0.4077	1	1	1
Hsp90aa1	0.0039365	-0.382839	1	1	1
Rnd2	0.00395762	0.671072	0.808	0.639	1
Cst9	0.00396665	0.791777	0.923	0.82	1
Hmgb2	0.00397203	-0.569988	0.788	0.885	1
Eif3k	0.00397867	-0.516652	0.712	0.803	1
Tmem41b	0.00398208	0.316831	0.462	0.23	1
S100a11	0.00400909	0.505418	1	1	1
Chpf	0.00406094	0.302836	0.365	0.131	1
Rif1	0.00406962	0.336698	0.808	0.508	1
Gps2	0.00409868	0.333625	0.385	0.148	1
Cblb	0.00414351	0.411606	0.442	0.213	1
Lmo1	0.00415232	0.267364	0.327	0.098	1
Tst	0.00420967	0.294581	0.712	0.393	1
Scarb2	0.00422086	0.394365	0.635	0.328	1
Snx10	0.00425826	0.353339	0.635	0.311	1
Tmem41a	0.00426724	0.320301	0.442	0.18	1
Mtcl1	0.00428573	0.379403	0.692	0.426	1
Nt5c3	0.00429972	0.522401	0.865	0.623	1
Casp6	0.00432963	0.336587	0.462	0.197	1
Rps8	0.00439062	-0.359724	1	1	1
Kif3b	0.00442045	0.403739	0.558	0.328	1
Cacna2d1	0.00447111	-0.484337	0.115	0.311	1
Lrpap1	0.00448168	0.414519	0.904	0.689	1
Nop14	0.00448492	0.437662	0.712	0.508	1
Sdcbp	0.00458741	0.402639	0.923	0.82	1
Elavl1	0.00470568	0.389419	0.827	0.672	1
Ube4a	0.00476954	0.396961	0.423	0.197	1
Cox6c	0.00480478	-0.392429	1	1	1
Tbc1d19	0.00484955	-0.344664	0.058	0.246	1
Tmem115	0.00485424	0.379773	0.346	0.131	1
Rpl4	0.00492284	-0.681681	0.75	0.803	1
Tuba3a	0.00498784	-0.309352	0.058	0.246	1
Msrb2	0.00500553	-0.318266	0.135	0.361	1
Eln	0.00501244	0.311647	0.192	0.033	1
Csnk1e	0.00507612	-0.506025	0.192	0.41	1
Csnk2a1	0.00509524	0.315549	0.558	0.262	1
Yap1	0.0051801	0.356614	0.615	0.328	1
Ppil4	0.00520501	-0.356651	0.154	0.393	1
Magt1	0.00521745	0.342001	0.5	0.246	1
Gfpt1	0.00523021	-0.3463	0.115	0.344	1
Rps25	0.00525387	-0.385582	0.962	1	1
Arel1	0.00528583	0.25153	0.231	0.049	1
Wfdc10	0.0054865	0.663996	0.942	0.803	1
Pbrm1	0.00552734	-0.389668	0.788	0.869	1
Snrpd1	0.00558464	-0.35349	0.808	0.918	1
Spryd3	0.00562591	0.462352	0.558	0.311	1
Tanc2	0.00573034	0.369573	0.404	0.164	1
Ubc	0.00574076	-0.33691	1	1	1
Gabarap	0.00583713	0.378154	0.923	0.951	1
Tex15	0.00595237	0.451562	0.385	0.148	1
Ier2	0.00599032	0.4236	0.981	0.885	1
Tfe3	0.00603896	0.305787	0.712	0.459	1
Ldah	0.00615489	0.321158	0.308	0.115	1
Prxl2b	0.00617432	0.41632	0.654	0.377	1
Rpl9	0.00621315	-0.318199	1	1	1
Rpl26	0.00621315	-0.459335	0.981	0.984	1
Prpf18	0.00624321	0.373186	0.365	0.131	1
Vezf1	0.00626103	-0.44001	0.365	0.574	1
Xpo7	0.00626629	0.324905	0.404	0.164	1
Lars2	0.00635427	0.546656	0.962	0.852	1
Rlim	0.00636021	0.488461	0.673	0.426	1
Zdhhc17	0.00637159	0.348802	0.269	0.082	1
Retreg1	0.00638201	0.419566	0.596	0.311	1
Mpdu1	0.00649696	0.272427	0.423	0.164	1
Nfatc2	0.00650582	0.252963	0.308	0.098	1
Atp11b	0.00654583	0.441793	0.885	0.754	1
Tmem147	0.00657247	0.401998	0.923	0.869	1
Bhlhb9	0.00675673	-0.475551	0.192	0.393	1
Shc2	0.00678582	0.452422	0.442	0.23	1
Samd1	0.00688213	0.304911	0.327	0.115	1
4932438A13Rik	0.00693345	0.442794	0.558	0.328	1
Ube2e2	0.00704032	-0.440557	0.154	0.361	1
ENSMUSG00000095041	0.00708456	0.274259	0.462	0.197	1
B3galnt2	0.0071122	0.392791	0.346	0.131	1
Tomm34	0.00712682	0.414043	0.558	0.295	1
Grb14	0.007168	-0.472824	0.346	0.557	1
Tpm3-rs7	0.00729527	0.341735	0.654	0.377	1
ND3	0.00732747	-0.503063	0.981	1	1
Chd8	0.0073622	0.411767	0.596	0.361	1
Gnai2	0.00738047	0.362033	0.942	0.918	1
Shb	0.00738201	0.39834	0.365	0.164	1
Nrep	0.00744334	-0.375156	0.115	0.311	1
Cops3	0.0074989	0.382303	0.635	0.393	1
Ifnar1	0.00751532	0.393154	0.423	0.197	1
Ccnd1	0.00752069	0.702527	0.5	0.246	1
Flot1	0.00752222	0.406765	0.558	0.311	1
Spg21	0.00753241	0.343424	0.712	0.525	1
Arl8a	0.00778451	0.324625	0.692	0.393	1
Rmnd1	0.00799353	0.309648	0.481	0.246	1
Ttc4	0.00803851	0.28495	0.385	0.164	1
Vars	0.00807312	0.299691	0.288	0.098	1
Med8	0.00816885	-0.391813	0.365	0.541	1
Rab13	0.00823079	0.411849	0.5	0.279	1
Ly6h	0.00823748	0.54147	0.212	0.049	1
Mcat	0.00827823	0.293734	0.288	0.098	1
Eci1	0.00863873	-0.412953	0.231	0.475	1
Ero1a	0.00874299	0.27316	0.327	0.115	1
Rab11fip3	0.00876136	0.253035	0.346	0.131	1
Notch2	0.00876405	-0.308969	0.096	0.279	1
Wdfy1	0.00886516	0.307544	0.654	0.344	1
Fam78b	0.00891431	-0.25638	0.115	0.344	1
Peli1	0.00891809	0.326214	0.558	0.311	1
Sytl4	0.0089636	0.366444	0.596	0.311	1
Use1	0.00899923	-0.431459	0.423	0.59	1
Prxl2a	0.00900275	0.485522	0.904	0.705	1
AI413582	0.00900537	0.263997	0.25	0.066	1
Ddrgk1	0.00923778	0.36081	0.827	0.508	1
Med29	0.00923778	0.389198	0.788	0.541	1
Aplp2	0.00927945	0.330152	0.962	0.885	1
Cyth3	0.00929889	0.509688	0.712	0.492	1
Klhdc8b	0.00934955	0.323563	0.231	0.066	1
Faf2	0.00937173	0.433531	0.692	0.492	1
Itm2b	0.00945432	0.297092	1	1	1
Atg13	0.00951245	0.34884	0.327	0.131	1
Slc3a2	0.00958897	0.584132	0.885	0.705	1
Naa35	0.00966928	0.418973	0.885	0.738	1
Fyb2	0.00967499	0.316007	0.173	0.033	1
Borcs6	0.00977401	0.278423	0.385	0.164	1
Socs3	0.00999174	0.872804	0.635	0.443	1
Cadm1	0.0100011	0.505898	0.827	0.639	1
Sin3b	0.0101075	0.256284	1	0.984	1
Msi2	0.0102059	0.393187	0.846	0.721	1
Tgif1	0.0102363	0.25888	0.712	0.426	1
Prelp	0.0102455	0.292704	0.308	0.115	1
Pura	0.0103255	0.343774	0.885	0.672	1
Plscr1	0.0104227	-0.383345	0.154	0.361	1
Slc35b4	0.0104671	0.255126	0.269	0.082	1
Gtf3c1	0.0107173	0.414235	0.635	0.443	1
Rheb	0.0107259	0.385869	0.923	0.836	1
Ppp2r3d	0.0107453	0.353064	0.442	0.246	1
Glod4	0.0108597	-0.379576	0.365	0.574	1
Tuba3b	0.0108648	-0.299269	0.058	0.23	1
2510039O18Rik	0.0108791	0.363121	0.519	0.279	1
Plec	0.0110273	0.323863	0.712	0.459	1
Cd9	0.0111349	0.342828	0.962	0.869	1
Rps6	0.0111619	-0.35025	0.981	0.967	1
Mtfr1l	0.0112762	0.454002	0.865	0.705	1
Rab28	0.0112858	0.300001	0.481	0.23	1
Mrpl30	0.0113028	-0.38857	0.346	0.574	1
Tuba1c	0.0113281	0.449106	0.692	0.492	1
Ptpre	0.0114739	0.421075	0.423	0.213	1
Dag1	0.011513	0.490692	0.846	0.639	1
Mpc2	0.0115894	-0.449876	0.673	0.803	1
Bak1	0.0116853	0.291172	0.365	0.164	1
Scamp2	0.0117052	0.32402	0.731	0.508	1
Mapk1ip1l	0.0117639	0.352482	0.538	0.328	1
Wfdc1	0.0118179	0.507037	0.481	0.246	1
Fus	0.0119158	0.306871	0.981	0.934	1
Ipo9	0.0119548	0.259905	0.231	0.066	1
Drap1	0.0119877	0.368428	0.981	0.852	1
Rpl34	0.0121154	-0.354249	1	1	1
Rc3h2	0.0122546	0.273893	0.442	0.213	1
Lrp8	0.0122641	0.514276	0.654	0.475	1
ND4L	0.0122914	-0.32069	0.788	0.918	1
Rab5if	0.0124139	0.380395	0.962	0.787	1
Ubr3	0.0124576	0.285543	0.5	0.246	1
Anxa5	0.0125099	-0.378098	0.923	0.967	1
Daxx	0.0125892	0.365324	0.885	0.672	1
Slc24a3	0.0126145	0.258579	0.231	0.066	1
Lman2l	0.012641	0.268352	0.308	0.115	1
Galnt7	0.0126753	0.443202	0.423	0.213	1
Hmgn2	0.0127117	-0.462777	0.615	0.738	1
Hnrnpa0	0.0127174	0.411919	1	0.918	1
Fnip1	0.0127751	0.327975	0.327	0.131	1
Timm22	0.0127786	0.317587	0.558	0.328	1
Dusp1	0.0128386	-0.413732	0.135	0.328	1
Reep1	0.0130686	0.399103	0.827	0.738	1
Rhbdf2	0.0131346	0.391879	0.731	0.525	1
Bnip2	0.0133373	0.379262	0.962	0.902	1
Rplp1	0.0133535	-0.309565	1	0.984	1
Col18a1	0.0134316	0.481634	0.846	0.656	1
Adora1	0.0135758	0.388663	0.577	0.344	1
Trmt10b	0.0136646	-0.349651	0.058	0.213	1
Rps23	0.0137902	-0.327664	1	0.967	1
Arpc4	0.0138188	0.344124	0.75	0.574	1
Ino80	0.0138612	-0.317893	0.115	0.295	1
Fkbp8	0.013918	0.460764	0.788	0.672	1
Tspan17	0.0139326	0.414671	0.865	0.82	1
Med19	0.014059	0.297717	0.923	0.689	1
Gtf3c2	0.0141508	0.367241	0.385	0.197	1
Pdgfrl	0.0143788	0.33629	0.615	0.361	1
Mrps18c	0.0143952	-0.350655	0.596	0.787	1
Sumf2	0.0144068	-0.252822	0.058	0.213	1
Nit1	0.0144305	-0.312888	0.115	0.311	1
Rps5	0.0144693	-0.273428	1	1	1
Cat	0.0145386	-0.329172	0.154	0.328	1
Ctnnbip1	0.0145944	0.266656	0.692	0.393	1
Dazap2	0.0146304	0.283892	0.865	0.574	1
Taldo1	0.0146431	0.373303	0.962	0.836	1
Rps3	0.0147012	-0.315103	0.981	0.967	1
Ap3d1	0.014824	0.384937	0.462	0.262	1
Rbl2	0.0148734	-0.305609	0.154	0.361	1
Clstn1	0.0148828	0.387885	0.596	0.377	1
Inhbb	0.0148866	0.299618	0.519	0.279	1
1700018G05Rik	0.0150228	0.374055	0.481	0.23	1
Elp5	0.0151463	0.447111	0.75	0.492	1
Rpl28	0.0151775	-0.321059	1	1	1
Ech1	0.0152324	-0.429649	0.615	0.77	1
Ecd	0.0152436	0.272032	0.327	0.131	1
Utp11	0.0153179	0.299418	0.712	0.475	1
G3bp2	0.015619	0.362536	0.923	0.885	1
St7l	0.0157338	0.275387	0.346	0.148	1
Ndufb7	0.0157768	-0.442298	0.731	0.803	1
Tmbim6	0.0160346	0.331685	0.942	0.951	1
Lamp2	0.0160888	0.334583	0.962	0.82	1
Rbm7	0.0161562	-0.322439	0.288	0.508	1
Prps1l3	0.0161976	0.317875	0.288	0.115	1
Dynlt1a	0.0162399	-0.347257	0.135	0.328	1
Pcsk1n	0.0165604	0.405652	0.827	0.525	1
Tbl1x	0.0166022	0.373364	0.769	0.541	1
Ppp1r18	0.016611	0.28752	0.481	0.262	1
Arf5	0.0166364	0.420541	0.962	0.852	1
Srr	0.0168511	-0.262722	0.058	0.213	1
Sdhaf4	0.0169398	-0.358228	0.385	0.607	1
Agpat5	0.0169732	0.305837	0.423	0.213	1
Washc3	0.0170172	0.277437	0.577	0.344	1
Rap1b	0.0170173	0.394645	0.865	0.738	1
Rrbp1	0.0171522	0.465686	0.846	0.721	1
Glyr1	0.0171582	0.280872	0.615	0.443	1
Phldb2	0.017271	-0.482711	0.481	0.623	1
Mrpl39	0.0173563	-0.336132	0.115	0.279	1
Dip2b	0.0173765	0.34064	0.538	0.311	1
Sdc4	0.0174887	0.352298	1	1	1
Bloc1s2	0.0175367	0.294566	0.558	0.328	1
Tapbp	0.0175708	0.345059	0.942	0.77	1
Lhfp	0.0176593	0.538853	0.538	0.361	1
Dot1l	0.0176894	0.408389	0.788	0.672	1
Ppp1ca	0.0178109	-0.388473	0.769	0.902	1
Rras	0.0178474	0.452502	0.808	0.574	1
Ifnar2	0.0178497	0.280907	0.365	0.18	1
Fam214a	0.0179185	0.377888	0.462	0.246	1
Mier1	0.0180024	0.2527	0.769	0.623	1
Whamm	0.0180076	-0.267662	0.077	0.246	1
Ilkap	0.0180174	0.326852	0.673	0.475	1
Sulf2	0.0181393	0.29286	0.288	0.115	1
Relch	0.0183148	0.31281	0.385	0.197	1
Nuak2	0.0184667	0.264282	0.308	0.131	1
Ubtd2	0.0184933	0.267977	0.327	0.148	1
Igbp1	0.0185922	-0.377173	0.212	0.377	1
Nr2c2	0.0187575	0.351285	0.442	0.262	1
Dek	0.0188575	-0.305854	0.673	0.754	1
Rps18	0.0189016	-0.310095	1	1	1
Ttll4	0.018944	0.269125	0.25	0.082	1
Tdrd3	0.0190461	0.264744	0.192	0.049	1
Xpo1	0.0191001	0.319542	0.654	0.443	1
Ripk1	0.0191661	0.321535	0.462	0.262	1
Trpm7	0.0192291	0.293864	0.712	0.475	1
Pam	0.0193223	0.363402	0.885	0.836	1
Abtb2	0.0195531	0.258434	0.212	0.066	1
Khdrbs3	0.0195837	-0.295553	0.038	0.18	1
Gpcpd1	0.0196356	0.340877	0.769	0.508	1
Ppie	0.0199296	-0.399502	0.308	0.492	1
ENSMUSG00000063897	0.0199377	-0.334941	0.212	0.393	1
Tshz2	0.0200176	0.309324	0.731	0.525	1
Mrfap1	0.0201028	-0.250587	1	1	1
Tnk2	0.020282	0.295863	0.288	0.115	1
Tmem29	0.020298	-0.394234	0.385	0.541	1
Tcf20	0.0203545	0.345597	0.462	0.246	1
Nradd	0.0205978	0.273515	0.212	0.066	1
Bcap31	0.0208097	0.474028	0.827	0.705	1
Zfp330	0.0208301	0.384243	0.519	0.328	1
Ppp5c	0.0208418	0.261601	0.231	0.082	1
Ctnnb1	0.0209119	0.404677	0.865	0.721	1
Zfp560	0.0210054	-0.29465	0.308	0.525	1
Swap70	0.021463	-0.253201	0.115	0.295	1
Zfp385b	0.021509	0.389121	0.558	0.393	1
Rae1	0.021541	0.289087	0.615	0.393	1
Chmp3	0.0216396	0.295883	0.712	0.492	1
Mthfsd	0.0216908	0.276572	0.212	0.066	1
Dync2li1	0.0217928	0.35236	0.385	0.197	1
Brk1	0.0218603	-0.31205	0.942	0.984	1
Cxcl10	0.0218841	-0.805519	0.077	0.23	1
Cdh2	0.0219375	0.338965	0.942	0.705	1
Alad	0.0219946	-0.368362	0.558	0.672	1
Rps15a	0.0220295	-0.259887	1	1	1
Mthfd2	0.022047	0.369698	0.577	0.377	1
Purb	0.0220547	0.400741	0.827	0.721	1
Cltb	0.022096	0.314021	0.923	0.77	1
Rgl1	0.0221155	0.302933	0.731	0.492	1
Cirbp	0.0221817	-0.45553	0.558	0.607	1
Nfs1	0.0221859	0.305843	0.365	0.18	1
Zfpm1	0.0224626	0.368163	0.423	0.246	1
Rcan1	0.0228057	0.415355	0.846	0.639	1
Tlk1	0.0228816	0.330917	0.654	0.475	1
Actr2	0.0229756	0.29257	0.673	0.426	1
Strn	0.0230552	0.362675	0.327	0.164	1
Urm1	0.0230659	0.251143	0.365	0.18	1
Nolc1	0.0230808	-0.271073	0.212	0.426	1
Plppr4	0.0232975	0.294704	0.75	0.492	1
Mepce	0.0233198	0.264682	0.385	0.18	1
Fgfr1	0.0238012	0.374604	0.288	0.131	1
Chchd5	0.0239631	-0.278326	0.192	0.361	1
Mrps33	0.024004	-0.43361	0.519	0.607	1
Arfrp1	0.0240499	-0.429735	0.346	0.475	1
Fam76b	0.0241132	0.306992	0.481	0.279	1
Rps26	0.0241148	-0.370716	0.981	1	1
Dct	0.0241165	0.251728	0.231	0.082	1
Plat	0.0241507	0.324891	0.827	0.607	1
Spop	0.0243156	0.29598	0.769	0.525	1
Plaat3	0.0245376	-0.461139	0.673	0.705	1
Rorc	0.0246299	-0.25717	0.077	0.23	1
Mylk	0.0246581	0.323829	0.712	0.508	1
Nktr	0.0246848	0.371128	0.885	0.738	1
Tecpr1	0.0247036	0.251769	0.231	0.082	1
Nudt5	0.0247659	-0.363155	0.288	0.475	1
Arpc1b	0.0248458	0.254692	0.981	0.967	1
Dennd4c	0.0248824	0.367686	0.365	0.213	1
Ercc1	0.0253978	0.250791	0.308	0.131	1
Mien1	0.0254366	0.432977	0.808	0.639	1
1500009L16Rik	0.0257616	0.396237	0.865	0.787	1
Psenen	0.0258219	0.340797	0.808	0.639	1
Rgs17	0.0259616	0.309202	0.5	0.279	1
Dnajc5	0.0261388	0.283171	0.538	0.311	1
Cxadr	0.0262436	-0.355382	0.577	0.689	1
Coq5	0.0262531	-0.29122	0.154	0.311	1
Prrc2b	0.0263674	-0.282725	0.385	0.574	1
Poldip3	0.0265883	0.331159	0.577	0.393	1
Rab5c	0.0270597	0.441089	0.769	0.607	1
Capns1	0.0271489	0.298088	1	0.902	1
Prpf38a	0.0274046	0.301132	0.5	0.295	1
Lipg	0.0274446	0.367751	0.423	0.23	1
Dpm3	0.0274501	-0.364884	0.519	0.672	1
Dpp8	0.0275893	0.255699	0.308	0.131	1
Taf3	0.0277688	0.30509	0.308	0.148	1
Dhcr7	0.0277688	0.260226	0.308	0.148	1
Dync1h1	0.0278797	0.264583	0.731	0.557	1
Golga4	0.0279458	0.276115	0.654	0.443	1
Rps9	0.0279713	-0.279585	0.981	1	1
Cystm1	0.0280837	0.443733	0.904	0.885	1
Sumo3	0.0282946	0.312071	0.769	0.639	1
Cbl	0.0283442	0.258781	0.385	0.197	1
Susd6	0.0283442	0.321307	0.385	0.197	1
Ptma	0.0283847	-0.263519	1	1	1
Gnb2	0.0283847	0.270421	0.981	1	1
Mdm2	0.0286048	0.343782	0.481	0.279	1
Bin1	0.0286493	-0.309347	0.058	0.197	1
Skil	0.0287215	-0.357302	0.25	0.426	1
Arpc1a	0.028803	0.322748	1	0.967	1
Pea15a	0.0289095	0.303344	0.808	0.623	1
Rlf	0.0289924	0.291349	0.615	0.377	1
Raly	0.0291376	0.39077	0.865	0.639	1
Ndst1	0.0292207	0.320438	0.442	0.262	1
Ddost	0.0293632	0.356368	0.75	0.656	1
Nudt13	0.0293681	-0.258096	0.058	0.197	1
Auh	0.0294191	-0.255676	0.096	0.246	1
Cnot7	0.0295199	0.299688	0.692	0.541	1
Nav1	0.0296206	0.420145	0.558	0.361	1
Dnajc2	0.0297208	0.359749	0.654	0.443	1
Acsbg1	0.029812	0.36549	0.769	0.623	1
Pou3f1	0.0299571	-0.4053	0.038	0.164	1
Btbd9	0.0300467	-0.264971	0.192	0.377	1
Chchd10	0.0300914	-0.318835	1	1	1
Uba52	0.0305108	-0.457471	0.519	0.672	1
Fstl1	0.0305937	0.41979	0.481	0.279	1
Prxl2c	0.03086	-0.312863	0.423	0.59	1
Dbi	0.0309773	0.268865	1	1	1
Rpl19	0.0309773	-0.265811	1	1	1
Pdzd2	0.031373	0.250049	0.269	0.115	1
Kcnq1ot1	0.0316029	-0.272272	0.212	0.41	1
Psmd1	0.0318166	0.278606	0.769	0.574	1
Mbnl1	0.0322236	0.289312	0.846	0.705	1
Kbtbd2	0.0323053	-0.289147	0.212	0.377	1
Rps21	0.0323481	-0.388694	1	1	1
Pcgf3	0.0324443	0.250995	0.365	0.18	1
Kif20b	0.0324892	0.275249	0.173	0.049	1
Ndufb2	0.0326016	-0.287909	0.423	0.656	1
Sfn	0.0327722	-0.515987	0.077	0.213	1
Rpl30	0.0328165	-0.311107	1	1	1
Inha	0.0330855	0.508497	0.904	0.836	1
Dgkd	0.0333718	0.287621	0.538	0.311	1
Cluh	0.0336647	-0.337901	0.173	0.344	1
Wipf3	0.033736	0.432845	0.808	0.541	1
Etnk1	0.0338182	0.3579	0.712	0.574	1
Nipsnap3b	0.0338183	0.266556	0.538	0.328	1
Bet1	0.0339033	-0.335054	0.308	0.443	1
Colgalt1	0.0339437	0.527742	0.731	0.59	1
Timp1	0.0340684	0.673551	0.519	0.377	1
Mex3d	0.0340684	0.284105	0.558	0.344	1
Ctxn1	0.0341762	0.275207	0.596	0.377	1
Zfp609	0.0342132	0.272621	0.462	0.279	1
Usp34	0.0342807	0.414039	0.827	0.656	1
Cdk11b	0.0343633	-0.292843	0.481	0.705	1
Chmp4b	0.0345283	0.252966	0.885	0.607	1
Tlcd1	0.0346425	0.253974	0.346	0.18	1
Cox6b1	0.0349833	0.300678	0.981	0.918	1
Uqcc2	0.0351077	-0.336445	0.846	0.918	1
Lamtor2	0.0352805	0.302596	0.827	0.656	1
Neo1	0.0354966	0.395917	0.788	0.623	1
Csde1	0.0356657	0.321038	0.942	0.869	1
ND4	0.0357502	0.267173	1	1	1
Elp4	0.0358733	-0.321098	0.135	0.279	1
Polr2e	0.0359054	-0.349677	0.481	0.59	1
Cables1	0.0359214	-0.284201	0.077	0.213	1
Ndufv3	0.0359513	0.30803	0.462	0.279	1
Carnmt1	0.0361912	-0.386143	0.5	0.623	1
Atp5c1	0.0363404	-0.30348	0.865	0.885	1
Cdipt	0.0364228	0.293696	0.519	0.328	1
Uqcrq	0.0365575	-0.33982	0.808	0.918	1
Dync1li2	0.0365575	0.290282	0.615	0.377	1
Nvl	0.0366179	0.323697	0.346	0.18	1
Gpx4	0.0366564	-0.389395	0.827	0.852	1
Fkbp1a	0.0367765	0.259839	1	0.984	1
Sh2d4a	0.0368885	-0.35897	0.192	0.328	1
Syt7	0.0370755	0.368774	0.481	0.295	1
Fxr1	0.0371553	0.313115	0.942	0.836	1
Plgrkt	0.037181	0.389275	0.365	0.213	1
Hint2	0.0372149	-0.360888	0.442	0.607	1
Mrpl23	0.0372149	-0.359593	0.442	0.607	1
Rnf138rt1	0.0372973	0.32684	0.346	0.18	1
Cep350	0.0375639	-0.311424	0.173	0.344	1
Gfod2	0.0379036	0.301296	0.269	0.115	1
Wnk3	0.037986	0.25371	0.769	0.525	1
Serpine2	0.0380303	-0.410293	0.385	0.607	1
Fbxl19	0.0380839	0.267141	0.365	0.197	1
Cd151	0.0381159	0.382176	0.885	0.656	1
Arf3	0.0381871	0.270763	0.846	0.77	1
Espn	0.0388348	0.442125	0.615	0.443	1
Hmgn1	0.0389031	-0.293073	0.962	0.984	1
Slc25a28	0.0389462	0.276984	0.365	0.18	1
Krtcap2	0.0390766	0.288129	0.827	0.721	1
Cox4i1	0.0391738	-0.28189	0.942	0.984	1
Ndufs2	0.0392161	0.294705	0.769	0.557	1
Arf4	0.0394036	-0.323036	0.904	0.934	1
Sem1	0.0394511	-0.358362	0.981	0.967	1
Gpr37	0.039616	0.339291	0.596	0.41	1
Tmem234	0.0397356	-0.364683	0.75	0.885	1
1110004F10Rik	0.0398892	0.282642	0.923	0.869	1
Mettl23	0.0398956	-0.374721	0.269	0.41	1
Cops5	0.0399725	-0.284431	0.519	0.639	1
Arf1	0.0405645	0.276207	1	0.934	1
Abhd17b	0.0408658	-0.279749	0.231	0.393	1
Bpnt2	0.0409275	0.26621	0.712	0.607	1
Bcl9l	0.0409413	0.297608	0.423	0.262	1
Hexa	0.0409415	0.305823	0.558	0.328	1
Srsf5	0.041086	-0.347669	0.904	0.934	1
Slain2	0.041195	0.27112	0.712	0.541	1
Mgat5	0.0412095	0.252148	0.327	0.164	1
Rcn1	0.0412095	0.298186	0.327	0.164	1
Rtraf	0.041219	-0.252474	0.654	0.738	1
Igfbp6	0.0412267	0.609337	0.423	0.279	1
Med13	0.0422248	0.298724	0.635	0.459	1
Maea	0.0422993	0.282439	0.538	0.361	1
Polr1h	0.0423302	0.278829	0.615	0.426	1
Snrpd2	0.0426388	-0.338404	0.788	0.934	1
Sdk2	0.0434526	0.260848	0.212	0.082	1
Arhgap1	0.0434657	0.260993	0.615	0.41	1
App	0.0436509	0.327588	0.942	0.852	1
Sox9	0.0437718	-0.27551	0.942	0.984	1
Crim1	0.0438028	0.416834	0.731	0.557	1
Ctdspl2	0.0438362	0.305279	0.462	0.311	1
Micu1	0.0439381	0.31109	0.75	0.639	1
Hspa5	0.0440763	0.291983	1	0.951	1
Emc10	0.0442661	0.274688	0.558	0.393	1
Ammecr1l	0.0442947	0.258691	0.365	0.213	1
Dpy30	0.0444325	-0.437608	0.442	0.557	1
Soat1	0.0445118	0.341143	0.885	0.738	1
Kif5b	0.0446872	0.299106	1	0.984	1
Foxo3	0.0449342	0.313176	0.5	0.344	1
ENSMUSG00000106874	0.0450047	-0.30959	0.5	0.623	1
Zfp593	0.0451962	-0.291396	0.173	0.311	1
Pgam1	0.0453034	0.251599	1	1	1
Shisa6	0.0455839	-0.257419	0.038	0.148	1
Clcn3	0.0456004	0.333344	0.712	0.557	1
Ufm1	0.0456909	-0.361821	0.462	0.59	1
Stx17	0.0458225	0.255124	0.404	0.23	1
Col4a5	0.0467593	-0.382618	0.423	0.574	1
Rpl12	0.0468749	-0.347667	0.981	0.984	1
Nphp1	0.047079	-0.272031	0.135	0.279	1
Qpct	0.047132	-0.378493	0.635	0.705	1
COX2	0.0471952	-0.306944	1	1	1
Rpl22l1	0.0474625	-0.44178	0.808	0.885	1
Hbegf	0.0474929	-0.551377	0.135	0.262	1
Otub1	0.0483238	0.353147	0.712	0.492	1
Rps10	0.0484929	-0.265538	1	1	1
Acat1	0.0490906	-0.277285	0.192	0.361	1
Ptpn9	0.0491039	-0.272375	0.192	0.344	1
Hspa8	0.049153	-0.282614	1	0.984	1
Cpd	0.0492358	-0.292833	0.577	0.672	1
Atp6v1e1	0.0494319	0.277837	0.865	0.689	1
Rps20	0.0498205	-0.261623	1	1	1
Gata6	0.0499222	0.250376	0.731	0.541	1
Ssr4	0.0499247	-0.279728	0.731	0.82	1
Rexo2	0.0500259	-0.325644	0.673	0.787	1
Eid1	0.0504381	-0.290692	0.885	0.951	1
Mrps28	0.0507447	-0.331346	0.288	0.426	1
Xpa	0.0510373	-0.267497	0.173	0.328	1
Mafk	0.0510696	0.317628	0.5	0.311	1
Atp6v1g1	0.0510987	-0.301093	0.923	0.902	1
Hmgcr	0.0511681	0.38583	0.462	0.328	1
Rpsa	0.0515222	-0.292355	0.981	0.984	1
Aprt	0.0518229	-0.334044	0.288	0.41	1
Snd1	0.0519543	0.3437	0.481	0.311	1
Cab39	0.0519935	0.351047	0.712	0.508	1
Mycbp2	0.0520915	0.389124	0.885	0.803	1
Rassf1	0.0521148	0.257982	0.577	0.361	1
Srpr	0.0521733	0.250436	0.692	0.508	1
Tdrp	0.0523335	0.325978	0.423	0.23	1
Chtf8	0.0524066	0.267913	0.481	0.295	1
Zdhhc2	0.0528087	0.360329	0.827	0.656	1
Mif	0.0532456	0.35794	0.981	0.902	1
Akt2	0.0533002	0.398598	0.654	0.492	1
Card10	0.0533394	0.293708	0.231	0.115	1
Col14a1	0.0533564	-0.380481	0.038	0.148	1
Cstf3	0.0533799	0.581343	0.654	0.475	1
Ldlr	0.0539134	0.292617	0.192	0.066	1
Erf	0.0543069	0.265641	0.462	0.262	1
Rbmx2	0.0551025	0.30392	0.308	0.164	1
Mtpn	0.0551435	0.276514	0.827	0.77	1
Nap1l1	0.0553015	-0.486677	0.519	0.639	1
Rnf44	0.0556741	0.266002	0.538	0.344	1
Pik3r3.1	0.0557849	0.257227	0.269	0.131	1
Mamld1	0.0561005	-0.286642	0.154	0.295	1
Plekhf2	0.0566387	-0.304365	0.115	0.246	1
Insc	0.0568844	0.368282	0.596	0.459	1
Filip1l	0.0573111	-0.315896	0.423	0.639	1
Trpc4ap	0.0573187	-0.36129	0.385	0.508	1
Fam162a	0.0573889	-0.263543	0.308	0.492	1
Ugp2	0.0577808	-0.258625	0.635	0.721	1
Vasn	0.0578593	0.325622	0.462	0.279	1
Zc3hc1	0.0579056	0.250229	0.327	0.18	1
Nptn	0.0580234	0.265327	0.615	0.426	1
Rc3h1	0.0584921	0.338723	0.596	0.459	1
Efcab2	0.0591501	-0.28561	0.192	0.344	1
Macir	0.0591851	-0.258812	0.154	0.295	1
Kank1	0.0595998	0.257984	0.692	0.574	1
Atp5g3	0.0598398	-0.264438	0.923	0.869	1
Gab1	0.060054	-0.294148	0.288	0.459	1
Slc7a6	0.0605638	0.286592	0.462	0.295	1
Tgfb2	0.061525	-0.504802	0.538	0.689	1
Tnfrsf12a	0.0615465	-0.409776	0.962	0.918	1
Zswim8	0.0617619	0.311076	0.712	0.59	1
Rbm8a	0.061771	-0.299044	0.75	0.803	1
Rpn2	0.0622477	0.2694	0.615	0.443	1
Akap8l	0.0623582	0.308767	0.404	0.246	1
Mnat1	0.0623614	0.298112	0.385	0.23	1
Fbxw7	0.0624088	0.252104	0.462	0.295	1
P4ha1	0.0629716	0.329624	0.577	0.443	1
Tomm7	0.0631301	-0.36086	0.923	0.918	1
Sqstm1	0.0633423	0.324739	0.808	0.59	1
Deptor	0.0633777	-0.319317	0.173	0.295	1
Ngdn	0.0633904	-0.296514	0.327	0.459	1
Aasdhppt	0.0639005	-0.354228	0.231	0.377	1
Fip1l1	0.064267	-0.314054	0.596	0.689	1
Sorbs2	0.0644213	-0.31265	0.673	0.787	1
Zfyve9	0.064797	-0.256531	0.115	0.246	1
Top2a	0.0650972	0.38764	0.365	0.213	1
Ankrd13a	0.065289	0.329341	0.673	0.525	1
Tnik	0.065345	0.28888	0.558	0.393	1
Ctdspl	0.0656295	0.268178	0.712	0.525	1
Stim1	0.0656639	0.262463	0.827	0.754	1
Pcbd1	0.0657168	-0.252206	0.058	0.164	1
Msmo1	0.0659336	0.563878	0.692	0.59	1
Rnf166	0.0661594	0.270915	0.346	0.23	1
Cul4a	0.0662383	0.310827	0.462	0.295	1
Lsm8	0.0666323	-0.330059	0.519	0.705	1
Spire1	0.0669814	0.292234	0.288	0.164	1
Emb	0.0673443	0.271374	0.269	0.131	1
Spg20	0.0675103	0.2913	0.404	0.23	1
Cbx4	0.067608	0.26418	0.519	0.361	1
Mef2c	0.0679448	-0.356198	0.827	0.902	1
Dld	0.0681295	-0.271295	0.365	0.557	1
Cic	0.0683102	0.272424	0.558	0.377	1
Tra2a	0.0683418	0.381252	0.827	0.689	1
Rce1	0.0685094	-0.302083	0.212	0.361	1
Gpm6b	0.0685327	0.355655	0.538	0.361	1
Cebpz	0.06857	-0.429272	0.365	0.492	1
Stag1	0.0687345	-0.313037	0.538	0.672	1
Ppp2r2d	0.0689004	0.263091	0.635	0.459	1
Maged2	0.0691317	0.299874	0.904	0.689	1
Marchf6	0.0691619	-0.294794	0.327	0.459	1
Rps6ka2	0.0691878	0.300817	0.712	0.525	1
Cdk1	0.0693043	0.423016	0.288	0.148	1
Tmem30a	0.0693252	-0.256866	0.25	0.393	1
Ppm1a	0.0694323	0.26626	0.788	0.705	1
Sdhaf3	0.0698017	-0.285127	0.404	0.541	1
Eif3e	0.0713746	-0.257717	0.808	0.77	1
Shisa4	0.0714063	0.29543	0.673	0.508	1
Pum2	0.0717451	0.274587	0.769	0.607	1
Mcm6	0.0718394	-0.308593	0.25	0.361	1
Uchl1	0.0721087	0.45322	0.827	0.738	1
R3hcc1	0.0741039	-0.258817	0.096	0.213	1
Arl6ip1	0.074593	0.302012	1	0.934	1
Cox8a	0.0745991	0.392443	1	1	1
Samd4	0.0755597	-0.36979	0.25	0.41	1
Tmed5	0.0756851	0.29024	0.288	0.164	1
Psme2	0.0757953	-0.376085	0.558	0.656	1
Pfdn4	0.0760222	0.274319	0.654	0.459	1
Gnpat	0.0766931	-0.290404	0.269	0.393	1
Fam216a	0.0775748	-0.254207	0.308	0.443	1
Prrc2a	0.0776154	0.257217	0.769	0.656	1
Mtx1	0.0780395	-0.290328	0.115	0.23	1
Tmem248	0.0782744	-0.25231	0.192	0.328	1
Peak1	0.0788805	0.269011	0.385	0.23	1
Luc7l3	0.079254	0.309712	0.788	0.672	1
Ppm1l	0.0793177	0.279304	0.596	0.443	1
Cerk	0.0795154	0.327308	0.654	0.508	1
Bex2	0.0795655	-0.388517	0.808	0.836	1
1700011M02Rik	0.0795906	0.270479	0.596	0.393	1
Sae1	0.0805243	0.265342	0.538	0.393	1
Stx16	0.0808617	0.285697	0.481	0.328	1
Sncb	0.0808617	0.334932	0.481	0.328	1
Aph1a	0.0811169	0.296532	0.712	0.607	1
Nipa2	0.0811553	0.29338	0.635	0.475	1
Creg1	0.0815441	0.256162	0.731	0.541	1
Chmp2b	0.0816176	-0.341189	0.385	0.525	1
Aqp5	0.0816427	0.338771	0.212	0.098	1
Nampt	0.0818042	0.260405	0.462	0.328	1
Ppp4r1	0.0818917	-0.289962	0.385	0.541	1
Cnbp	0.0823059	-0.273356	0.788	0.885	1
Cited4	0.0823586	-0.271863	0.288	0.443	1
Gapdh	0.082416	0.372793	0.981	1	1
Mpst	0.0825287	-0.257076	0.115	0.23	1
Ssbp4	0.0825781	0.257706	0.385	0.23	1
Helz	0.0831106	0.261084	0.654	0.541	1
Hmgcl	0.0831331	-0.299194	0.365	0.508	1
Zfp821	0.084941	-0.272442	0.096	0.197	1
Bloc1s4	0.0851283	0.285771	0.75	0.623	1
Fhip1b	0.0852906	0.292125	0.288	0.164	1
Tubb3	0.0853704	0.346547	0.962	0.852	1
Marcks	0.0854709	-0.425754	0.731	0.787	1
Thap12	0.0855034	0.264945	0.404	0.262	1
Smim11	0.0856603	-0.294187	0.654	0.705	1
Nup93	0.0859367	0.265376	0.442	0.311	1
Stat1	0.0859741	-0.319719	0.519	0.672	1
Rab20	0.0860841	0.327654	0.731	0.656	1
Nxf3	0.0861308	0.288676	0.538	0.344	1
Magea13	0.0863767	-0.38823	0.596	0.705	1
Polr2i	0.0869516	-0.26742	0.404	0.525	1
Syne2	0.0885146	0.281973	0.923	0.869	1
Dcaf4	0.0887651	0.320847	0.423	0.295	1
Tuba1b	0.0887928	0.37508	0.904	0.82	1
Zwint	0.0894967	-0.271211	0.5	0.623	1
Clic5	0.089554	0.393035	0.75	0.607	1
Ptov1	0.0909872	0.264125	0.865	0.721	1
Mllt6	0.0914082	0.270754	0.423	0.279	1
Myzap	0.0914094	0.372971	0.596	0.475	1
Yif1b	0.0916911	0.332988	0.673	0.557	1
Glg1	0.0917139	0.266101	0.788	0.689	1
Ankrd10	0.0917534	-0.277657	0.231	0.361	1
Clip4	0.0925486	0.254989	0.538	0.361	1
Phf8	0.0931075	0.315457	0.654	0.541	1
Ntn4	0.0934052	-0.303858	0.692	0.77	1
Arpc5l	0.0945465	-0.277506	0.692	0.77	1
Naalad2	0.0945596	0.294273	0.327	0.213	1
Txnip	0.0953794	-0.479857	0.615	0.656	1
Sdha	0.0953794	-0.263595	0.558	0.705	1
Tspan7	0.0960554	-0.37328	0.346	0.443	1
Xrn1	0.0967594	-0.326861	0.346	0.459	1
Dnajc1	0.0975157	0.270962	0.615	0.443	1
Snrpe	0.0976448	-0.258208	0.942	0.934	1
Phf13	0.0982607	-0.252213	0.442	0.639	1
Txndc5	0.0982933	0.288789	0.308	0.197	1
Tmem60	0.0983776	-0.261465	0.308	0.443	1
Trmt112	0.0986296	0.296788	0.827	0.656	1
Tjp2	0.0992242	-0.294195	0.692	0.77	1
Uhrf2	0.0993892	-0.290548	0.327	0.475	1
Selenow	0.0995099	-0.413195	0.192	0.311	1
Tnrc18	0.0998443	0.328089	0.692	0.525	1
Btbd7	0.0998443	0.294586	0.673	0.541	1
Svbp	0.0998615	-0.318095	0.519	0.59	1
Mboat2	0.100163	0.328539	0.692	0.59	1
Tax1bp3	0.100708	-0.33798	0.538	0.623	1
Ctsl	0.101233	0.268449	1	1	1
Mex3b	0.102013	-0.262105	0.212	0.361	1
Psmg4	0.102622	-0.255374	0.423	0.541	1
Nudt9	0.102917	0.274205	0.442	0.311	1
Atp5d	0.103394	0.290587	0.962	0.82	1
Katnip	0.103933	0.260762	0.577	0.41	1
Tgif2	0.105004	0.250385	0.423	0.295	1
Cp	0.105253	0.328794	0.346	0.23	1
Rpl10a	0.105502	-0.25515	0.981	0.984	1
Rpl23a	0.106117	-0.30278	0.962	0.967	1
Snrpg	0.10624	-0.270693	0.692	0.754	1
Tfdp2	0.106502	0.325652	0.788	0.656	1
Eny2	0.107043	-0.27489	0.885	0.869	1
Mrpl43	0.10742	0.312067	0.712	0.508	1
Kctd14	0.10763	-0.744528	0.615	0.689	1
Dnajb2	0.107851	-0.266754	0.404	0.541	1
Tardbp	0.107907	0.362286	0.577	0.459	1
Brd4	0.108195	-0.302989	0.615	0.705	1
Samd8	0.108553	0.305243	0.481	0.393	1
Tpp2	0.108783	0.252738	0.808	0.656	1
Pxn	0.108795	0.322348	0.692	0.475	1
Ccdc160	0.108864	-0.265357	0.385	0.525	1
Hook1	0.109088	-0.342753	0.096	0.197	1
Nr0b1	0.109603	0.272487	0.327	0.18	1
Polr3h	0.109824	0.278975	0.385	0.262	1
Hnrnpd	0.110218	-0.261241	0.904	0.852	1
Serf1	0.111022	0.250787	0.769	0.623	1
Trir	0.111037	0.266835	0.885	0.918	1
Setd3	0.112105	-0.254356	0.423	0.557	1
Faim	0.113057	-0.323964	0.5	0.557	1
Timm10	0.113923	-0.29067	0.481	0.607	1
Zfp36l1	0.114515	-0.414134	0.827	0.869	1
Slc26a2	0.114912	0.317729	0.269	0.148	1
Ndufs5	0.114928	-0.343797	0.75	0.836	1
H2aj	0.115193	-0.324298	0.635	0.721	1
Tmem108	0.115201	0.295603	0.173	0.082	1
Wdr18	0.115229	-0.318071	0.25	0.361	1
Gsta2	0.116248	-0.37204	0.135	0.23	1
Jam3	0.116715	-0.272987	0.519	0.574	1
Fstl3	0.116759	0.352962	0.596	0.459	1
Ubn1	0.117661	0.267797	0.635	0.525	1
Tpi1	0.117888	-0.273766	0.327	0.426	1
Os9	0.117973	0.311141	0.5	0.377	1
Gpr55	0.119075	0.254071	0.269	0.164	1
Prkra	0.119109	0.319265	0.75	0.639	1
Cetn3	0.120204	-0.269105	0.827	0.82	1
Fkbp4	0.120263	0.254025	0.962	0.82	1
Amhr2	0.120263	0.291739	0.923	0.852	1
Fxyd1	0.121361	0.412492	0.635	0.492	1
Akap9	0.121743	0.251636	0.846	0.754	1
Prpf6	0.121865	-0.306286	0.25	0.361	1
Ssh1	0.121866	0.262633	0.654	0.574	1
Pds5b	0.122258	-0.41624	0.308	0.377	1
Csrnp1	0.123849	0.344341	0.75	0.59	1
Brca2	0.124129	0.309448	0.25	0.148	1
Spock2	0.124552	0.358622	0.827	0.721	1
Gemin7	0.124957	-0.278792	0.423	0.492	1
Ddx39a	0.125713	-0.319334	0.327	0.41	1
Bex3	0.126136	0.263243	0.942	0.967	1
Hras	0.126507	-0.342326	0.481	0.59	1
Oip5os1	0.126682	0.264708	0.904	0.77	1
Acta2	0.126736	0.334566	0.577	0.426	1
Ube2d1	0.12706	0.300986	0.596	0.459	1
Calr	0.127142	-0.253244	0.827	0.902	1
Sec61a1	0.128019	0.25889	0.654	0.475	1
Nfkbil1	0.128179	0.253107	0.577	0.443	1
Cox17	0.129029	-0.276397	0.308	0.426	1
Nenf	0.129396	-0.320921	0.865	0.885	1
Nt5c	0.129486	-0.335955	0.212	0.311	1
ATP8	0.130065	-0.30036	0.654	0.754	1
Cox5b	0.130157	-0.294935	0.788	0.852	1
Gtf2e2	0.131416	-0.309593	0.596	0.689	1
Gatad2b	0.131501	0.328148	0.692	0.557	1
Mrps26	0.131644	-0.294713	0.365	0.475	1
Dbn1	0.131855	-0.332094	0.404	0.492	1
Ndufs4	0.132014	-0.254562	0.769	0.836	1
Ppp1r9a	0.133133	0.265051	0.788	0.705	1
Kdm1a	0.135568	-0.32737	0.615	0.721	1
Tmed7	0.136191	0.271597	0.654	0.459	1
Mzt1	0.136657	-0.265467	0.173	0.279	1
Zdhhc6	0.136711	0.27108	0.346	0.246	1
Bcl10	0.13763	-0.267297	0.712	0.705	1
Tet3	0.139234	0.286545	0.731	0.639	1
Folr1	0.139234	0.271687	0.731	0.639	1
Cers4	0.139377	-0.391348	0.154	0.262	1
Sec62	0.139484	-0.261351	0.962	0.934	1
Pkn2	0.139962	-0.322787	0.808	0.836	1
Wee1	0.140636	-0.30226	0.519	0.656	1
Saraf	0.140701	0.256803	0.75	0.557	1
Eef1b2	0.141054	-0.261311	0.962	0.967	1
Tppp3	0.141221	0.387169	0.75	0.721	1
Aig1	0.141862	-0.431772	0.269	0.393	1
Metap2	0.142376	-0.286192	0.731	0.754	1
Rab3b	0.143423	0.442954	0.308	0.197	1
Cmc2	0.143512	0.320681	0.5	0.361	1
Zfp326	0.143763	-0.338799	0.442	0.525	1
Mrps21	0.143777	-0.284589	0.596	0.705	1
Ap3s1	0.143963	0.279825	0.788	0.705	1
Id2	0.143993	0.263598	0.769	0.607	1
Pdia5	0.143998	0.344668	0.692	0.59	1
Pbdc1	0.144275	-0.255445	0.346	0.459	1
Ankrd11	0.144498	0.269605	0.846	0.787	1
Ccn2	0.144804	-0.50352	0.327	0.426	1
Ppp2cb	0.144804	-0.317141	0.327	0.426	1
Tes	0.145767	-0.298512	0.115	0.213	1
Rgs10	0.146982	-0.347808	0.288	0.361	1
Itm2c	0.148148	0.284038	0.808	0.738	1
Pdgfa	0.148921	-0.466891	0.615	0.656	1
Macroh2a1	0.149	0.264096	0.865	0.82	1
Lsm14a	0.149839	0.264591	0.615	0.475	1
Rnf7	0.152233	-0.293537	0.942	0.934	1
Nckap5	0.152494	0.299437	0.346	0.246	1
Taok1	0.153249	-0.276245	0.788	0.82	1
Ndufs7	0.153415	0.287033	0.615	0.525	1
Cnot3	0.154175	0.273459	0.596	0.492	1
Gm14569	0.154508	0.315692	0.654	0.508	1
Jund	0.155608	0.290327	1	1	1
Pdp1	0.156032	0.269282	0.442	0.328	1
Magec2	0.156676	0.288034	0.692	0.541	1
Map7	0.156907	0.294306	0.635	0.508	1
Msn	0.157743	-0.344453	0.154	0.246	1
4931406C07Rik	0.157965	-0.250705	0.327	0.426	1
Slc7a5	0.158366	0.290905	0.692	0.574	1
Plod2	0.158432	0.367746	0.788	0.77	1
Suds3	0.159073	0.264007	0.615	0.459	1
Mdh1	0.159299	-0.287065	0.519	0.689	1
Hdac6	0.159792	0.283772	0.827	0.639	1
Hypk	0.160654	0.394155	0.865	0.738	1
Chmp2a	0.161071	-0.261011	0.673	0.787	1
Trappc4	0.164082	0.270252	0.846	0.656	1
Smarcc1	0.164563	-0.254622	0.596	0.656	1
Ddah1	0.16546	0.262672	0.769	0.705	1
Rbpj	0.166366	0.269067	0.673	0.59	1
Slc41a1	0.166862	0.25749	0.442	0.377	1
Dusp6	0.168069	0.273824	0.442	0.311	1
Bok	0.169066	-0.329318	0.654	0.689	1
Rnf4	0.169149	-0.306701	0.462	0.557	1
Syap1	0.16989	-0.274885	0.808	0.82	1
Cbfa2t3	0.171246	0.252503	0.423	0.311	1
Slc11a2	0.172584	0.274465	0.385	0.279	1
Tle5	0.173073	0.257728	0.962	1	1
Ccnt1	0.173255	0.292393	0.519	0.393	1
Bambi	0.174044	-0.338117	0.269	0.393	1
Cdkn2c	0.175154	0.250342	0.115	0.049	1
Kmt2b	0.176497	0.270667	0.462	0.344	1
Slc25a39	0.177796	0.293636	0.769	0.77	1
Suz12	0.178266	0.2606	0.596	0.492	1
Ezh2	0.178487	-0.283944	0.365	0.459	1
C1s1	0.180094	0.387812	0.442	0.344	1
Tnni3	0.182713	-0.387549	0.596	0.705	1
Btg3	0.182882	-0.40085	0.346	0.393	1
Prpf19	0.184539	-0.305528	0.519	0.574	1
Tcof1	0.189087	-0.266323	0.212	0.295	1
Maf	0.191472	-0.412271	0.154	0.246	1
Lgals8	0.191801	-0.282762	0.25	0.328	1
H2ax	0.192647	0.253627	0.481	0.377	1
Efhd1	0.193513	-0.304738	0.923	0.836	1
Ppp1r12a	0.193669	0.253199	0.962	0.836	1
Prpf39	0.193769	-0.26358	0.346	0.443	1
Dmkn	0.196684	0.723689	0.212	0.131	1
Abracl	0.197718	-0.322276	0.731	0.738	1
Bcan	0.197772	-0.366974	0.308	0.41	1
Gm35533	0.19988	-0.4599	0.962	0.918	1
Me1	0.199923	-0.296119	0.962	0.967	1
Tinagl1	0.207592	-0.456857	0.096	0.164	1
Syncrip	0.207789	-0.257459	0.75	0.754	1
Vmp1	0.209795	0.333357	0.885	0.869	1
Tuba1a	0.210113	0.370102	0.904	0.934	1
Lgals1	0.214017	-0.518945	0.846	0.902	1
Tpm1	0.215312	-0.421733	0.808	0.836	1
Atat1	0.216065	-0.256231	0.173	0.262	1
Tbc1d31	0.220463	-0.285356	0.135	0.213	1
Pfn2	0.220663	-0.316765	0.481	0.508	1
Foxp1	0.222087	-0.250407	0.192	0.279	1
Vps36	0.224953	-0.257114	0.346	0.475	1
Gart	0.226317	-0.307428	0.327	0.377	1
Ltbp1	0.232486	0.326173	0.788	0.754	1
Mrpl54	0.232904	-0.268737	0.769	0.738	1
Dhx32	0.2331	-0.270068	0.788	0.787	1
Smn1	0.233841	-0.303521	0.25	0.328	1
1810037I17Rik	0.23421	-0.250151	0.981	0.967	1
Shisa8	0.234757	0.258407	0.654	0.59	1
H2bc4	0.234788	0.265032	0.462	0.361	1
Ankrd12	0.237543	0.256017	0.5	0.361	1
Lmnb1	0.238739	0.27403	0.654	0.541	1
Atf6	0.240992	0.293728	0.538	0.426	1
Eps8	0.241868	-0.262065	0.442	0.475	1
Nfkbia	0.243258	-0.494814	0.865	0.787	1
Ro60	0.246792	-0.258764	0.308	0.377	1
Glt8d1	0.248242	0.278629	0.442	0.328	1
Ddx21	0.250459	-0.269346	0.327	0.377	1
Eif3j1	0.25891	-0.250939	0.442	0.508	1
Tprgl	0.26044	-0.26425	0.577	0.639	1
Selenoh	0.260811	-0.267336	0.442	0.492	1
Pja1	0.26133	0.260368	0.769	0.738	1
Tcp1	0.26171	-0.25653	0.75	0.77	1
Lbh	0.263925	-0.325212	0.788	0.787	1
Dtymk	0.267542	-0.274006	0.75	0.754	1
Nnmt	0.271539	0.363314	0.25	0.18	1
Mrpl51	0.272581	-0.283597	0.635	0.672	1
Ptprd	0.276791	-0.290704	0.788	0.738	1
Triobp	0.280584	-0.261528	0.115	0.18	1
Slc31a1	0.284402	0.298983	0.404	0.328	1
Swt1	0.289976	0.275202	0.519	0.475	1
Wdfy3	0.291481	-0.351447	0.423	0.459	1
Aldoa	0.293092	0.299412	0.981	0.934	1
Crip2	0.29317	-0.321032	0.173	0.246	1
Chka	0.307716	0.318548	0.865	0.77	1
Pak3	0.312429	-0.27161	0.538	0.607	1
Denn2b	0.315882	-0.264577	0.385	0.475	1
Sacs	0.317732	-0.266901	0.173	0.23	1
4921524J17Rik	0.325051	0.281037	0.558	0.443	1
Gucy1b1	0.325188	0.268649	0.462	0.41	1
Rnf216	0.327242	-0.301382	0.462	0.492	1
Fbn1	0.327413	-0.263583	0.192	0.246	1
Smpx	0.331963	-0.346138	0.827	0.738	1
Slc35d1	0.333005	0.331415	0.288	0.23	1
Ube2s	0.334224	0.25827	0.923	0.852	1
Appl1	0.341949	-0.272619	0.692	0.689	1
Otulin	0.346985	-0.256012	0.481	0.525	1
Ifrd1	0.347272	-0.710437	0.654	0.639	1
Ppfibp2	0.353925	-0.270968	0.346	0.41	1
Mgp	0.354115	0.394835	0.385	0.344	1
Nes	0.356669	0.254229	0.558	0.475	1
H1f4	0.363028	-0.259154	0.25	0.311	1
Bex1	0.367717	-0.412873	0.596	0.59	1
Ggnbp2	0.369596	-0.264929	0.519	0.541	1
Hif1a	0.371832	-0.282073	0.654	0.705	1
Stx4a	0.372871	-0.251926	0.519	0.508	1
Nr4a1	0.383685	-0.313695	0.231	0.295	1
Actn1	0.396534	-0.458487	0.346	0.41	1
Nfkbiz	0.400627	0.285185	0.288	0.23	1
Tmem176b	0.40668	-0.383664	0.288	0.328	1
Prnp	0.411548	-0.256452	0.269	0.311	1
Ktn1	0.436516	-0.290523	0.827	0.77	1
Rtn4	0.437805	-0.354909	0.846	0.869	1
Esd	0.448237	-0.319069	0.654	0.705	1
Snhg6	0.450856	-0.260633	0.365	0.377	1
Nmt2	0.455708	-0.269754	0.769	0.738	1
Tagln	0.461125	-0.841611	0.135	0.18	1
Tmem132a	0.463187	-0.297086	0.077	0.115	1
Dnajb11	0.46751	0.25781	0.596	0.574	1
Dctpp1	0.467659	-0.271515	0.385	0.41	1
Naa50	0.472515	-0.300364	0.654	0.689	1
Pdcd6	0.47411	-0.319191	0.808	0.738	1
Thbs1	0.481244	-0.385236	0.173	0.23	1
Akr1cl	0.494553	-0.292335	0.404	0.41	1
Sowahc	0.501272	-0.273127	0.327	0.361	1
Cryab	0.511507	-0.269356	0.192	0.23	1
Cavin3	0.52882	-0.485794	0.135	0.164	1
Prc1	0.541592	0.301037	0.115	0.082	1
Pgap2	0.542266	0.253382	0.538	0.541	1
Mapk6	0.575219	0.253445	0.442	0.426	1
Esyt2	0.578253	-0.252332	0.308	0.344	1
Gja1	0.593134	-0.270585	0.269	0.311	1
Cebpb	0.598392	0.308395	0.635	0.574	1
Col12a1	0.707394	-0.261353	0.135	0.148	1
Nrbp1	0.835613	-0.250891	0.558	0.492	1
H2-D1	0.837419	-0.292686	0.288	0.262	1
Txnrd1	0.889587	-0.273888	0.519	0.475	1
Mdk	0.903805	-0.552546	0.346	0.311	1
