# Supplementary material for: SOX17-positive rete testis epithelium is required for Sertoli valve formation and normal spermiogenesis in the male mouse
Source: Nat Commun. 2022 Dec 21;13:7860. doi: 10.1038/s41467-022-35465-1 (PMC9772346; doi:10.1038/s41467-022-35465-1)
Supplement: Supplementary file 8 — Source Data [file 41467_2022_35465_MOESM8_ESM.xlsx]

## Sheet: Fig.1c,d,f
	Fig.1c'	Valve leaflet angle average	STDEV	Values
	Control	20.2936	4.11924	18.6535	27.9844	17.457	17.2379	18.5401	21.8886
	Sox17-cKO	79.1387	20.977	94.5217	70.2719	53.7038	98.0574
	Fig.1d'	Sertoli cell No. in the SV average	STDEV	Values
	Control	20.3611	2.28572	19.0833	19	23
	Sox17-cKO	13.375	3.10996	14	16.125	10
	Fig.1f'	No. of STs with a backflow	STDEV	Values
	Control	0.461538	0.77625	0	0	0	1	0	0	0	2	0	0	2	1	0
	Sox17-cKO	5.63636	6.43852	2	0	13	9	3	0	18	13	2	0	2

## Sheet: Fig.2b
	Fig.2b'	SCP3+ cell No. in the SV average	STDEV	Values
	Control	42.5608	9.87738	51.5714	44.1111	32
	Sox17-cKO	107.738	24.6086	132.5	107.429	83.2857
		GFRa1+ cell No. in the SV average	STDEV	Values
	Control	3.05694	1.13982	2.33333	5	3.25	2.83333	3.3	1.625
	Sox17-cKO	4.11111	2.70001	8	6.8	4	1.66667	2.2	2

## Sheet: Fig.6b,f
	Fig.6b	Age (weeks)	Testis weight (mg) average	STDEV	Values
	Control	1	3.83333	0.288675	4	3.5	4
	Sox17-cKO	1	3.75	0.645497	4	4.5	3.5	3
	Control	2	11.5	2.20794	8.5	10	12.5	14	12.5
	Sox17-cKO	2	11.375	1.65202	12.5	13	9.5	10.5
	Control	4	55.1667	7.00757	50.5	45	60.5	53.5	52	54.5	56.5	56	60	57	45.5	71
	Sox17-cKO	4	42.0909	8.5756	39	41.5	33.5	43	36	30.5	38	56.5	49.5	56	39.5
	Control	8	88.875	4.2106	95	87	85.5	88
	Sox17-cKO	8	47.1	10.4307	36	39	59	57	44.5
	Fig.6f'	Age (weeks)	No. of TUNEL+ cells average	STDEV	Values
	Control	1	0.72032	0.243489	0.605405	1	0.555556
	Sox17-cKO	1	0.415883	0.0715378	0.454545	0.45977	0.333333
	Control	2	1.72806	0.797092	0.871681	2.7963	1.55462	1.68966
	Sox17-cKO	2	1.44368	0.52785	0.861671	1.57277	0.969849	1.67773	2.13636
	Control	4	1.4634	0.968572	1.83465	1.83333	2.33803	2.16	3.25	0.473684	0.53271	0.658537	1.15686	0.396226
	Sox17-cKO	4	5.66554	6.13014	2.92453	5.61438	6.75301	18.7849	2.30667	2.31765	0.957627
	Control	8	1.56327	0.139914	1.70526	1.55901	1.42553
	Sox17-cKO	8	4.55252	1.29149	4.42917	3.66393	6.41624	3.70073

## Sheet: Fig.6c
		Pax7			b-actin								Pax7
	sample ID	Ct 1	Ct 2	Ct av	Ct 1	Ct 2	Ct av	Delta Ct	Delta Ct av	DD Ct	RQ			Control	Sox17-cKO
	Sox17-cKO#11	35.5033	35.71	35.6066	23.731	23.7804	23.7557	11.851		-0.508737	1.4228			0.80008	1.4228
	Sox17-cKO#12	36.3482	35.8701	36.1092	24.1591	24.0471	24.1031	12.0061		-0.353644	1.27778			1.22916	1.27778
	Sox17-cKO#51	33.6846	33.6528	33.6687	22.1893	22.5178	22.3536	11.3152		-1.04453	2.06269			0.961306	2.06269
	Sox17-cKO#54	35.4811	35.1185	35.2998	22.994	23.3142	23.1541	12.1457		-0.213992	1.15989			0.840737	1.15989
	Sox17-cKO#55	34.0399	34.4689	34.2544	22.2391	22.0931	22.1661	12.0883		-0.271389	1.20697			1.26922	1.20697
	Sox17-cKO#5	34.7277	35.6282	35.178	23.7925	23.3767	23.5846	11.5934		-0.766339	1.70095			0.991285	1.70095
	Control#49	36.4919	36.7476	36.6197	23.9678	23.9087	23.9383	12.6815	12.3597	0.321783	0.80008		Average	1.0153	1.47185
	Control#50	36.2044	36.6865	36.4454	24.3891	24.3777	24.3834	12.062		-0.29767	1.22916		STDEV	0.19519	0.349035
	Control#52	35.778	35.6802	35.7291	23.1586	23.4664	23.3125	12.4166		0.0569326	0.961306
	Control#14	36.1825	35.6627	35.9226	23.3573	23.268	23.3126	12.61		0.250273	0.840737
	Control#15	36.4901	35.8119	36.151	24.1493	24.1212	24.1352	12.0158		-0.343946	1.26922
	Control#16	35.8293	37.1329	36.4811	23.9256	24.2919	24.1088	12.3723		0.0126278	0.991285
		Gfra1			b-actin								Gfra1
	sample ID	Ct 1	Ct 2	Ct av	Ct 1	Ct 2	Ct av	Delta Ct	Delta Ct av	DD Ct	RQ			Control	Sox17-cKO
	Sox17-cKO#11	35.1796	35.6486	35.4141	23.9833	23.9171	23.9502	11.4639		-1.11022	2.15879			0.882913	2.15879
	Sox17-cKO#12	35.0716	35.225	35.1483	23.5879	23.3487	23.4683	11.68		-0.894127	1.85848			0.936072	1.85848
	Sox17-cKO#51	33.9239	34.013	33.9684	22.1328	21.6859	21.9093	12.0591		-0.515051	1.42904			1.02498	1.42904
	Sox17-cKO#54	35.3507	34.7048	35.0277	22.3075	22.2761	22.2918	12.736		0.161845	0.893881			1.06247	0.893881
	Sox17-cKO#55	34.5579	34.9082	34.7331	21.9471	21.9627	21.9549	12.7781		0.204001	0.868139			1.39486	0.868139
	Sox17-cKO#5	34.7601	34.7879	34.774	22.9197	22.2951	22.6074	12.1666		-0.407537	1.32642			0.796544	1.32642
	Control#49	36.7315	36.9333	36.8324	24.2858	23.8714	24.0786	12.7538	12.5741	0.179656	0.882913		Average	1.01631	1.42246
	Control#50	36.9519	36.5414	36.7467	23.9934	24.1611	24.0772	12.6694		0.0953083	0.936072		STDEV	0.208824	0.515409
	Control#52	37.0004	36.4497	36.7251	23.9787	24.3944	24.1865	12.5385		-0.0356007	1.02498
	Control#14	35.5111	35.605	35.558	23.1683	22.9743	23.0713	12.4867		-0.0874157	1.06247
	Control#15	35.8724	36.1647	36.0185	23.8874	23.9616	23.9245	12.094		-0.480123	1.39486
	Control#16	36.3221	36.6121	36.4671	23.2033	23.9262	23.5648	12.9023		0.328175	0.796544
		Plzf			b-actin								Plzf
	sample ID	Ct 1	Ct 2	Ct av	Ct 1	Ct 2	Ct av	Delta Ct	Delta Ct av	DD Ct	RQ			Control	Sox17-cKO
	Sox17-cKO#11	33.9107	34.0087	33.9597	23.1987	24.3453	23.772	10.1878		-1.87412	3.66579			0.589302	3.66579
	Sox17-cKO#12	35.3391	35.1154	35.2273	22.8155	24.0269	23.4212	11.806		-0.255843	1.19403			0.862125	1.19403
	Sox17-cKO#51	33.585	33.2281	33.4065	20.859	22.8473	21.8531	11.5534		-0.508474	1.42254			0.350209	1.42254
	Sox17-cKO#54	33.3662	33.7432	33.5547	22.2495	23.0953	22.6724	10.8823		-1.1796	2.26515			0.902106	2.26515
	Sox17-cKO#55	34.9794	34.9137	34.9466	21.2391	22.4213	21.8302	13.1164		1.05448	0.481471			5.63066	0.481471
	Sox17-cKO#5	33.8021	32.7872	33.2947	23.5864	23.6994	23.6429	9.6518		-2.41007	5.31501			1.10649	5.31501
	Control#49	35.8645	36.6325	36.2485	23.91	22.9374	23.4237	12.8248	12.0619	0.76292	0.589302		Average	1.57348	2.39067
	Control#50	35.8222	35.9377	35.8799	23.5931	23.6149	23.604	12.2759		0.214032	0.862125		STDEV	2.00502	1.80043
	Control#52	36.0855	35.272	35.6788	22.1885	22.0179	22.1032	13.5756		1.51371	0.350209
	Control#14	34.4524	34.4799	34.4662	22.6432	21.8681	22.2557	12.2105		0.148631	0.902106
	Control#15	35.1984	35.1274	35.1629	27.9076	23.2811	25.5943	9.56857		-2.4933	5.63066
	Control#16	34.8381	34.358	34.598	22.5648	22.7995	22.6821	11.9159		-0.14599	1.10649
		Sall4			b-actin								Sall4
	sample ID	Ct 1	Ct 2	Ct av	Ct 1	Ct 2	Ct av	Delta Ct	Delta Ct av	DD Ct	RQ			Control	Sox17-cKO
	Sox17-cKO#11	31.4566	31.3573	31.4069	21.9836	21.985	21.9843	9.42259		-0.366495	1.28922			1.02583	1.28922
	Sox17-cKO#12	31.865	31.7934	31.8292	22.0722	22.0471	22.0596	9.76955		-0.019538	1.01363			1.1419	1.01363
	Sox17-cKO#51	29.6569	29.5104	29.5837	20.1569	20.2223	20.1896	9.39406		-0.395024	1.31496			0.978569	1.31496
	Sox17-cKO#54	30.745	30.9526	30.8488	21.34	21.2936	21.3168	9.532		-0.257083	1.19506			0.984893	1.19506
	Sox17-cKO#55	29.9212	29.92	29.9206	20.2907	20.2933	20.292	9.62857		-0.160514	1.11769			1.11563	1.11769
	Sox17-cKO#5	30.7825	31.029	30.9057	21.1803	20.8043	20.9923	9.91347		0.124378	0.9174			0.793955	0.9174
	Control#49	31.8927	31.6127	31.7527	22.0005	22.0004	22.0004	9.7523	9.78909	-0.0367871	1.02583		Average	1.0068	1.14133
	Control#50	31.7816	31.8237	31.8026	22.181	22.2289	22.205	9.59765		-0.191437	1.1419		STDEV	0.124128	0.156151
	Control#52	31.6443	31.4425	31.5434	21.7047	21.7414	21.7231	9.82034		0.0312546	0.978569
	Control#14	30.9534	30.8816	30.9175	21.0046	21.2083	21.1065	9.81105		0.0219615	0.984893
	Control#15	31.8061	31.9853	31.8957	22.247	22.282	22.2645	9.63123		-0.157862	1.11563
	Control#16	32.2485	32.9521	32.6003	22.9291	22.0276	22.4784	10.122		0.33287	0.793955
		c-Kit			b-actin								c-Kit
	sample ID	Ct 1	Ct 2	Ct av	Ct 1	Ct 2	Ct av	Delta Ct	Delta Ct av	DD Ct	RQ			Control	Sox17-cKO
	Sox17-cKO#11	34.0724	32.7788	33.4256	23.1987	24.3453	23.772	9.65363		-0.539218	1.45318			1.42105	1.45318
	Sox17-cKO#12	33.7922	34.6015	34.1968	22.8155	24.0269	23.4212	10.7756		0.582747	0.667691			0.719548	0.667691
	Sox17-cKO#51	32.8681	32.883	32.8756	20.859	22.8473	21.8531	11.0225		0.829616	0.562679			0.303173	0.562679
	Sox17-cKO#54	32.1769	32.6296	32.4033	22.2495	23.0953	22.6724	9.73082		-0.462025	1.37747			0.828869	1.37747
	Sox17-cKO#55	32.0921	31.8955	31.9938	21.2391	22.4213	21.8302	10.1636		-0.0292854	1.02051			3.32944	1.02051
	Sox17-cKO#5	33.5004	32.4192	32.9598	23.5864	23.6994	23.6429	9.31691		-0.875943	1.83521			1.16892	1.83521
	Control#49	32.4004	33.8188	33.1096	23.91	22.9374	23.4237	9.68589	10.1928	-0.506954	1.42105		Average	1.29517	1.15279
	Control#50	34.6274	33.916	34.2717	23.5931	23.6149	23.604	10.6677		0.474837	0.719548		STDEV	1.06798	0.491419
	Control#52	33.7811	34.2546	34.0178	22.1885	22.0179	22.1032	11.9146		1.72179	0.303173
	Control#14	32.1267	33.3119	32.7193	22.6432	21.8681	22.2557	10.4636		0.270783	0.828869
	Control#15	33.4879	34.6159	34.0519	27.9076	23.2811	25.5943	8.45757		-1.73528	3.32944
	Control#16	32.5926	32.707	32.6498	22.5648	22.7995	22.6821	9.96768		-0.225173	1.16892
		Scp3			b-actin								Scp3
	sample ID	Ct 1	Ct 2	Ct av	Ct 1	Ct 2	Ct av	Delta Ct	Delta Ct av	DD Ct	RQ			Control	Sox17-cKO
	Sox17-cKO#11	24.2874	24.457	24.3722	23.1987	24.3453	23.772	0.600275		-0.644428	1.56312			1.22142	1.56312
	Sox17-cKO#12	24.8726	25.1844	25.0285	22.8155	24.0269	23.4212	1.60726		0.362553	0.777787			1.16554	0.777787
	Sox17-cKO#51	23.6093	23.8878	23.7485	20.859	22.8473	21.8531	1.8954		0.650697	0.636973			0.522772	0.636973
	Sox17-cKO#54	24.9265	25.6103	25.2684	22.2495	23.0953	22.6724	2.59595		1.35125	0.391953			0.617906	0.391953
	Sox17-cKO#55	23.0174	23.3859	23.2017	21.2391	22.4213	21.8302	1.37148		0.126778	0.915875			3.39429	0.915875
	Sox17-cKO#5	25.8698	24.3902	25.13	23.5864	23.6994	23.6429	1.48713		0.242424	0.845324			0.640652	0.845324
	Control#49	24.6912	24.0685	24.3799	23.91	22.9374	23.4237	0.956141	1.2447	-0.288563	1.22142		Average	1.26043	0.855172
	Control#50	24.4443	24.8112	24.6277	23.5931	23.6149	23.604	1.0237		-0.221003	1.16554		STDEV	1.08674	0.393228
	Control#52	24.5137	24.0536	24.2836	22.1885	22.0179	22.1032	2.18045		0.935745	0.522772
	Control#14	24.4315	23.9583	24.1949	22.6432	21.8681	22.2557	1.93924		0.694541	0.617906
	Control#15	24.9851	25.1667	25.0759	27.9076	23.2811	25.5943	-0.518405		-1.76311	3.39429
	Control#16	24.2879	24.8505	24.5692	22.5648	22.7995	22.6821	1.88709		0.642388	0.640652
		Stra8			b-actin								Stra8
	sample ID	Ct 1	Ct 2	Ct av	Ct 1	Ct 2	Ct av	Delta Ct	Delta Ct av	DD Ct	RQ			Control	Sox17-cKO
	Sox17-cKO#11	25.0309	25.366	25.1985	23.9833	23.9171	23.9502	1.24829		-0.944635	1.9247			1.28722	1.9247
	Sox17-cKO#12	26.0576	26.1007	26.0791	23.5879	23.3487	23.4683	2.61085		0.417924	0.748501			0.909392	0.748501
	Sox17-cKO#51	24.1941	24.3183	24.2562	22.1328	21.6859	21.9093	2.34686		0.153934	0.898797			1.20462	0.898797
	Sox17-cKO#54	24.763	25.1782	24.9706	22.3075	22.2761	22.2918	2.67883		0.485909	0.714047			1.06716	0.714047
	Sox17-cKO#55	24.2301	24.3953	24.3127	21.9471	21.9627	21.9549	2.35782		0.164896	0.891993			0.83893	0.891993
	Sox17-cKO#5	25.3382	25.2636	25.3009	22.9197	22.2951	22.6074	2.69352		0.5006	0.706813			0.792118	0.706813
	Control#49	25.9154	25.8992	25.9073	24.2858	23.8714	24.0786	1.82866	2.19292	-0.364264	1.28722		Average	1.01657	0.980809
	Control#50	26.4184	26.396	26.4072	23.9934	24.1611	24.0772	2.32995		0.137026	0.909392		STDEV	0.202286	0.470266
	Control#52	26.3715	25.8503	26.1109	23.9787	24.3944	24.1865	1.92435		-0.268578	1.20462
	Control#14	25.1347	25.2062	25.1705	23.1683	22.9743	23.0713	2.09915		-0.0937757	1.06716
	Control#15	26.3693	26.3723	26.3708	23.8874	23.9616	23.9245	2.4463		0.253378	0.83893
	Control#16	26.0258	26.162	26.0939	23.2033	23.9262	23.5648	2.52914		0.336213	0.792118
		Prm1			b-actin								Prm1
	sample ID	Ct 1	Ct 2	Ct av	Ct 1	Ct 2	Ct av	Delta Ct	Delta Ct av	DD Ct	RQ			Control	Sox17-cKO
	Sox17-cKO#11	14.92	14.7323	14.8261	18.5856	17.3009	17.9432	-3.11709		1.36055	0.389435			1.26109	0.389435
	Sox17-cKO#12	13.1153	13.0779	13.0966	16.9394	17.2634	17.1014	-4.0048		0.472843	0.720544			1.09806	0.720544
	Sox17-cKO#51	15.6132	15.6687	15.641	17.9732	18.7827	18.3779	-2.737		1.74065	0.299236			1.57018	0.299236
	Sox17-cKO#54	13.6886	13.5198	13.6042	17.2254	17.3362	17.2808	-3.67659		0.801056	0.573929			0.856325	0.573929
	Sox17-cKO#55	14.1622	14.0301	14.0962	17.8128	18.4692	18.141	-4.04482		0.432824	0.74081			0.580263	0.74081
	Sox17-cKO#5	15.0842	15.2616	15.1729	18.7286	18.9476	18.8381	-3.66523		0.812411	0.56943			0.925573	0.56943
	Control#49	15.3926	15.2628	15.3277	20.0522	20.2278	20.14	-4.81232	-4.47764	-0.334675	1.26109		Average	1.04858	0.548897
	Control#50	15.5948	15.635	15.6149	20.0981	20.3569	20.2275	-4.6126		-0.134961	1.09806		STDEV	0.34383	0.176125
	Control#52	14.9698	14.9675	14.9686	20.0732	20.1212	20.0972	-5.12858		-0.650934	1.57018
	Control#14	13.2252	13.3983	13.3118	17.3363	17.795	17.5656	-4.25387		0.223769	0.856325
	Control#15	14.7961	14.4837	14.6399	18.2997	18.3649	18.3323	-3.69242		0.785221	0.580263
	Control#16	13.7517	13.4293	13.5905	17.7215	18.1917	17.9566	-4.36606		0.111581	0.925573
		Odf1			b-actin								Odf1
	sample ID	Ct 1	Ct 2	Ct av	Ct 1	Ct 2	Ct av	Delta Ct	Delta Ct av	DD Ct	RQ			Control	Sox17-cKO
	Sox17-cKO#11	23.2516	23.4724	23.362	21.9836	21.985	21.9843	1.37768		0.500603	0.706811			1.09266	0.706811
	Sox17-cKO#12	24.1711	24.1226	24.1468	22.0722	22.0471	22.0596	2.08721		1.21012	0.432231			0.996731	0.432231
	Sox17-cKO#51	22.996	22.9693	22.9827	20.1569	20.2223	20.1896	2.79305		1.91597	0.264993			1.20384	0.264993
	Sox17-cKO#54	26.0629	26.1115	26.0872	21.34	21.2936	21.3168	4.77041		3.89333	0.0672964			0.836888	0.0672964
	Sox17-cKO#55	21.8248	21.8459	21.8354	20.2907	20.2933	20.292	1.54333		0.666253	0.630141			0.831666	0.630141
	Sox17-cKO#5	23.0404	22.9247	22.9826	21.1803	20.8043	20.9923	1.99027		1.11319	0.46227			1.09585	0.46227
	Control#49	22.7724	22.7269	22.7497	22.0005	22.0004	22.0004	0.749234	0.877081	-0.127847	1.09266		Average	1.00961	0.427291
	Control#50	23.0098	23.1638	23.0868	22.181	22.2289	22.205	0.881805		0.00472395	0.996731		STDEV	0.150813	0.235144
	Control#52	22.313	22.3521	22.3325	21.7047	21.7414	21.7231	0.609438		-0.267643	1.20384
	Control#14	22.2931	22.1877	22.2404	21.0046	21.2083	21.1065	1.13397		0.256893	0.836888
	Control#15	23.473	23.342	23.4075	22.247	22.282	22.2645	1.14301		0.265924	0.831666
	Control#16	23.279	23.1678	23.2234	22.9291	22.0276	22.4784	0.745029		-0.132052	1.09585

## Sheet: Fig.7d
	Fig.7d	Sertoli cell No. in the SV average	STDEV	Values
	Sham	1.30952	2.26816	3.92857	0	0
	Control	14.4077	1.41373	16	13.9231	13.3
	Sox17-cKO	14.3936	1.33743	13.3	13.6667	16.3	14.3077

## Sheet: Supplementary Fig.3b
	Supplementary Fig.3b	The proportion of Sox17+ RT epithelial cells average	STDEV	Values
	Control	85.4462	7.28329	83.0601	79.6552	93.6232
	W/Wv	82.2618	3.62254	84.1611	83.9695	76.8293	84.0874

## Sheet: Supplementary Fig.4d
	Supplementary Fig4d	Age (weeks)	The proportion of Ki67+ RT epithelial cells (%) average	STDEV	Values
	Control	2	7.3454	4.64786	9.98936	7.69919	0.689063	11.004
	Sox17-cKO	2	4.50781	2.27008	7.41928	3.52807	2.10016	4.98373
	Control	4	4.14062	0.68185	4.90986	3.61065	3.90136
	Sox17-cKO	4	8.31494	6.88372	8.01113	2.93216	4.19687	18.1196

## Sheet: Supplementary Fig6e,f,g
	Supplementary Fig6e	Age (weeks)	Seminiferous epithelial height (mm) average	STDEV	Values
	Control	2	50.8717	6.2298	50.75	59.687	45.847	47.203
	Sox17-cKO	2	52.854	4.19726	49.384	51.622	48.83	58.367	56.067
	Control	4	191.03	10.4739	200.622	186.019	198.776	178.702
	Sox17-cKO	4	104.819	32.2432	127.738	72.0997	82.5619	136.876
	Control	8	212.406	43.3011	184.694	190.22	262.304
	Sox17-cKO	8	69.6616	14.5727	63.6553	85.396	52.4257	77.1695
	Supplementary Fig6f	Age (weeks)	Tubule section area (mm^2) average	STDEV	Values
	Control	1	2019.18	91.9477	1919.8	2036.52	2101.22
	Sox17-cKO	1	1834.44	95.5226	1774.8	1944.62	1783.91
	Control	2	5557.85	929.118	5358.12	6570.59	4744.84
	Sox17-cKO	2	5087.26	694.305	5324.07	4305.53	5632.19
	Control	4	14280.4	306.275	14585	13972.4	14283.7
	Sox17-cKO	4	9474.47	3267.78	9859.53	4903.2	12623.1	10512.1
	Control	8	25802.8	1121.45	24565.3	26091.1	26751.9
	Sox17-cKO	8	10947.3	3500.6	9585.53	8332.21	14924.1
	Supplementary Fig6g'	No. of SOX9+ cells/tubule section average	STDEV	Values
	Control	25.2646	1.57965	27.1026	26.8028	24.3818	24.4359	23.6
	Sox17-cKO	23.4788	2.8204	26.5581	21.0211	22.8571

## Sheet: Supplementary Fig6g"
		Dhh			b-actin								Dhh
	sample ID	Ct 1	Ct 2	Ct av	Ct 1	Ct 2	Ct av	Delta Ct	Delta Ct av	DD Ct	RQ			Control	Sox17-cKO
	Sox17-cKO#11	28.915	28.9395	28.9272	22.168	22.299	22.2335	6.69372		-0.337108	1.26322			0.947718	1.26322
	Sox17-cKO#12	28.9687	28.9021	28.9354	22.3923	22.3994	22.3959	6.53953		-0.491302	1.40571			1.08476	1.40571
	Sox17-cKO#51	27.2946	27.3802	27.3374	20.5755	20.4751	20.5253	6.81209		-0.218744	1.16372			0.940738	1.16372
	Sox17-cKO#54	28.1946	27.8737	28.0342	21.2309	20.5726	20.9018	7.13239		0.101564	0.932022			0.948682	0.932022
	Sox17-cKO#55	27.3281	26.9774	27.1527	18.9844	19.2372	19.1108	8.04191		1.01108	0.496175			1.05433	0.496175
	Sox17-cKO#5	28.7018	28.5262	28.614	21.7693	21.5246	21.6469	6.96712		-0.0637136	1.04515			1.03377	1.04515
	Control#49	29.792	29.5325	29.6622	22.5514	22.5565	22.5539	7.1083	7.03083	0.0774703	0.947718		Average	1.00167	1.051
	Control#50	29.6582	29.7863	29.7223	22.8491	22.7685	22.8088	6.91346		-0.117375	1.08476		STDEV	0.0634635	0.317989
	Control#52	29.3674	29.3185	29.3429	22.2718	22.1761	22.224	7.11897		0.0881352	0.940738
	Control#14	28.8103	28.9277	28.869	21.8095	21.7148	21.7622	7.10683		0.0760036	0.948682
	Control#15	29.6801	29.7362	29.7082	22.7515	22.7559	22.7537	6.95451		-0.0763211	1.05433
	Control#16	29.3074	29.611	29.4592	22.4411	22.5115	22.4763	6.98292		-0.0479131	1.03377
		Dmrt1			b-actin								Dmrt1
	sample ID	Ct 1	Ct 2	Ct av	Ct 1	Ct 2	Ct av	Delta Ct	Delta Ct av	DD Ct	RQ			Control	Sox17-cKO
	Sox17-cKO#11	28.2219	28.1869	28.2044	22.168	22.299	22.2335	5.97084		-0.0906137	1.06482			1.04958	1.06482
	Sox17-cKO#12	28.2779	28.6193	28.4486	22.3923	22.3994	22.3959	6.05272		-0.0087293	1.00607			1.17708	1.00607
	Sox17-cKO#51	26.6521	26.743	26.6975	20.5755	20.4751	20.5253	6.17223		0.11078	0.926087			0.927259	0.926087
	Sox17-cKO#54	26.8606	27.5223	27.1914	21.2309	20.5726	20.9018	6.28967		0.228214	0.853691			0.914962	0.853691
	Sox17-cKO#55	26.966	26.7073	26.8367	18.9844	19.2372	19.1108	7.72586		1.66441	0.315473			0.928327	0.315473
	Sox17-cKO#5	27.4511	27.5725	27.5118	21.7693	21.5246	21.6469	5.86486		-0.196596	1.14599			1.02771	1.14599
	Control#49	28.5458	28.5453	28.5456	22.5514	22.5565	22.5539	5.99163	6.06145	-0.0698188	1.04958		Average	1.00415	0.885356
	Control#50	28.6276	28.6425	28.635	22.8491	22.7685	22.8088	5.82623		-0.235218	1.17708		STDEV	0.102119	0.297368
	Control#52	28.3576	28.4312	28.3944	22.2718	22.1761	22.224	6.17041		0.108955	0.927259
	Control#14	27.9377	27.966	27.9518	21.8095	21.7148	21.7622	6.18967		0.128216	0.914962
	Control#15	28.9096	28.9352	28.9224	22.7515	22.7559	22.7537	6.16875		0.107295	0.928327
	Control#16	28.5041	28.4925	28.4983	22.4411	22.5115	22.4763	6.02202		-0.039429	1.02771
		Wt1			b-actin								Wt1
	sample ID	Ct 1	Ct 2	Ct av	Ct 1	Ct 2	Ct av	Delta Ct	Delta Ct av	DD Ct	RQ			Control	Sox17-cKO
	Sox17-cKO#11	26.5785	26.296	26.4373	22.168	22.299	22.2335	4.20376		-0.705633	1.63086			1.07077	1.63086
	Sox17-cKO#12	26.7306	26.7327	26.7317	22.3923	22.3994	22.3959	4.33579		-0.5736	1.48823			1.18487	1.48823
	Sox17-cKO#51	24.8462	24.861	24.8536	20.5755	20.4751	20.5253	4.32828		-0.581113	1.496			0.73241	1.496
	Sox17-cKO#54	26.0708	25.1055	25.5881	21.2309	20.5726	20.9018	4.68637		-0.223019	1.16717			1.03751	1.16717
	Sox17-cKO#55	23.9575	25.2465	24.602	18.9844	19.2372	19.1108	5.49124		0.581848	0.668107			1.02168	0.668107
	Sox17-cKO#5	26.0452	26.2592	26.1522	21.7693	21.5246	21.6469	4.50526		-0.404133	1.32329			1.01524	1.32329
	Control#49	27.342	27.3874	27.3647	22.5514	22.5565	22.5539	4.81073	4.90939	-0.0986538	1.07077		Average	1.01041	1.29561
	Control#50	27.4837	27.4632	27.4735	22.8491	22.7685	22.8088	4.66466		-0.244731	1.18487		STDEV	0.149833	0.346605
	Control#52	27.8933	27.272	27.5826	22.2718	22.1761	22.224	5.35867		0.449277	0.73241
	Control#14	26.6066	26.6303	26.6184	21.8095	21.7148	21.7622	4.85626		-0.0531282	1.03751
	Control#15	27.6333	27.6309	27.6321	22.7515	22.7559	22.7537	4.87844		-0.0309448	1.02168
	Control#16	27.3054	27.4223	27.3639	22.4411	22.5115	22.4763	4.88757		-0.0218191	1.01524
		Sox9			b-actin								Sox9
	sample ID	Ct 1	Ct 2	Ct av	Ct 1	Ct 2	Ct av	Delta Ct	Delta Ct av	DD Ct	RQ			Control	Sox17-cKO
	Sox17-cKO#198	27.3116	27.6847	27.4981	23.8409	24.2656	24.0532	3.44494		-0.643526	1.56214			0.874227	1.56214
	Sox17-cKO#200	27.9693	27.5026	27.736	23.7616	24.4036	24.0826	3.65342		-0.435043	1.35195			0.763313	1.35195
	Sox17-cKO#201	28.2399	28.162	28.2009	24.3591	24.6412	24.5001	3.70081		-0.387653	1.30826			1.33782	1.30826
	Sox17-cKO#203	27.7434	27.9421	27.8427	24.1646	24.8919	24.5282	3.31449		-0.773981	1.70998			1.12015	1.70998
	Sox17-cKO#204	27.265	26.6429	26.9539	22.7655	23.1526	22.959	3.99491		-0.0935547	1.067				1.067
	Sox17-cKO#205	27.817	27.5671	27.692	23.7698	24.0511	23.9104	3.78162		-0.306849	1.237				1.237
	Control#196	27.6298	27.3997	27.5148	23.0311	23.4337	23.2324	4.28239	4.08847	0.193921	0.874227		Average	1.02388	1.37272
	Control#197	27.8699	27.9208	27.8953	23.2802	23.5542	23.4172	4.47812		0.389654	0.763313		STDEV	0.25698	0.230694
	Control#199	28.379	28.31	28.3445	24.2494	25.1024	24.6759	3.66859		-0.419881	1.33782
	Control#202	27.7504	27.904	27.8272	23.882	23.9229	23.9024	3.92477		-0.163694	1.12015
